# Supplementary material for: Rapid Genomic Characterization and Global Surveillance of Klebsiella Using Pathogenwatch
Source: Clin Infect Dis. 2021 Dec 1;73(Suppl 4):S325–35. doi: 10.1093/cid/ciab784 (PMC8634497; doi:10.1093/cid/ciab784)
Supplement: ciab784_suppl_Supplementary_Table_2 [file ciab784_suppl_supplementary_table_2.xlsx]

## Sheet: Sheet1
Sample ID	# contigs (>= 1000 bp)	Total length (>= 0 bp)	N50	Species (Speciator)	Matching Hashes	p-Value	Mash Distance	Percentage contamination >5% (confindr)	Over-represented sequences (>1%) (FastQC)	Per-base sequence quality (FastQC)
DRR057925	94	5520080	227882	Klebsiella pneumoniae	817/1000	0	0.00505504	Pass	Pass	Pass
DRR057926	72	5502409	252506	Klebsiella pneumoniae	822/1000	0	0.00489536	Pass	Pass	Pass
DRR061405	94	5800332	182105	Klebsiella pneumoniae	901/1000	0	0.0025468	Pass	Pass	Pass
DRR061406	59	5469291	203589	Klebsiella pneumoniae	939/1000	0	0.00152214	Pass	Pass	Pass
DRR061407	78	5557166	168503	Klebsiella pneumoniae	857/1000	0	0.00381583	Pass	Pass	Pass
DRR061412	37	5391695	458237	Klebsiella pneumoniae	777/1000	0	0.00638544	Pass	Pass	Pass
DRR061414	28	5320102	379020	Klebsiella aerogenes	945/1000	0	0.00136596	Pass	Pass	Pass
DRR061415	24	5203496	406328	Klebsiella aerogenes	885/1000	0	0.00299754	Pass	Pass	Pass
DRR061416	30	5302614	436617	Klebsiella aerogenes	872/1000	0	0.00337267	Pass	Pass	Pass
DRR061418	32	5302687	341176	Klebsiella aerogenes	872/1000	0	0.00337267	Pass	Pass	Pass
DRR061421	75	5566536	203710	Klebsiella pneumoniae	868/1000	0	0.00348975	Pass	Pass	Pass
DRR061422	33	5118012	294877	Klebsiella aerogenes	944/1000	0	0.00139189	Pass	Pass	Pass
DRR061423	103	5892497	187601	Klebsiella pneumoniae	869/1000	0	0.0034604	Pass	Pass	Pass
DRR061425	33	5253851	341451	Klebsiella aerogenes	880/1000	0	0.00314086	Pass	Pass	Pass
DRR061427	101	5898769	189905	Klebsiella pneumoniae	869/1000	0	0.0034604	Pass	Pass	Pass
DRR061429	45	5996818	221905	Klebsiella oxytoca	814/1000	0	0.00515153	Pass	Pass	Pass
DRR065573	222	6624800	281374	Klebsiella pneumoniae	721/1000	0	0.00842259	Pass	Pass	Pass
DRR065574	72	5657808	367905	Klebsiella pneumoniae	843/1000	0	0.0042398	Pass	Pass	Pass
DRR065575	59	6008326	380597	Klebsiella pneumoniae	835/1000	0	0.00448671	Pass	Pass	Pass
DRR065576	68	6030999	329945	Klebsiella pneumoniae	833/1000	0	0.00454897	Pass	Pass	Pass
DRR065577	135	5610052	154211	Klebsiella pneumoniae	829/1000	0	0.00467416	Pass	Pass	Pass
DRR065578	93	5630877	189256	Klebsiella pneumoniae	828/1000	0	0.00470559	Pass	Pass	Pass
DRR065580	66	5429773	277083	Klebsiella pneumoniae	884/1000	0	0.00302611	Pass	Pass	Pass
DRR065581	81	5628408	182020	Klebsiella pneumoniae	841/1000	0	0.00430121	Pass	Pass	Pass
DRR065582	65	5522088	228209	Klebsiella pneumoniae	844/1000	0	0.00420918	Pass	Pass	Pass
DRR065584	82	5684844	265264	Klebsiella pneumoniae	845/1000	0	0.00417861	Pass	Pass	Pass
DRR065585	85	5681683	268634	Klebsiella pneumoniae	844/1000	0	0.00420918	Pass	Pass	Pass
DRR065586	61	5532981	295373	Klebsiella pneumoniae	878/1000	0	0.00319852	Pass	Pass	Pass
DRR065587	69	5464576	193769	Klebsiella pneumoniae	882/1000	0	0.00308338	Pass	Pass	Pass
DRR065589	63	5337993	276535	Klebsiella pneumoniae	880/1000	0	0.00314086	Pass	Pass	Pass
DRR065590	67	5503310	229921	Klebsiella pneumoniae	871/1000	0	0.00340187	Pass	Pass	Pass
DRR065591	46	5771614	326239	Klebsiella pneumoniae	897/1000	0	0.00265838	Pass	Pass	Pass
DRR065592	95	5988077	186330	Klebsiella pneumoniae	752/1000	0	0.00726808	Pass	Pass	Pass
DRR065595	161	5795227	86785	Klebsiella pneumoniae	722/1000	0	0.00838426	Pass	Pass	Pass
DRR065596	83	5598934	209911	Klebsiella pneumoniae	803/1000	0	0.00550978	Pass	Pass	Pass
DRR065600	179	5574871	125791	Klebsiella pneumoniae	862/1000	0	0.00366686	Fail	Pass	Pass
DRR065601	111	5566451	231140	Klebsiella pneumoniae	870/1000	0	0.00343111	Pass	Pass	Pass
DRR065602	94	5745613	253237	Klebsiella pneumoniae	841/1000	0	0.00430121	Pass	Pass	Pass
DRR065603	137	5559567	211107	Klebsiella pneumoniae	871/1000	0	0.00340187	Pass	Pass	Pass
DRR065604	106	5752224	211365	Klebsiella pneumoniae	841/1000	0	0.00430121	Pass	Pass	Pass
DRR065605	96	5570632	231108	Klebsiella pneumoniae	867/1000	0	0.00351914	Pass	Pass	Pass
DRR065606	95	5567616	238979	Klebsiella pneumoniae	868/1000	0	0.00348975	Pass	Pass	Pass
DRR065607	78	5648895	226359	Klebsiella pneumoniae	844/1000	0	0.00420918	Pass	Pass	Pass
DRR065608	48	5598604	256376	Klebsiella pneumoniae	830/1000	0	0.00464278	Pass	Pass	Pass
DRR065609	95	5600553	180419	Klebsiella pneumoniae	784/1000	0	0.00614558	Pass	Pass	Pass
DRR065610	84	5581050	188870	Klebsiella pneumoniae	831/1000	0	0.00461146	Pass	Pass	Pass
DRR065611	89	5859797	202073	Klebsiella pneumoniae	849/1000	0	0.00405685	Pass	Pass	Pass
DRR065613	92	5715754	180477	Klebsiella pneumoniae	828/1000	0	0.00470559	Pass	Pass	Pass
DRR065615	91	5751505	221375	Klebsiella pneumoniae	861/1000	0	0.00369655	Pass	Pass	Pass
DRR065618	69	5831069	351805	Klebsiella pneumoniae	763/1000	0	0.00687462	Pass	Pass	Pass
DRR065619	65	5560256	255279	Klebsiella pneumoniae	834/1000	0	0.00451781	Pass	Pass	Pass
DRR065620	93	5785821	210419	Klebsiella pneumoniae	737/1000	0	0.00781808	Pass	Pass	Pass
DRR065623	70	5565903	237679	Klebsiella pneumoniae	913/1000	0	0.00221642	Pass	Pass	Pass
DRR065624	56	5597270	264996	Klebsiella variicola	680/1000	0	0.0100623	Pass	Pass	Pass
DRR065625	69	5704814	244547	Klebsiella pneumoniae	829/1000	0	0.00467416	Pass	Pass	Pass
DRR065626	43	5558675	459142	Klebsiella pneumoniae	862/1000	0	0.00366686	Pass	Pass	Pass
DRR065627	81	5558746	154135	Klebsiella pneumoniae	915/1000	0	0.00216198	Pass	Pass	Pass
DRR065628	246	5658438	44775	Klebsiella pneumoniae	899/1000	0	0.0026025	Pass	Pass	Pass
DRR065629	75	5596529	223288	Klebsiella pneumoniae	813/1000	0	0.00518381	Pass	Pass	Pass
DRR065630	74	5596756	198233	Klebsiella pneumoniae	813/1000	0	0.00518381	Pass	Pass	Pass
DRR065631	80	5493165	195048	Klebsiella pneumoniae	786/1000	0	0.00607761	Pass	Pass	Pass
DRR065632	67	5494226	318469	Klebsiella pneumoniae	777/1000	0	0.00638544	Pass	Pass	Pass
DRR065633	161	5729576	183607	Klebsiella pneumoniae	840/1000	0	0.00433199	Pass	Pass	Pass
DRR065634	159	5595558	211791	Klebsiella pneumoniae	867/1000	0	0.00351914	Pass	Pass	Pass
DRR065636	101	5997789	195258	Klebsiella variicola	796/1000	0	0.00574147	Pass	Pass	Pass
DRR065638	47	5521202	372676	Klebsiella pneumoniae	796/1000	0	0.00574147	Pass	Pass	Pass
DRR065640	44	5506407	349805	Klebsiella pneumoniae	796/1000	0	0.00574147	Pass	Pass	Pass
DRR065641	56	5628407	273574	Klebsiella pneumoniae	837/1000	0	0.00442466	Pass	Pass	Pass
DRR065642	62	5512034	293528	Klebsiella pneumoniae	795/1000	0	0.00577481	Pass	Pass	Pass
DRR065643	52	5525309	270255	Klebsiella pneumoniae	795/1000	0	0.00577481	Pass	Pass	Pass
DRR065644	51	5532782	266087	Klebsiella pneumoniae	855/1000	0	0.00387578	Pass	Pass	Pass
DRR065645	73	5576809	197160	Klebsiella pneumoniae	776/1000	0	0.00641996	Pass	Pass	Pass
DRR065647	85	5721868	213056	Klebsiella pneumoniae	813/1000	0	0.00518381	Pass	Pass	Pass
DRR065649	78	5435836	168951	Klebsiella pneumoniae	798/1000	0	0.00567497	Pass	Pass	Pass
DRR065650	74	5678989	194464	Klebsiella pneumoniae	760/1000	0	0.00698112	Pass	Pass	Pass
DRR065652	110	6004365	171687	Klebsiella pneumoniae	810/1000	0	0.00528099	Pass	Pass	Pass
DRR065653	94	5855151	179064	Klebsiella pneumoniae	822/1000	0	0.00489536	Fail	Pass	Pass
DRR065654	98	5640928	172797	Klebsiella pneumoniae	819/1000	0	0.004991	Pass	Pass	Pass
DRR065655	118	5641067	145144	Klebsiella pneumoniae	818/1000	0	0.00502299	Pass	Pass	Pass
DRR065656	96	5773580	202227	Klebsiella pneumoniae	837/1000	0	0.00442466	Pass	Pass	Pass
DRR065657	117	5802418	121705	Klebsiella pneumoniae	843/1000	0	0.0042398	Pass	Pass	Pass
DRR065658	211	5703782	63796	Klebsiella pneumoniae	840/1000	0	0.00433199	Pass	Pass	Pass
DRR065659	378	5616802	31352	Klebsiella pneumoniae	845/1000	0	0.00417861	Fail	Pass	Pass
DRR065660	133	5583110	101333	Klebsiella pneumoniae	812/1000	0	0.00521614	Pass	Pass	Pass
DRR065661	127	5569228	139235	Klebsiella pneumoniae	858/1000	0	0.00378594	Pass	Pass	Pass
DRR067537	119	5573559	98973	Klebsiella pneumoniae	907/1000	0	0.00238081	Pass	Pass	Pass
DRR067538	95	5328273	162650	Klebsiella pneumoniae	845/1000	0	0.00417861	Pass	Pass	Pass
DRR067539	150	5553254	91124	Klebsiella pneumoniae	902/1000	0	0.00251903	Pass	Pass	Pass
DRR067540	159	5558252	65002	Klebsiella pneumoniae	906/1000	0	0.00240836	Pass	Pass	Pass
DRR076334	94	5782684	147734	Klebsiella pneumoniae	884/1000	0	0.00302611	Pass	Pass	Pass
DRR076945	190	5895608	64159	Klebsiella pneumoniae	729/1000	0	0.00811798	Pass	Pass	Pass
DRR076946	99	5821113	111810	Klebsiella pneumoniae	743/1000	0	0.00759618	Pass	Pass	Pass
DRR076947	85	5920634	169656	Klebsiella pneumoniae	739/1000	0	0.00774383	Pass	Pass	Pass
DRR076948	87	5920072	159855	Klebsiella pneumoniae	739/1000	0	0.00774383	Pass	Pass	Pass
DRR076949	187	5917868	64400	Klebsiella pneumoniae	736/1000	0	0.00785531	Pass	Pass	Pass
DRR076950	133	5914888	94490	Klebsiella pneumoniae	738/1000	0	0.00778092	Pass	Pass	Pass
DRR076951	86	5924992	159204	Klebsiella pneumoniae	739/1000	0	0.00774383	Pass	Pass	Pass
DRR076952	86	5908078	148088	Klebsiella pneumoniae	733/1000	0	0.00796745	Pass	Pass	Pass
DRR076953	126	5914615	103378	Klebsiella pneumoniae	738/1000	0	0.00778092	Pass	Pass	Pass
DRR076954	105	5916908	135095	Klebsiella pneumoniae	740/1000	0	0.00770681	Pass	Pass	Pass
DRR076955	43	5473138	378354	Klebsiella pneumoniae	967/1000	0	0.000805673	Pass	Pass	Pass
DRR076956	97	5997354	178819	Klebsiella pneumoniae	736/1000	0	0.00785531	Pass	Pass	Pass
DRR076957	83	5926093	182499	Klebsiella pneumoniae	738/1000	0	0.00778092	Pass	Pass	Pass
DRR076958	85	5916600	225140	Klebsiella pneumoniae	739/1000	0	0.00774383	Pass	Pass	Pass
DRR076959	94	6004549	171232	Klebsiella pneumoniae	736/1000	0	0.00785531	Pass	Pass	Pass
DRR076960	83	5667522	207936	Klebsiella pneumoniae	894/1000	0	0.00274254	Pass	Pass	Pass
DRR076961	88	5721051	191506	Klebsiella pneumoniae	781/1000	0	0.006248	Pass	Pass	Pass
DRR076962	108	5981512	153282	Klebsiella pneumoniae	729/1000	0	0.00811798	Pass	Pass	Pass
DRR076963	93	6000156	165131	Klebsiella pneumoniae	729/1000	0	0.00811798	Pass	Pass	Pass
DRR076964	64	5594035	281837	Klebsiella pneumoniae	767/1000	0	0.00673355	Pass	Pass	Pass
DRR076965	63	5569822	262309	Klebsiella pneumoniae	767/1000	0	0.00673355	Pass	Pass	Pass
DRR076966	36	5377431	728978	Klebsiella pneumoniae	828/1000	0	0.00470559	Pass	Pass	Pass
DRR076967	86	5661201	266743	Klebsiella pneumoniae	829/1000	0	0.00467416	Pass	Pass	Pass
DRR076968	59	5625865	370066	Klebsiella pneumoniae	778/1000	0	0.00635099	Pass	Pass	Pass
DRR076969	93	5672043	142937	Klebsiella pneumoniae	774/1000	0	0.0064892	Pass	Pass	Pass
DRR076970	68	5672564	310749	Klebsiella pneumoniae	776/1000	0	0.00641996	Pass	Pass	Pass
DRR076971	121	5679453	125407	Klebsiella pneumoniae	893/1000	0	0.00277069	Pass	Pass	Pass
DRR098844	54	5835891	287601	Klebsiella pneumoniae	900/1000	0	0.00257463	Pass	Pass	Pass
DRR100990	155	5632180	105137	Klebsiella quasipneumoniae	699/1000	0	0.00928558	Pass	Pass	Pass
DRR100991	177	5437697	83937	Klebsiella quasipneumoniae	731/1000	0	0.00804257	Pass	Pass	Pass
DRR100992	122	5834436	135361	Klebsiella pneumoniae	831/1000	0	0.00461146	Pass	Pass	Pass
DRR100993	151	5820966	109438	Klebsiella pneumoniae	652/1000	0	0.0112643	Pass	Pass	Pass
DRR100994	172	6129171	132293	Klebsiella quasipneumoniae	782/1000	0	0.00621379	Pass	Pass	Pass
DRR100995	141	5937221	134154	Klebsiella pneumoniae	763/1000	0	0.00687462	Pass	Pass	Pass
DRR100996	194	5880707	83760	Klebsiella pneumoniae	662/1000	0	0.0108269	Pass	Pass	Pass
DRR100997	106	5706349	174689	Klebsiella quasipneumoniae	689/1000	0	0.00969064	Pass	Pass	Pass
DRR100998	155	5841631	99824	Klebsiella quasipneumoniae	738/1000	0	0.00778092	Pass	Pass	Pass
DRR100999	115	5625615	149533	Klebsiella quasipneumoniae	702/1000	0	0.00916565	Pass	Pass	Pass
DRR101000	76	5832891	276458	Klebsiella quasipneumoniae	692/1000	0	0.00956826	Pass	Pass	Pass
DRR101001	159	5649691	106900	Klebsiella quasipneumoniae	712/1000	0	0.00877107	Pass	Pass	Pass
DRR101002	134	5857925	134692	Klebsiella pneumoniae	760/1000	0	0.00698112	Pass	Pass	Pass
DRR101003	163	5408033	86358	Klebsiella quasipneumoniae	724/1000	0	0.0083078	Pass	Pass	Pass
DRR101004	125	5642941	134351	Klebsiella quasipneumoniae	697/1000	0	0.00936594	Pass	Pass	Pass
DRR101005	141	6167678	173348	Klebsiella quasipneumoniae	783/1000	0	0.00617965	Fail	Pass	Pass
DRR101006	139	5871935	120712	Klebsiella pneumoniae	655/1000	0	0.0111321	Pass	Pass	Pass
DRR101007	103	5944758	182202	Klebsiella variicola	654/1000	0	0.0111761	Pass	Pass	Pass
DRR101008	194	5764698	66217	Klebsiella pneumoniae	788/1000	0	0.00600989	Pass	Pass	Pass
DRR101009	147	5578546	116714	Klebsiella quasipneumoniae	693/1000	0	0.00952763	Pass	Pass	Pass
DRR101010	159	6051784	119352	Klebsiella variicola	828/1000	0	0.00470559	Pass	Pass	Pass
DRR101011	203	5976914	91025	Klebsiella pneumoniae	843/1000	0	0.0042398	Pass	Pass	Pass
DRR101022	188	5800947	82982	Raoultella ornithinolytica	714/1000	0	0.00869309	Pass	Pass	Pass
DRR111568	69	5579358	344539	Klebsiella pneumoniae	804/1000	0	0.00547692	Pass	Pass	Pass
DRR111571	57	5594397	401423	Klebsiella pneumoniae	824/1000	0	0.00483188	Pass	Fail	Pass
DRR111575	38	5526628	430993	Klebsiella pneumoniae	839/1000	0	0.00436283	Pass	Pass	Pass
DRR111578	59	5759615	385656	Klebsiella pneumoniae	830/1000	0	0.00464278	Pass	Pass	Pass
DRR111579	62	5728531	383028	Klebsiella pneumoniae	820/1000	0	0.00495906	Pass	Fail	Pass
DRR111584	70	5599885	215122	Klebsiella pneumoniae	875/1000	0	0.00328537	Fail	Pass	Pass
DRR111585	78	5327281	178374	Klebsiella quasipneumoniae	829/1000	0	0.00467416	Fail	Pass	Pass
DRR111601	61	5607391	322948	Klebsiella pneumoniae	882/1000	0	0.00308338	Pass	Fail	Pass
DRR111602	53	5600974	350466	Klebsiella pneumoniae	883/1000	0	0.00305472	Pass	Pass	Pass
DRR111604	50	5468021	434278	Klebsiella pneumoniae	806/1000	0	0.00541137	Pass	Pass	Pass
DRR111605	52	5602124	343626	Klebsiella pneumoniae	883/1000	0	0.00305472	Pass	Pass	Pass
DRR111606	61	5625813	493170	Klebsiella pneumoniae	839/1000	0	0.00436283	Pass	Pass	Pass
DRR111610	64	5576108	254563	Klebsiella pneumoniae	890/1000	0	0.0028554	Pass	Pass	Pass
DRR120561	55	5437139	419873	Klebsiella pneumoniae	771/1000	0	0.00659353	Pass	Pass	Pass
DRR120563	34	5249454	350028	Klebsiella pneumoniae	899/1000	0	0.0026025	Fail	Pass	Pass
DRR120564	64	5569000	322152	Klebsiella pneumoniae	860/1000	0	0.0037263	Pass	Pass	Pass
DRR120566	61	5599688	410419	Klebsiella pneumoniae	856/1000	0	0.00384578	Pass	Pass	Pass
DRR120567	35	5467962	537224	Klebsiella pneumoniae	795/1000	0	0.00577481	Pass	Pass	Pass
DRR120570	72	5342503	161116	Klebsiella pneumoniae	777/1000	0	0.00638544	Pass	Pass	Pass
DRR120571	46	5467038	456996	Klebsiella pneumoniae	800/1000	0	0.00560872	Pass	Pass	Pass
DRR120572	36	5405557	629560	Klebsiella pneumoniae	806/1000	0	0.00541137	Pass	Pass	Pass
DRR120573	45	5463829	428934	Klebsiella pneumoniae	799/1000	0	0.00564181	Pass	Pass	Pass
DRR120574	35	5526606	606476	Klebsiella pneumoniae	793/1000	0	0.00584167	Pass	Fail	Pass
DRR120577	58	5484412	253193	Klebsiella pneumoniae	851/1000	0	0.00399629	Pass	Pass	Pass
DRR120580	55	5460273	360871	Klebsiella pneumoniae	896/1000	0	0.00268639	Pass	Fail	Pass
DRR120581	55	5639453	272613	Klebsiella pneumoniae	812/1000	0	0.00521614	Pass	Fail	Pass
DRR120586	50	5539224	361930	Klebsiella pneumoniae	794/1000	0	0.00580821	Pass	Pass	Pass
DRR120587	39	5466023	450103	Klebsiella pneumoniae	801/1000	0	0.00557568	Pass	Pass	Pass
DRR120588	65	5746912	246610	Klebsiella pneumoniae	838/1000	0	0.00439372	Pass	Pass	Pass
DRR120589	42	5479734	299274	Klebsiella pneumoniae	798/1000	0	0.00567497	Pass	Pass	Pass
DRR120590	42	5650170	482095	Klebsiella pneumoniae	851/1000	0	0.00399629	Pass	Pass	Pass
DRR120591	61	5519682	375901	Klebsiella pneumoniae	862/1000	0	0.00366686	Pass	Pass	Pass
DRR120593	61	5757914	280024	Klebsiella pneumoniae	783/1000	0	0.00617965	Pass	Pass	Pass
DRR120596	44	5261354	350261	Klebsiella pneumoniae	899/1000	0	0.0026025	Pass	Pass	Pass
DRR120598	93	5696912	245936	Klebsiella pneumoniae	834/1000	0	0.00451781	Pass	Pass	Pass
DRR120599	51	5471597	300593	Klebsiella pneumoniae	801/1000	0	0.00557568	Pass	Pass	Pass
DRR120601	46	5518290	287389	Klebsiella pneumoniae	801/1000	0	0.00557568	Pass	Pass	Pass
DRR120606	36	5494297	536856	Klebsiella pneumoniae	801/1000	0	0.00557568	Pass	Pass	Pass
DRR120610	78	5674737	283887	Klebsiella pneumoniae	822/1000	0	0.00489536	Pass	Pass	Pass
DRR120614	53	5642271	349859	Klebsiella pneumoniae	834/1000	0	0.00451781	Fail	Pass	Pass
DRR120619	120	5728723	203664	Klebsiella quasipneumoniae	678/1000	0	0.0101459	Pass	Pass	Pass
DRR121780	58	5530349	338084	Klebsiella pneumoniae	828/1000	0	0.00470559	Pass	Fail	Pass
DRR121791	139	5581572	93534	Klebsiella pneumoniae	802/1000	0	0.0055427	Pass	Fail	Pass
DRR121794	32	5591614	479399	Klebsiella pneumoniae	790/1000	0	0.00594242	Pass	Pass	Pass
DRR121796	47	5562204	423231	Klebsiella pneumoniae	828/1000	0	0.00470559	Pass	Pass	Pass
DRR121797	76	5556935	255046	Klebsiella pneumoniae	811/1000	0	0.00524853	Pass	Pass	Pass
DRR121798	48	5550824	423777	Klebsiella pneumoniae	825/1000	0	0.00480022	Fail	Pass	Pass
DRR121799	47	5541514	423242	Klebsiella pneumoniae	825/1000	0	0.00480022	Pass	Fail	Pass
DRR121806	71	5490190	145011	Klebsiella pneumoniae	816/1000	0	0.00508714	Fail	Fail	Pass
DRR121811	89	5577558	194373	Klebsiella pneumoniae	811/1000	0	0.00524853	Pass	Pass	Pass
DRR121812	71	5865047	328751	Klebsiella pneumoniae	965/1000	0	0.000855821	Pass	Pass	Pass
DRR121813	52	5496461	386860	Klebsiella pneumoniae	825/1000	0	0.00480022	Pass	Pass	Pass
DRR121814	68	5510493	199137	Klebsiella pneumoniae	813/1000	0	0.00518381	Pass	Pass	Pass
DRR121815	57	5581618	338351	Klebsiella pneumoniae	821/1000	0	0.00492718	Pass	Pass	Pass
DRR121816	35	5522199	370914	Klebsiella pneumoniae	820/1000	0	0.00495906	Pass	Pass	Pass
DRR121817	80	5575232	199817	Klebsiella pneumoniae	802/1000	0	0.0055427	Fail	Pass	Pass
DRR121818	60	5461564	401938	Klebsiella pneumoniae	800/1000	0	0.00560872	Pass	Pass	Pass
DRR121819	34	5607108	479892	Klebsiella pneumoniae	889/1000	0	0.00288374	Pass	Pass	Pass
DRR121820	49	5535159	355792	Klebsiella pneumoniae	825/1000	0	0.00480022	Pass	Pass	Pass
DRR121821	69	5678322	345635	Klebsiella pneumoniae	974/1000	0	0.000631368	Pass	Pass	Pass
DRR121822	80	5575173	233634	Klebsiella pneumoniae	812/1000	0	0.00521614	Pass	Pass	Pass
DRR121823	68	5737919	338715	Klebsiella pneumoniae	982/1000	0	0.000434439	Pass	Pass	Pass
DRR121824	91	5763131	183898	Klebsiella pneumoniae	950/1000	0	0.00123693	Pass	Pass	Pass
DRR121825	73	5763608	328534	Klebsiella pneumoniae	980/1000	0	0.000483446	Pass	Pass	Pass
DRR121826	75	5766831	328733	Klebsiella pneumoniae	981/1000	0	0.000458924	Pass	Pass	Pass
DRR121827	34	5541372	425638	Klebsiella pneumoniae	792/1000	0	0.00587519	Pass	Pass	Pass
DRR121828	61	5546024	354705	Klebsiella pneumoniae	826/1000	0	0.00476862	Fail	Pass	Pass
DRR121829	66	5744690	328533	Klebsiella pneumoniae	984/1000	0	0.000385581	Pass	Pass	Pass
DRR121830	36	5536577	474704	Klebsiella pneumoniae	840/1000	0	0.00433199	Pass	Pass	Pass
DRR121831	63	5545813	324049	Klebsiella pneumoniae	826/1000	0	0.00476862	Pass	Pass	Pass
DRR121832	74	5759082	191065	Klebsiella pneumoniae	977/1000	0	0.000557238	Pass	Pass	Pass
DRR121833	64	5546103	338107	Klebsiella pneumoniae	826/1000	0	0.00476862	Fail	Fail	Pass
DRR121834	71	5763462	345635	Klebsiella pneumoniae	981/1000	0	0.000458924	Pass	Pass	Pass
DRR121835	40	5523624	480012	Klebsiella pneumoniae	856/1000	0	0.00384578	Pass	Pass	Pass
DRR121836	65	5546137	338248	Klebsiella pneumoniae	826/1000	0	0.00476862	Pass	Pass	Pass
DRR121837	58	5579428	352080	Klebsiella pneumoniae	821/1000	0	0.00492718	Pass	Pass	Pass
DRR121838	84	5620815	181337	Klebsiella pneumoniae	811/1000	0	0.00524853	Pass	Pass	Pass
DRR121839	76	5688085	383255	Klebsiella pneumoniae	805/1000	0	0.00544411	Pass	Pass	Pass
DRR121840	67	5622707	294668	Klebsiella pneumoniae	774/1000	0	0.0064892	Pass	Pass	Pass
DRR121841	69	5500327	259580	Klebsiella pneumoniae	816/1000	0	0.00508714	Pass	Pass	Pass
DRR121842	66	5502910	338337	Klebsiella pneumoniae	820/1000	0	0.00495906	Pass	Pass	Pass
DRR121843	64	5524715	355550	Klebsiella pneumoniae	812/1000	0	0.00521614	Pass	Pass	Pass
DRR121844	66	5544665	317755	Klebsiella pneumoniae	826/1000	0	0.00476862	Pass	Pass	Pass
DRR121845	88	5620304	172610	Klebsiella pneumoniae	811/1000	0	0.00524853	Pass	Pass	Pass
DRR121846	69	5493725	334613	Klebsiella pneumoniae	825/1000	0	0.00480022	Pass	Pass	Pass
DRR121847	61	5502492	234359	Klebsiella pneumoniae	912/1000	0	0.00224371	Pass	Pass	Pass
DRR121848	61	5553943	294503	Klebsiella pneumoniae	772/1000	0	0.00655869	Pass	Pass	Pass
DRR121849	49	5596364	345972	Klebsiella pneumoniae	770/1000	0	0.00662843	Pass	Pass	Pass
DRR121850	70	5567505	338107	Klebsiella pneumoniae	811/1000	0	0.00524853	Pass	Pass	Pass
DRR121851	42	5491066	377933	Klebsiella pneumoniae	966/1000	0	0.000830728	Pass	Pass	Pass
DRR124975	90	5847603	343599	Klebsiella pneumoniae	802/1000	0	0.0055427	Pass	Pass	Pass
DRR124976	90	5630357	266743	Klebsiella pneumoniae	830/1000	0	0.00464278	Pass	Pass	Pass
DRR124977	77	5730703	231085	Klebsiella pneumoniae	788/1000	0	0.00600989	Pass	Pass	Pass
DRR124978	78	5734165	203890	Klebsiella pneumoniae	788/1000	0	0.00600989	Pass	Pass	Pass
DRR124979	44	5599467	427550	Klebsiella pneumoniae	848/1000	0	0.00408721	Pass	Pass	Pass
DRR124980	105	5660234	261262	Klebsiella pneumoniae	829/1000	0	0.00467416	Pass	Pass	Pass
DRR124981	152	6034852	105465	Klebsiella pneumoniae	744/1000	0	0.00755945	Pass	Pass	Pass
DRR124982	79	5969926	295436	Klebsiella pneumoniae	887/1000	0	0.00294054	Pass	Pass	Pass
DRR124985	90	5746815	338864	Klebsiella pneumoniae	719/1000	0	0.0084995	Pass	Pass	Pass
DRR124987	75	5961464	298361	Klebsiella pneumoniae	883/1000	0	0.00305472	Pass	Pass	Pass
DRR124988	77	5733674	225235	Klebsiella pneumoniae	788/1000	0	0.00600989	Pass	Pass	Pass
DRR124989	65	5597658	374882	Klebsiella pneumoniae	820/1000	0	0.00495906	Pass	Pass	Pass
DRR124991	52	5538303	369541	Klebsiella pneumoniae	772/1000	0	0.00655869	Pass	Pass	Pass
DRR124992	50	5496021	431486	Klebsiella pneumoniae	848/1000	0	0.00408721	Pass	Pass	Pass
DRR124993	93	5673547	343795	Klebsiella pneumoniae	814/1000	0	0.00515153	Pass	Pass	Pass
DRR124994	59	5607976	316588	Klebsiella pneumoniae	777/1000	0	0.00638544	Pass	Pass	Pass
DRR124997	65	5687951	317321	Klebsiella pneumoniae	810/1000	0	0.00528099	Pass	Pass	Pass
DRR124998	75	5669054	310696	Klebsiella pneumoniae	766/1000	0	0.00676872	Pass	Pass	Pass
DRR125001	39	5469665	384826	Klebsiella pneumoniae	844/1000	0	0.00420918	Pass	Pass	Pass
DRR125002	102	5921849	244971	Klebsiella pneumoniae	739/1000	0	0.00774383	Pass	Pass	Pass
DRR125004	79	5994617	336472	Klebsiella pneumoniae	894/1000	0	0.00274254	Pass	Pass	Pass
DRR125005	84	5697460	377407	Klebsiella pneumoniae	784/1000	0	0.00614558	Pass	Pass	Pass
DRR125006	85	6006830	332350	Klebsiella quasipneumoniae	639/1000	0	0.0118471	Pass	Pass	Pass
DRR125007	157	5989693	92315	Klebsiella pneumoniae	747/1000	0	0.00744966	Pass	Pass	Pass
DRR125008	83	5753100	224936	Klebsiella pneumoniae	785/1000	0	0.00611156	Pass	Pass	Pass
DRR125009	152	5968429	105465	Klebsiella pneumoniae	734/1000	0	0.00793	Pass	Pass	Pass
DRR125010	86	5853209	350266	Klebsiella pneumoniae	786/1000	0	0.00607761	Pass	Pass	Pass
DRR125011	93	5706864	305691	Klebsiella quasipneumoniae	815/1000	0	0.00511931	Pass	Pass	Pass
DRR125014	92	5696644	302744	Klebsiella pneumoniae	814/1000	0	0.00515153	Pass	Pass	Pass
DRR125015	102	5660637	262786	Klebsiella pneumoniae	829/1000	0	0.00467416	Pass	Pass	Pass
DRR125016	69	5707434	200218	Klebsiella pneumoniae	773/1000	0	0.00652391	Pass	Pass	Pass
DRR125017	101	5915469	194820	Klebsiella pneumoniae	777/1000	0	0.00638544	Pass	Pass	Pass
DRR125018	59	5678643	288137	Klebsiella pneumoniae	837/1000	0	0.00442466	Pass	Pass	Pass
DRR125019	53	5562853	432100	Klebsiella pneumoniae	849/1000	0	0.00405685	Pass	Pass	Pass
DRR125020	58	5556920	290341	Klebsiella pneumoniae	788/1000	0	0.00600989	Pass	Pass	Pass
DRR125021	49	5428765	418348	Klebsiella pneumoniae	806/1000	0	0.00541137	Pass	Pass	Pass
DRR125022	95	5708858	230955	Klebsiella pneumoniae	814/1000	0	0.00515153	Pass	Pass	Pass
DRR125025	112	5655443	209264	Klebsiella pneumoniae	827/1000	0	0.00473708	Pass	Pass	Pass
DRR125026	63	5468022	479059	Klebsiella pneumoniae	810/1000	0	0.00528099	Pass	Pass	Pass
DRR125027	92	5671463	285209	Klebsiella pneumoniae	784/1000	0	0.00614558	Pass	Pass	Pass
DRR125028	88	5645072	342729	Klebsiella pneumoniae	818/1000	0	0.00502299	Pass	Pass	Pass
DRR125030	55	5562297	384826	Klebsiella pneumoniae	848/1000	0	0.00408721	Pass	Pass	Pass
DRR125031	102	5908292	194704	Klebsiella pneumoniae	778/1000	0	0.00635099	Pass	Pass	Pass
DRR125032	112	5917476	244971	Klebsiella pneumoniae	739/1000	0	0.00774383	Pass	Pass	Pass
DRR125033	70	5619071	375184	Klebsiella pneumoniae	815/1000	0	0.00511931	Pass	Pass	Pass
DRR125037	108	5968119	172659	Klebsiella pneumoniae	771/1000	0	0.00659353	Pass	Pass	Pass
DRR125038	102	5793457	189485	Klebsiella pneumoniae	765/1000	0	0.00680395	Pass	Pass	Pass
DRR125039	86	5706857	270875	Klebsiella pneumoniae	814/1000	0	0.00515153	Pass	Pass	Pass
DRR125040	101	5658039	261261	Klebsiella pneumoniae	829/1000	0	0.00467416	Pass	Pass	Pass
DRR125067	66	5767110	348563	Klebsiella pneumoniae	832/1000	0	0.00458019	Pass	Pass	Pass
DRR125668	92	5433620	175357	Klebsiella pneumoniae	911/1000	0	0.00227104	Pass	Pass	Pass
DRR128837	100	5892292	163804	Klebsiella pneumoniae	751/1000	0	0.00730426	Pass	Pass	Pass
DRR138477	28	5566474	676870	Klebsiella pneumoniae	762/1000	0	0.00691005	Pass	Pass	Pass
DRR138480	60	5492426	316588	Klebsiella pneumoniae	725/1000	0	0.00826969	Pass	Pass	Pass
DRR140897	51	5601059	370914	Klebsiella pneumoniae	883/1000	0	0.00305472	Pass	Pass	Pass
DRR140900	59	5575172	370914	Klebsiella pneumoniae	890/1000	0	0.0028554	Pass	Pass	Pass
DRR140903	61	5624963	295699	Klebsiella pneumoniae	822/1000	0	0.00489536	Pass	Pass	Pass
DRR140922	63	5636647	342776	Klebsiella pneumoniae	828/1000	0	0.00470559	Pass	Pass	Pass
DRR157201	32	5272240	472650	Klebsiella pneumoniae	769/1000	0	0.00666341	Pass	Pass	Pass
DRR157202	91	5528965	136494	Klebsiella pneumoniae	1000/1000	0	0	Pass	Pass	Pass
DRR164893	83	5804621	359312	Klebsiella pneumoniae	872/1000	0	0.00337267	Pass	Pass	Pass
DRR164894	57	5519923	379864	Klebsiella pneumoniae	862/1000	0	0.00366686	Pass	Pass	Pass
DRR178361	33	5219832	403769	Klebsiella aerogenes	976/1000	0	0.00058191	Pass	Pass	Pass
DRR178366	35	5137188	369854	Klebsiella aerogenes	834/1000	0	0.00451781	Pass	Pass	Pass
DRR178368	30	5079078	309717	Klebsiella aerogenes	968/1000	0	0.000780658	Pass	Pass	Pass
DRR178369	29	5147777	483721	Klebsiella aerogenes	653/1000	0	0.0112201	Pass	Pass	Pass
DRR178370	27	5056346	396218	Klebsiella aerogenes	906/1000	0	0.00240836	Pass	Pass	Pass
DRR178371	20	5157223	663709	Klebsiella aerogenes	676/1000	0	0.0102298	Pass	Pass	Pass
DRR178373	68	5572564	312854	Klebsiella pneumoniae	835/1000	0	0.00448671	Pass	Pass	Pass
DRR178374	65	5572325	350115	Klebsiella pneumoniae	836/1000	0	0.00445566	Pass	Pass	Pass
DRR178377	142	5422987	93456	Escherichia coli	921/1000	0	0.00199971	Pass	Pass	Pass
DRR178378	69	5610032	321046	Klebsiella pneumoniae	825/1000	0	0.00480022	Pass	Pass	Pass
DRR178381	23	5114145	444088	Klebsiella aerogenes	639/1000	0	0.0118471	Pass	Pass	Pass
DRR178382	15	5112556	501389	Klebsiella aerogenes	848/1000	0	0.00408721	Pass	Pass	Pass
DRR178383	26	5232588	448310	Klebsiella aerogenes	704/1000	0	0.0090861	Pass	Pass	Pass
DRR178384	58	6107393	232080	Klebsiella michiganensis	719/1000	0	0.0084995	Pass	Pass	Pass
DRR178385	113	6121810	180065	Klebsiella pneumoniae	803/1000	0	0.00550978	Pass	Pass	Pass
DRR178388	177	10503199	123850	Klebsiella pneumoniae	471/1000	0	0.0212234	Fail	Pass	Pass
DRR178391	20	5191796	507787	Klebsiella aerogenes	645/1000	0	0.0115761	Pass	Pass	Pass
DRR178395	29	5165268	589515	Klebsiella aerogenes	988/1000	0	0.00028831	Pass	Pass	Pass
DRR178397	55	5473646	237496	Klebsiella pneumoniae	763/1000	0	0.00687462	Pass	Pass	Pass
DRR178398	73	5640926	196790	Klebsiella pneumoniae	830/1000	0	0.00464278	Pass	Pass	Pass
DRR178399	25	5128270	502935	Klebsiella aerogenes	930/1000	0	0.00175922	Pass	Pass	Pass
DRR178400	27	5076185	524351	Klebsiella aerogenes	925/1000	0	0.0018924	Pass	Pass	Pass
DRR178402	25	5053774	500651	Klebsiella aerogenes	889/1000	0	0.00288374	Pass	Pass	Pass
DRR178404	26	5172791	471811	Klebsiella aerogenes	684/1000	0	0.00989629	Pass	Pass	Pass
DRR178405	16	5006142	559466	Klebsiella aerogenes	714/1000	0	0.00869309	Pass	Pass	Pass
DRR178406	25	5220212	485431	Klebsiella aerogenes	656/1000	0	0.0110882	Pass	Pass	Pass
DRR178408	32	5204073	319060	Klebsiella aerogenes	952/1000	0	0.0011856	Fail	Pass	Pass
DRR178410	26	5426516	399345	Klebsiella aerogenes	823/1000	0	0.00486359	Pass	Pass	Pass
DRR178411	38	5343830	254025	Klebsiella aerogenes	949/1000	0	0.00126265	Pass	Pass	Pass
DRR178412	20	4966957	420653	Klebsiella aerogenes	938/1000	0	0.00154832	Pass	Pass	Pass
DRR178416	22	4956120	716102	Klebsiella aerogenes	657/1000	0	0.0110444	Pass	Pass	Pass
DRR178419	23	5063928	644797	Klebsiella aerogenes	882/1000	0	0.00308338	Pass	Pass	Pass
DRR178424	451	10702118	67035	Klebsiella aerogenes	335/1000	0	0.032829	Pass	Pass	Pass
DRR178425	23	5030989	435501	Klebsiella aerogenes	659/1000	0	0.0109571	Pass	Pass	Pass
DRR178426	35	5352013	382319	Klebsiella aerogenes	556/1000	0	0.015998	Pass	Pass	Pass
DRR178427	22	5084447	408178	Klebsiella aerogenes	910/1000	0	0.00229842	Pass	Pass	Pass
DRR178428	21	5143585	517768	Klebsiella aerogenes	832/1000	0	0.00458019	Pass	Pass	Pass
DRR178429	34	5130076	470430	Klebsiella aerogenes	649/1000	0	0.0113974	Pass	Pass	Pass
DRR178430	29	5130720	413414	Klebsiella aerogenes	648/1000	0	0.0114419	Pass	Pass	Pass
DRR178432	27	5119462	321290	Klebsiella aerogenes	736/1000	0	0.00785531	Pass	Pass	Pass
DRR178433	34	5250816	341452	Klebsiella aerogenes	885/1000	0	0.00299754	Pass	Pass	Pass
DRR178435	23	5037989	471994	Klebsiella aerogenes	840/1000	0	0.00433199	Pass	Pass	Pass
DRR178436	19	5097457	473453	Klebsiella aerogenes	893/1000	0	0.00277069	Pass	Pass	Pass
DRR178438	23	5305541	514286	Klebsiella aerogenes	725/1000	0	0.00826969	Pass	Pass	Pass
DRR178442	57	5479297	248390	Klebsiella pneumoniae	843/1000	0	0.0042398	Pass	Pass	Pass
DRR178444	48	5403341	312504	Klebsiella aerogenes	669/1000	0	0.0105261	Pass	Pass	Pass
DRR178445	63	6216946	195832	Klebsiella michiganensis	714/1000	0	0.00869309	Pass	Pass	Pass
DRR178447	126	5472148	103101	Klebsiella pneumoniae	877/1000	0	0.00322742	Pass	Pass	Pass
DRR179999	50	5762224	351731	Klebsiella pneumoniae	798/1000	0	0.00567497	Pass	Pass	Pass
DRR192196	29	5251883	365243	Klebsiella pneumoniae	899/1000	0	0.0026025	Fail	Pass	Pass
DRR192203	26	5331821	479630	Klebsiella pneumoniae	788/1000	0	0.00600989	Fail	Pass	Pass
DRR192204	55	5484145	306653	Klebsiella pneumoniae	851/1000	0	0.00399629	Pass	Pass	Pass
DRR192205	61	5433418	270201	Klebsiella pneumoniae	857/1000	0	0.00381583	Pass	Pass	Pass
DRR192206	49	5306716	248223	Klebsiella pneumoniae	774/1000	0	0.0064892	Pass	Pass	Pass
DRR192209	50	5628838	351400	Klebsiella pneumoniae	860/1000	0	0.0037263	Pass	Pass	Pass
DRR192210	31	5251877	364148	Klebsiella pneumoniae	899/1000	0	0.0026025	Pass	Pass	Pass
DRR192211	32	5251281	350429	Klebsiella pneumoniae	899/1000	0	0.0026025	Pass	Pass	Pass
DRR192212	40	5516785	437029	Klebsiella pneumoniae	862/1000	0	0.00366686	Pass	Pass	Pass
DRR192216	43	5477764	373204	Klebsiella pneumoniae	800/1000	0	0.00560872	Fail	Pass	Pass
DRR192235	40	5601266	353747	Klebsiella pneumoniae	940/1000	0	0.00149601	Pass	Pass	Pass
DRR198019	90	5503641	111975	Klebsiella pneumoniae	854/1000	0	0.00390583	Pass	Pass	Pass
DRR198020	62	5703217	440992	Klebsiella pneumoniae	775/1000	0	0.00645455	Pass	Pass	Pass
DRR198021	65	5690705	310634	Klebsiella pneumoniae	777/1000	0	0.00638544	Pass	Pass	Pass
DRR198022	98	5586766	169193	Klebsiella quasipneumoniae	700/1000	0	0.00924552	Pass	Pass	Pass
DRR198023	103	5555982	164506	Klebsiella quasipneumoniae	707/1000	0	0.00896738	Pass	Pass	Pass
DRR198024	77	5634077	226526	Klebsiella pneumoniae	829/1000	0	0.00467416	Pass	Pass	Pass
DRR198025	68	5700271	334831	Klebsiella pneumoniae	813/1000	0	0.00518381	Pass	Pass	Pass
DRR198026	89	5574901	187034	Klebsiella pneumoniae	825/1000	0	0.00480022	Pass	Pass	Pass
DRR198027	95	5739951	149014	Klebsiella quasipneumoniae	671/1000	0	0.010441	Pass	Pass	Pass
DRR198028	66	5740853	208923	Klebsiella pneumoniae	899/1000	0	0.0026025	Pass	Pass	Pass
DRR198029	47	5524243	295769	Klebsiella pneumoniae	838/1000	0	0.00439372	Pass	Pass	Pass
DRR198030	30	157870	945	Unidentified	0/1000	0	1	Pass	Pass	Pass
DRR198031	152	5699154	99452	Klebsiella pneumoniae	820/1000	0	0.00495906	Pass	Pass	Pass
DRR198032	78	5519127	146644	Klebsiella pneumoniae	788/1000	0	0.00600989	Pass	Pass	Pass
DRR198033	84	5632224	143179	Klebsiella pneumoniae	795/1000	0	0.00577481	Pass	Pass	Pass
DRR198034	143	5512875	82952	Klebsiella pneumoniae	765/1000	0	0.00680395	Pass	Pass	Pass
DRR198035	4	20397	2183	Unidentified	0/1000	0	1	Pass	Pass	Pass
DRR198037	8	34027	1325	Unidentified	0/1000	0	1	Pass	Pass	Pass
DRR198038	123	5423843	84646	Klebsiella pneumoniae	789/1000	0	0.00597612	Pass	Pass	Pass
DRR198039	45	5671000	390360	Klebsiella pneumoniae	778/1000	0	0.00635099	Pass	Pass	Pass
DRR198040	109	5608420	133714	Klebsiella pneumoniae	878/1000	0	0.00319852	Pass	Pass	Pass
DRR198041	140	5593543	85497	Klebsiella pneumoniae	876/1000	0	0.00325637	Pass	Pass	Pass
DRR198042	123	5599969	106207	Klebsiella pneumoniae	879/1000	0	0.00316966	Pass	Pass	Pass
DRR198043	113	5563576	122434	Klebsiella pneumoniae	891/1000	0	0.00282712	Pass	Pass	Pass
DRR198044	261	5444176	37135	Klebsiella pneumoniae	799/1000	0	0.00564181	Pass	Pass	Pass
DRR198045	70	5597742	238088	Klebsiella pneumoniae	881/1000	0	0.0031121	Pass	Pass	Pass
DRR198046	71	5626341	295795	Klebsiella pneumoniae	840/1000	0	0.00433199	Pass	Pass	Pass
DRR198047	67	5575236	323044	Klebsiella pneumoniae	890/1000	0	0.0028554	Pass	Pass	Pass
DRR198048	84	5742835	293462	Klebsiella pneumoniae	846/1000	0	0.00414809	Pass	Pass	Pass
DRR198049	50	5538025	271232	Klebsiella pneumoniae	839/1000	0	0.00436283	Pass	Pass	Pass
DRR198050	91	5597929	149456	Klebsiella pneumoniae	881/1000	0	0.0031121	Pass	Pass	Pass
DRR198051	123	5579696	93320	Klebsiella pneumoniae	887/1000	0	0.00294054	Pass	Pass	Pass
DRR198052	58	5599184	231089	Klebsiella pneumoniae	825/1000	0	0.00480022	Pass	Pass	Pass
DRR198053	72	5696824	215655	Klebsiella pneumoniae	822/1000	0	0.00489536	Pass	Pass	Pass
DRR198054	106	5570378	132510	Klebsiella pneumoniae	816/1000	0	0.00508714	Pass	Pass	Pass
DRR198055	47	5452815	245895	Klebsiella pneumoniae	721/1000	0	0.00842259	Pass	Pass	Pass
DRR198056	43	5460953	312977	Klebsiella pneumoniae	721/1000	0	0.00842259	Pass	Pass	Pass
DRR198057	71	5731022	216678	Klebsiella pneumoniae	820/1000	0	0.00495906	Pass	Pass	Pass
DRR198058	174	5797608	99214	Klebsiella pneumoniae	812/1000	0	0.00521614	Pass	Pass	Pass
DRR198059	46	5577553	479768	Klebsiella pneumoniae	767/1000	0	0.00673355	Pass	Pass	Pass
DRR198060	45	5590529	375399	Klebsiella pneumoniae	765/1000	0	0.00680395	Pass	Pass	Pass
DRR198061	111	5729475	112885	Klebsiella pneumoniae	820/1000	0	0.00495906	Pass	Pass	Pass
DRR198062	113	5628004	147072	Klebsiella pneumoniae	823/1000	0	0.00486359	Pass	Pass	Pass
DRR198063	7	36807	988	Unidentified	0/1000	0	1	Pass	Pass	Pass
DRR198064	125	5446282	103025	Klebsiella pneumoniae	753/1000	0	0.00723198	Pass	Pass	Pass
DRR198065	193	5659473	70829	Klebsiella quasipneumoniae	859/1000	0	0.00375609	Pass	Pass	Pass
DRR198066	45	5611727	379539	Klebsiella quasipneumoniae	861/1000	0	0.00369655	Pass	Pass	Pass
DRR198067	64	5736365	314073	Klebsiella quasipneumoniae	855/1000	0	0.00387578	Pass	Pass	Pass
DRR199175	57	5497161	219327	Klebsiella pneumoniae	838/1000	0	0.00439372	Pass	Pass	Pass
DRR199191	52	5317639	272673	Klebsiella pneumoniae	882/1000	0	0.00308338	Pass	Pass	Pass
DRR199201	132	6428629	133805	Klebsiella pasteurii	704/1000	0	0.0090861	Pass	Pass	Pass
DRR199222	29	5311467	399341	Klebsiella pneumoniae	791/1000	0	0.00590877	Pass	Pass	Pass
DRR199223	117	6131384	180757	Raoultella ornithinolytica	765/1000	0	0.00680395	Pass	Pass	Pass
DRR199224	136	6017986	204507	Raoultella ornithinolytica	726/1000	0	0.00823165	Pass	Pass	Pass
DRR199233	133	6003264	164840	Klebsiella variicola	846/1000	0	0.00414809	Pass	Pass	Pass
DRR199239	173	5930427	122472	Klebsiella quasipneumoniae	653/1000	0	0.0112201	Pass	Pass	Pass
DRR199240	171	5933480	133940	Klebsiella quasipneumoniae	652/1000	0	0.0112643	Pass	Pass	Pass
DRR199243	57	5758665	313932	Raoultella ornithinolytica	758/1000	0	0.00705245	Pass	Pass	Pass
DRR199244	126	5453628	174105	Unidentified	0/1000	0	1	Pass	Pass	Pass
DRR199247	122	5732856	169586	Klebsiella pneumoniae	809/1000	0	0.00531349	Pass	Pass	Pass
DRR199248	173	6108309	100406	Raoultella ornithinolytica	717/1000	0	0.00857671	Pass	Pass	Pass
DRR199254	560	6520056	25551	Klebsiella quasipneumoniae	612/1000	0	0.013112	Fail	Pass	Pass
DRR199255	167	5738996	109226	Klebsiella quasipneumoniae	784/1000	0	0.00614558	Pass	Pass	Pass
DRR199260	110	5537897	192679	Unidentified	0/1000	0	1	Pass	Pass	Pass
DRR199261	111	5585384	173988	Klebsiella quasipneumoniae	676/1000	0	0.0102298	Pass	Pass	Pass
DRR199269	187	5776871	98864	Klebsiella quasipneumoniae	655/1000	0	0.0111321	Pass	Pass	Pass
DRR199270	212	5767509	83867	Klebsiella quasipneumoniae	654/1000	0	0.0111761	Pass	Pass	Pass
DRR199286	100	5708947	158239	Klebsiella pneumoniae	736/1000	0	0.00785531	Pass	Pass	Pass
DRR199294	39	5270160	378627	Klebsiella aerogenes	915/1000	0	0.00216198	Pass	Pass	Pass
DRR199295	38	5271553	378628	Klebsiella aerogenes	915/1000	0	0.00216198	Pass	Pass	Pass
DRR199300	176	5096519	76507	Unidentified	0/1000	0	1	Pass	Pass	Pass
DRR199310	104	5756318	125371	Klebsiella pneumoniae	806/1000	0	0.00541137	Pass	Pass	Pass
DRR199312	2074	11278506	3586	Klebsiella quasipneumoniae	357/1000	0	0.0305785	Pass	Pass	Pass
DRR199313	52	6212237	256218	Klebsiella oxytoca	890/1000	0	0.0028554	Pass	Pass	Pass
DRR199314	62	5267587	165827	Klebsiella pneumoniae	804/1000	0	0.00547692	Pass	Pass	Pass
DRR199316	34	5547132	467750	Klebsiella quasipneumoniae	686/1000	0	0.00981378	Pass	Pass	Pass
DRR199336	169	5830601	88794	Klebsiella quasipneumoniae	829/1000	0	0.00467416	Pass	Pass	Pass
DRR199337	206	5840242	64774	Klebsiella quasipneumoniae	826/1000	0	0.00476862	Pass	Pass	Pass
DRR199345	49	5393882	288886	Klebsiella aerogenes	824/1000	0	0.00483188	Pass	Pass	Pass
DRR199346	55	5396120	249498	Klebsiella aerogenes	824/1000	0	0.00483188	Pass	Pass	Pass
DRR199348	50	5396674	288886	Klebsiella aerogenes	824/1000	0	0.00483188	Pass	Pass	Pass
DRR199354	143	5744213	156468	Klebsiella quasipneumoniae	696/1000	0	0.00940624	Pass	Pass	Pass
DRR199365	38	5323782	267793	Klebsiella pneumoniae	791/1000	0	0.00590877	Pass	Pass	Pass
DRR199367	131	5892045	155969	Klebsiella quasipneumoniae	826/1000	0	0.00476862	Pass	Pass	Pass
DRR199368	33	5336495	368553	Klebsiella pneumoniae	858/1000	0	0.00378594	Pass	Pass	Pass
DRR199382	144	5844131	148063	Klebsiella quasipneumoniae	822/1000	0	0.00489536	Pass	Pass	Pass
DRR199383	129	5978981	198613	Klebsiella pneumoniae	742/1000	0	0.00763299	Pass	Pass	Pass
DRR199385	131	5803707	127935	Klebsiella pneumoniae	811/1000	0	0.00524853	Pass	Pass	Pass
DRR199390	56	5402258	331954	Klebsiella quasipneumoniae	896/1000	0	0.00268639	Pass	Pass	Pass
DRR199392	115	5529748	153931	Klebsiella quasipneumoniae	810/1000	0	0.00528099	Pass	Pass	Pass
DRR199394	58	5398961	332119	Klebsiella quasipneumoniae	896/1000	0	0.00268639	Pass	Pass	Pass
DRR199404	129	5177451	96262	Unidentified	0/1000	0	1	Pass	Pass	Pass
DRR199405	127	5177967	96262	Unidentified	0/1000	0	1	Pass	Pass	Pass
DRR199410	126	5205051	96310	Unidentified	0/1000	0	1	Pass	Pass	Pass
DRR199449	136	5235278	119002	Unidentified	0/1000	0	1	Pass	Pass	Pass
DRR199464	125	4992742	94614	Unidentified	0/1000	0	1	Pass	Pass	Pass
DRR199473	59	5929958	321189	Raoultella ornithinolytica	739/1000	0	0.00774383	Pass	Pass	Pass
DRR199485	91	6284691	199889	Klebsiella variicola	859/1000	0	0.00375609	Pass	Pass	Pass
DRR199489	88	6031674	227294	Klebsiella variicola	651/1000	0	0.0113086	Pass	Pass	Pass
DRR199491	125	5785927	161498	Klebsiella quasipneumoniae	675/1000	0	0.0102718	Pass	Pass	Pass
DRR199493	90	6285439	192373	Klebsiella variicola	859/1000	0	0.00375609	Pass	Pass	Pass
DRR199527	163	5163087	77267	Unidentified	0/1000	0	1	Pass	Pass	Pass
DRR201955	98	5586766	169193	Klebsiella quasipneumoniae	700/1000	0	0.00924552	Pass	Pass	Pass
DRR201956	103	5555982	164506	Klebsiella quasipneumoniae	707/1000	0	0.00896738	Pass	Pass	Pass
DRR205599	71	5639810	251175	Klebsiella pneumoniae	855/1000	0	0.00387578	Pass	Pass	Pass
DRR221025	61	5492817	335611	Klebsiella pneumoniae	802/1000	0	0.0055427	Pass	Pass	Pass
DRR221027	37	5818793	674944	Klebsiella variicola	997/1000	0	7.15897e-05	Pass	Pass	Pass
DRR223364	72	5347084	288741	Klebsiella pneumoniae	891/1000	0	0.00282712	Pass	Pass	Pass
DRR223365	62	5329282	214976	Klebsiella pneumoniae	890/1000	0	0.0028554	Pass	Pass	Pass
DRR223366	67	5347417	267263	Klebsiella pneumoniae	892/1000	0	0.00279888	Pass	Pass	Pass
ERR025578	0	4379	727	Unidentified	0/1000	0	1	Fail	Pass	Pass
ERR1014120	76	5571669	216931	Klebsiella pneumoniae	998/1000	0	4.76906e-05	Pass	Pass	Pass
ERR1014121	72	5575698	224501	Klebsiella pneumoniae	999/1000	0	2.38274e-05	Pass	Pass	Pass
ERR1014122	76	5575087	214990	Klebsiella pneumoniae	999/1000	0	2.38274e-05	Pass	Pass	Pass
ERR1014123	73	5573371	224770	Klebsiella pneumoniae	998/1000	0	4.76906e-05	Pass	Pass	Pass
ERR1014124	78	5574180	197568	Klebsiella pneumoniae	997/1000	0	7.15897e-05	Pass	Pass	Pass
ERR1014125	73	5570983	224770	Klebsiella pneumoniae	999/1000	0	2.38274e-05	Pass	Pass	Pass
ERR1014126	71	5576045	257355	Klebsiella pneumoniae	999/1000	0	2.38274e-05	Pass	Pass	Pass
ERR1014127	75	5573668	215503	Klebsiella pneumoniae	999/1000	0	2.38274e-05	Pass	Pass	Pass
ERR1014128	69	5575358	224770	Klebsiella pneumoniae	1000/1000	0	0	Pass	Pass	Pass
ERR1014129	72	5574312	214990	Klebsiella pneumoniae	999/1000	0	2.38274e-05	Pass	Pass	Pass
ERR1014130	72	5576208	224770	Klebsiella pneumoniae	999/1000	0	2.38274e-05	Pass	Pass	Pass
ERR1014131	78	5575465	225234	Klebsiella pneumoniae	999/1000	0	2.38274e-05	Pass	Pass	Pass
ERR1014132	77	5571789	193082	Klebsiella pneumoniae	999/1000	0	2.38274e-05	Pass	Pass	Pass
ERR1014133	89	5572106	159054	Klebsiella pneumoniae	999/1000	0	2.38274e-05	Pass	Pass	Pass
ERR1014134	77	5574566	196841	Klebsiella pneumoniae	999/1000	0	2.38274e-05	Pass	Pass	Pass
ERR1014135	78	5572586	158552	Klebsiella pneumoniae	999/1000	0	2.38274e-05	Pass	Pass	Pass
ERR1014136	79	5573572	184440	Klebsiella pneumoniae	999/1000	0	2.38274e-05	Pass	Pass	Pass
ERR1014137	85	5578673	159159	Klebsiella pneumoniae	998/1000	0	4.76906e-05	Pass	Pass	Pass
ERR1082405	32	5392882	298714	Klebsiella pneumoniae	998/1000	0	4.76906e-05	Pass	Pass	Pass
ERR1082406	40	5518339	500036	Klebsiella pneumoniae	856/1000	0	0.00384578	Pass	Pass	Pass
ERR1191564	63	5605570	259271	Klebsiella pneumoniae	804/1000	0	0.00547692	Pass	Pass	Pass
ERR1191569	59	5459701	376963	Klebsiella pneumoniae	801/1000	0	0.00557568	Pass	Pass	Pass
ERR1191573	123	5499569	113945	Klebsiella pneumoniae	789/1000	0	0.00597612	Pass	Pass	Pass
ERR1191575	51	5705853	435458	Klebsiella quasipneumoniae	880/1000	0	0.00314086	Pass	Pass	Pass
ERR1191578	61	5788238	376578	Klebsiella pneumoniae	998/1000	0	4.76906e-05	Pass	Pass	Pass
ERR1191579	51	5786340	376474	Klebsiella pneumoniae	998/1000	0	4.76906e-05	Pass	Pass	Pass
ERR1191585	55	6468415	599596	Klebsiella oxytoca	760/1000	0	0.00698112	Pass	Pass	Pass
ERR1191586	52	6329278	349696	Klebsiella oxytoca	777/1000	0	0.00638544	Pass	Pass	Pass
ERR1204124	71	5517212	264056	Klebsiella pneumoniae	810/1000	0	0.00528099	Pass	Pass	Pass
ERR1204125	62	5519023	416250	Klebsiella pneumoniae	810/1000	0	0.00528099	Pass	Pass	Pass
ERR1204148	41	5390988	258492	Klebsiella pneumoniae	816/1000	0	0.00508714	Pass	Pass	Pass
ERR1204149	46	5389131	248391	Klebsiella pneumoniae	816/1000	0	0.00508714	Pass	Pass	Pass
ERR1204150	43	5389895	248391	Klebsiella pneumoniae	815/1000	0	0.00511931	Pass	Pass	Pass
ERR1204151	41	5388529	248391	Klebsiella pneumoniae	816/1000	0	0.00508714	Pass	Pass	Pass
ERR1204152	42	5391068	258309	Klebsiella pneumoniae	816/1000	0	0.00508714	Pass	Pass	Pass
ERR1204153	65	5523929	248491	Klebsiella pneumoniae	809/1000	0	0.00531349	Pass	Pass	Pass
ERR1204156	43	5389559	248391	Klebsiella pneumoniae	816/1000	0	0.00508714	Pass	Pass	Pass
ERR1204158	41	5389584	248391	Klebsiella pneumoniae	816/1000	0	0.00508714	Pass	Pass	Pass
ERR1204159	65	5528932	392556	Klebsiella pneumoniae	809/1000	0	0.00531349	Pass	Pass	Pass
ERR1204160	61	5527644	382810	Klebsiella pneumoniae	810/1000	0	0.00528099	Pass	Pass	Pass
ERR1204161	43	5390587	392557	Klebsiella pneumoniae	816/1000	0	0.00508714	Pass	Pass	Pass
ERR1204162	67	5529441	392557	Klebsiella pneumoniae	807/1000	0	0.00537869	Pass	Pass	Pass
ERR1204163	41	5391471	264056	Klebsiella pneumoniae	817/1000	0	0.00505504	Pass	Pass	Pass
ERR1204164	66	5520602	263940	Klebsiella pneumoniae	811/1000	0	0.00524853	Pass	Pass	Pass
ERR1204165	43	5387714	258491	Klebsiella pneumoniae	818/1000	0	0.00502299	Pass	Pass	Pass
ERR1204166	63	5523090	248391	Klebsiella pneumoniae	810/1000	0	0.00528099	Pass	Pass	Pass
ERR1204167	41	5333597	258492	Klebsiella pneumoniae	825/1000	0	0.00480022	Pass	Pass	Pass
ERR1204168	64	5471062	335272	Klebsiella pneumoniae	815/1000	0	0.00511931	Pass	Pass	Pass
ERR1204169	43	5385450	315258	Klebsiella pneumoniae	818/1000	0	0.00502299	Pass	Pass	Pass
ERR1204170	40	5389393	392557	Klebsiella pneumoniae	816/1000	0	0.00508714	Pass	Pass	Pass
ERR1204171	44	5390250	248491	Klebsiella pneumoniae	816/1000	0	0.00508714	Pass	Pass	Pass
ERR1204172	40	5388588	248491	Klebsiella pneumoniae	816/1000	0	0.00508714	Pass	Pass	Pass
ERR1204173	45	5390389	258309	Klebsiella pneumoniae	816/1000	0	0.00508714	Pass	Pass	Pass
ERR1204174	42	5389922	416250	Klebsiella pneumoniae	816/1000	0	0.00508714	Pass	Pass	Pass
ERR1204175	45	5389129	248391	Klebsiella pneumoniae	816/1000	0	0.00508714	Pass	Pass	Pass
ERR1204222	40	5390973	258309	Klebsiella pneumoniae	816/1000	0	0.00508714	Pass	Pass	Pass
ERR1204224	44	5392134	392556	Klebsiella pneumoniae	816/1000	0	0.00508714	Pass	Pass	Pass
ERR1204225	57	5486430	392674	Klebsiella pneumoniae	814/1000	0	0.00515153	Pass	Pass	Pass
ERR1204814	61	5555095	220017	Klebsiella pneumoniae	807/1000	0	0.00537869	Pass	Pass	Pass
ERR1204815	38	5528525	390939	Klebsiella pneumoniae	815/1000	0	0.00511931	Pass	Pass	Pass
ERR1204816	69	5868076	252403	Klebsiella variicola	972/1000	0	0.000680979	Pass	Pass	Pass
ERR1204817	56	5555819	242226	Klebsiella pneumoniae	807/1000	0	0.00537869	Pass	Pass	Pass
ERR1204820	47	5508204	232132	Klebsiella pneumoniae	997/1000	0	7.15897e-05	Pass	Pass	Pass
ERR1204821	92	5705742	202139	Klebsiella pneumoniae	932/1000	0	0.00170624	Pass	Pass	Pass
ERR1204822	85	5604805	198137	Klebsiella pneumoniae	917/1000	0	0.00210772	Pass	Pass	Pass
ERR1204823	22	5207455	527902	Klebsiella pneumoniae	999/1000	0	2.38274e-05	Pass	Pass	Pass
ERR1204824	69	5475273	198138	Klebsiella pneumoniae	997/1000	0	7.15897e-05	Pass	Pass	Pass
ERR1204825	27	5600536	473825	Klebsiella pneumoniae	919/1000	0	0.00205363	Pass	Pass	Pass
ERR1204826	54	5446814	242089	Klebsiella pneumoniae	845/1000	0	0.00417861	Pass	Pass	Pass
ERR1204827	83	5624691	198137	Klebsiella pneumoniae	792/1000	0	0.00587519	Pass	Pass	Pass
ERR1204828	23	5223167	553003	Klebsiella pneumoniae	803/1000	0	0.00550978	Pass	Pass	Pass
ERR1204829	64	5540023	177107	Klebsiella pneumoniae	923/1000	0	0.00194597	Pass	Pass	Pass
ERR1204830	41	5417947	312871	Klebsiella pneumoniae	816/1000	0	0.00508714	Pass	Pass	Pass
ERR1204831	36	5238178	248984	Klebsiella pneumoniae	873/1000	0	0.00334352	Pass	Pass	Pass
ERR1204832	63	5510304	224917	Klebsiella pneumoniae	827/1000	0	0.00473708	Pass	Pass	Pass
ERR1204834	40	5391985	368364	Klebsiella pneumoniae	990/1000	0	0.000239895	Pass	Pass	Pass
ERR1204835	65	5443299	197434	Klebsiella pneumoniae	875/1000	0	0.00328537	Pass	Pass	Pass
ERR1204836	51	5458194	248981	Klebsiella pneumoniae	887/1000	0	0.00294054	Pass	Pass	Pass
ERR1204837	36	5489668	361202	Klebsiella pneumoniae	797/1000	0	0.00570819	Pass	Pass	Pass
ERR1204838	45	5603568	404841	Klebsiella variicola	999/1000	0	2.38274e-05	Pass	Pass	Pass
ERR1204839	50	5376998	224583	Klebsiella pneumoniae	898/1000	0	0.00263042	Pass	Pass	Pass
ERR1204840	36	5324380	322406	Klebsiella pneumoniae	881/1000	0	0.0031121	Pass	Pass	Pass
ERR1204842	86	5564954	134674	Klebsiella pneumoniae	838/1000	0	0.00439372	Pass	Pass	Pass
ERR1204843	90	5838342	218208	Klebsiella pneumoniae	996/1000	0	9.55247e-05	Pass	Pass	Pass
ERR1204844	39	5489166	349382	Klebsiella pneumoniae	763/1000	0	0.00687462	Pass	Pass	Pass
ERR1204845	92	5517913	117045	Klebsiella pneumoniae	832/1000	0	0.00458019	Pass	Pass	Pass
ERR1204846	103	5575654	120082	Klebsiella pneumoniae	838/1000	0	0.00439372	Pass	Pass	Pass
ERR1204847	94	5546305	140681	Klebsiella pneumoniae	832/1000	0	0.00458019	Pass	Pass	Pass
ERR1204848	22	5602470	423916	Klebsiella pneumoniae	801/1000	0	0.00557568	Pass	Pass	Pass
ERR1204849	34	5582845	358063	Klebsiella pneumoniae	813/1000	0	0.00518381	Pass	Pass	Pass
ERR1204850	34	5385527	483083	Klebsiella pneumoniae	804/1000	0	0.00547692	Pass	Pass	Pass
ERR1204851	72	5631740	198243	Klebsiella pneumoniae	834/1000	0	0.00451781	Pass	Pass	Pass
ERR1204852	78	5491098	180141	Klebsiella pneumoniae	821/1000	0	0.00492718	Pass	Pass	Pass
ERR1204854	82	5550854	159026	Klebsiella pneumoniae	829/1000	0	0.00467416	Pass	Pass	Pass
ERR1204855	75	5543718	180141	Klebsiella pneumoniae	830/1000	0	0.00464278	Pass	Pass	Pass
ERR1204856	79	5553450	198137	Klebsiella pneumoniae	838/1000	0	0.00439372	Pass	Pass	Pass
ERR1204857	75	5561562	195050	Klebsiella pneumoniae	822/1000	0	0.00489536	Pass	Pass	Pass
ERR1204858	83	5655747	182460	Klebsiella pneumoniae	834/1000	0	0.00451781	Pass	Pass	Pass
ERR1204859	85	5462012	153283	Klebsiella pneumoniae	814/1000	0	0.00515153	Pass	Pass	Pass
ERR1204860	45	5377364	333563	Klebsiella pneumoniae	795/1000	0	0.00577481	Pass	Pass	Pass
ERR1204861	26	5436070	483083	Klebsiella pneumoniae	842/1000	0	0.00427048	Pass	Pass	Pass
ERR1204862	73	5539645	180336	Klebsiella pneumoniae	830/1000	0	0.00464278	Pass	Pass	Pass
ERR1204863	75	5560803	202517	Klebsiella pneumoniae	837/1000	0	0.00442466	Pass	Pass	Pass
ERR1204864	72	5681043	182210	Klebsiella pneumoniae	823/1000	0	0.00486359	Pass	Pass	Pass
ERR1204865	78	5551662	198137	Klebsiella pneumoniae	838/1000	0	0.00439372	Pass	Pass	Pass
ERR1204866	65	5658176	257578	Klebsiella pneumoniae	774/1000	0	0.0064892	Pass	Pass	Pass
ERR1204867	85	5647642	178126	Klebsiella pneumoniae	837/1000	0	0.00442466	Pass	Pass	Pass
ERR1204868	89	5662757	182631	Klebsiella pneumoniae	835/1000	0	0.00448671	Pass	Pass	Pass
ERR1204869	80	5374253	153283	Klebsiella pneumoniae	799/1000	0	0.00564181	Pass	Pass	Pass
ERR1204870	41	5417515	376634	Klebsiella pneumoniae	999/1000	0	2.38274e-05	Pass	Pass	Pass
ERR1204871	88	5416287	126492	Klebsiella pneumoniae	819/1000	0	0.004991	Pass	Pass	Pass
ERR1204872	38	5568962	301820	Klebsiella pneumoniae	840/1000	0	0.00433199	Pass	Pass	Pass
ERR1204873	85	5562165	180675	Klebsiella pneumoniae	837/1000	0	0.00442466	Pass	Pass	Pass
ERR1204874	53	5537379	238290	Klebsiella pneumoniae	789/1000	0	0.00597612	Pass	Pass	Pass
ERR1204875	50	5555269	267899	Klebsiella pneumoniae	958/1000	0	0.00103256	Pass	Pass	Pass
ERR1204876	61	5440743	198236	Klebsiella pneumoniae	832/1000	0	0.00458019	Pass	Pass	Pass
ERR1204877	45	5550541	313354	Klebsiella pneumoniae	785/1000	0	0.00611156	Pass	Pass	Pass
ERR1204878	35	5492162	411886	Klebsiella pneumoniae	777/1000	0	0.00638544	Pass	Pass	Pass
ERR1204879	63	5580056	247871	Klebsiella pneumoniae	939/1000	0	0.00152214	Pass	Pass	Pass
ERR1204881	27	5398517	513538	Klebsiella pneumoniae	851/1000	0	0.00399629	Pass	Pass	Pass
ERR1204882	54	5527665	272160	Klebsiella pneumoniae	981/1000	0	0.000458924	Pass	Pass	Pass
ERR1204883	44	5400769	286904	Klebsiella pneumoniae	802/1000	0	0.0055427	Pass	Pass	Pass
ERR1204885	27	5193573	391990	Klebsiella pneumoniae	926/1000	0	0.00186568	Pass	Pass	Pass
ERR1204886	46	5598380	379130	Klebsiella pneumoniae	948/1000	0	0.00128842	Pass	Pass	Pass
ERR1204888	64	5569581	181911	Klebsiella pneumoniae	886/1000	0	0.00296902	Pass	Pass	Pass
ERR1204889	59	5587971	307842	Klebsiella pneumoniae	938/1000	0	0.00154832	Pass	Pass	Pass
ERR1204890	67	5368714	207659	Klebsiella pneumoniae	914/1000	0	0.00218918	Pass	Pass	Pass
ERR1204891	66	5522405	251562	Klebsiella pneumoniae	945/1000	0	0.00136596	Pass	Pass	Pass
ERR1204892	56	5536713	361462	Klebsiella pneumoniae	946/1000	0	0.00134007	Pass	Pass	Pass
ERR1204894	24	5232609	469150	Klebsiella pneumoniae	801/1000	0	0.00557568	Pass	Pass	Pass
ERR1204895	52	5425148	317131	Klebsiella pneumoniae	864/1000	0	0.00360762	Pass	Pass	Pass
ERR1204899	24	5369418	337406	Klebsiella pneumoniae	859/1000	0	0.00375609	Pass	Pass	Pass
ERR1204900	28	5456310	436280	Klebsiella pneumoniae	875/1000	0	0.00328537	Pass	Pass	Pass
ERR1204901	71	5593985	198137	Klebsiella pneumoniae	766/1000	0	0.00676872	Pass	Pass	Pass
ERR1204902	50	5351429	513535	Klebsiella pneumoniae	825/1000	0	0.00480022	Pass	Pass	Pass
ERR1204903	72	5673330	223859	Klebsiella pneumoniae	788/1000	0	0.00600989	Pass	Pass	Pass
ERR1204905	83	5527402	158867	Klebsiella pneumoniae	823/1000	0	0.00486359	Pass	Pass	Pass
ERR1204906	83	5568811	152002	Klebsiella pneumoniae	834/1000	0	0.00451781	Pass	Pass	Pass
ERR1204907	70	5507570	198137	Klebsiella pneumoniae	813/1000	0	0.00518381	Pass	Pass	Pass
ERR1204908	82	5607346	176524	Klebsiella pneumoniae	832/1000	0	0.00458019	Pass	Pass	Pass
ERR1204909	47	5465100	275419	Klebsiella pneumoniae	780/1000	0	0.00628226	Pass	Pass	Pass
ERR1204910	75	5604009	180675	Klebsiella pneumoniae	832/1000	0	0.00458019	Pass	Pass	Pass
ERR1204911	67	5497216	257932	Klebsiella pneumoniae	792/1000	0	0.00587519	Pass	Pass	Pass
ERR1204912	78	5545672	211936	Klebsiella pneumoniae	791/1000	0	0.00590877	Pass	Pass	Pass
ERR1204913	67	5540705	181291	Klebsiella pneumoniae	842/1000	0	0.00427048	Pass	Pass	Pass
ERR1204914	54	5477977	270065	Klebsiella pneumoniae	817/1000	0	0.00505504	Pass	Pass	Pass
ERR1204915	70	5676251	293379	Klebsiella pneumoniae	753/1000	0	0.00723198	Pass	Pass	Pass
ERR1204916	25	5514281	443943	Klebsiella pneumoniae	868/1000	0	0.00348975	Pass	Pass	Pass
ERR1204917	81	5601837	191055	Klebsiella pneumoniae	834/1000	0	0.00451781	Pass	Pass	Pass
ERR1204918	89	5668330	190974	Klebsiella pneumoniae	884/1000	0	0.00302611	Pass	Pass	Pass
ERR1204919	78	5656603	266839	Klebsiella pneumoniae	756/1000	0	0.00712406	Pass	Pass	Pass
ERR1204920	59	5250774	176640	Klebsiella pneumoniae	818/1000	0	0.00502299	Pass	Pass	Pass
ERR1204921	35	5230938	371796	Klebsiella pneumoniae	798/1000	0	0.00567497	Pass	Pass	Pass
ERR1204922	60	5465178	270065	Klebsiella pneumoniae	803/1000	0	0.00550978	Pass	Pass	Pass
ERR1204923	70	5522641	210404	Klebsiella pneumoniae	812/1000	0	0.00521614	Pass	Pass	Pass
ERR1204924	89	5610020	180550	Klebsiella pneumoniae	831/1000	0	0.00461146	Pass	Pass	Pass
ERR1204926	43	5601661	309487	Klebsiella pneumoniae	904/1000	0	0.0024636	Pass	Pass	Pass
ERR1204927	81	5595269	181291	Klebsiella pneumoniae	833/1000	0	0.00454897	Pass	Pass	Pass
ERR1204928	31	5390056	353854	Klebsiella pneumoniae	989/1000	0	0.000264084	Pass	Pass	Pass
ERR1204929	61	5450328	167707	Klebsiella pneumoniae	801/1000	0	0.00557568	Pass	Pass	Pass
ERR1204930	80	5582692	180335	Klebsiella pneumoniae	833/1000	0	0.00454897	Pass	Pass	Pass
ERR1204931	63	5500878	257932	Klebsiella pneumoniae	792/1000	0	0.00587519	Pass	Pass	Pass
ERR1204932	38	5535203	277712	Klebsiella pneumoniae	845/1000	0	0.00417861	Pass	Pass	Pass
ERR1204933	129	5872981	185677	Klebsiella pneumoniae	817/1000	0	0.00505504	Pass	Pass	Pass
ERR1204934	76	5404024	198137	Klebsiella pneumoniae	822/1000	0	0.00489536	Pass	Pass	Pass
ERR1204935	52	5566568	473206	Klebsiella pneumoniae	914/1000	0	0.00218918	Pass	Pass	Pass
ERR1204936	84	5517045	147614	Klebsiella pneumoniae	820/1000	0	0.00495906	Pass	Pass	Pass
ERR1204937	1022	7925161	267690	Klebsiella pneumoniae	509/1000	0	0.0187432	Pass	Pass	Pass
ERR1204938	64	5500037	198338	Klebsiella pneumoniae	811/1000	0	0.00524853	Pass	Pass	Pass
ERR1204940	51	5492024	267981	Klebsiella pneumoniae	799/1000	0	0.00564181	Pass	Pass	Pass
ERR1204941	86	5783488	287167	Klebsiella pneumoniae	880/1000	0	0.00314086	Pass	Pass	Pass
ERR1204942	73	5312182	198137	Klebsiella pneumoniae	807/1000	0	0.00537869	Pass	Pass	Pass
ERR1204943	64	5599382	199979	Klebsiella pneumoniae	790/1000	0	0.00594242	Pass	Pass	Pass
ERR1204944	80	5321273	198137	Klebsiella pneumoniae	804/1000	0	0.00547692	Pass	Pass	Pass
ERR1204946	89	5432083	160419	Klebsiella pneumoniae	817/1000	0	0.00505504	Pass	Pass	Pass
ERR1204947	29	5442599	603403	Klebsiella pneumoniae	999/1000	0	2.38274e-05	Pass	Pass	Pass
ERR1204948	67	5546396	231566	Klebsiella pneumoniae	798/1000	0	0.00567497	Pass	Pass	Pass
ERR1204949	57	5470055	257568	Klebsiella pneumoniae	794/1000	0	0.00580821	Pass	Pass	Pass
ERR1204950	37	5519947	294460	Klebsiella pneumoniae	852/1000	0	0.00396608	Pass	Pass	Pass
ERR1204951	47	5576015	260765	Klebsiella pneumoniae	849/1000	0	0.00405685	Pass	Pass	Pass
ERR1204952	32	5509162	482131	Klebsiella pneumoniae	857/1000	0	0.00381583	Pass	Pass	Pass
ERR1204955	48	5683218	361443	Klebsiella pneumoniae	891/1000	0	0.00282712	Pass	Pass	Pass
ERR1204956	79	5669395	361104	Klebsiella pneumoniae	875/1000	0	0.00328537	Pass	Pass	Pass
ERR1204957	60	5587131	203711	Klebsiella pneumoniae	817/1000	0	0.00505504	Pass	Pass	Pass
ERR1204958	39	5629759	386227	Klebsiella pneumoniae	981/1000	0	0.000458924	Pass	Pass	Pass
ERR1204959	66	5501152	363241	Klebsiella pneumoniae	900/1000	0	0.00257463	Pass	Pass	Pass
ERR1204960	46	5448125	270138	Klebsiella pneumoniae	842/1000	0	0.00427048	Pass	Pass	Pass
ERR1204962	37	5498647	270138	Klebsiella pneumoniae	827/1000	0	0.00473708	Pass	Pass	Pass
ERR1204966	68	5246640	198145	Klebsiella pneumoniae	798/1000	0	0.00567497	Pass	Pass	Pass
ERR1204967	142	5844435	255715	Klebsiella pneumoniae	824/1000	0	0.00483188	Pass	Pass	Pass
ERR1204968	46	5430950	564152	Klebsiella quasipneumoniae	823/1000	0	0.00486359	Pass	Pass	Pass
ERR1204969	31	5287200	325658	Klebsiella pneumoniae	889/1000	0	0.00288374	Pass	Pass	Pass
ERR1204970	80	5594007	165947	Klebsiella pneumoniae	802/1000	0	0.0055427	Pass	Pass	Pass
ERR1204971	40	5315450	341218	Klebsiella pneumoniae	847/1000	0	0.00411762	Pass	Pass	Pass
ERR1204972	70	5614768	198137	Klebsiella pneumoniae	916/1000	0	0.00213483	Pass	Pass	Pass
ERR1204973	89	5602085	212129	Klebsiella pneumoniae	917/1000	0	0.00210772	Pass	Pass	Pass
ERR1204974	25	5097375	480149	Klebsiella pneumoniae	780/1000	0	0.00628226	Pass	Pass	Pass
ERR1204975	34	5364114	348854	Klebsiella pneumoniae	895/1000	0	0.00271444	Pass	Pass	Pass
ERR1204976	43	5527205	289241	Klebsiella pneumoniae	965/1000	0	0.000855821	Pass	Pass	Pass
ERR1204977	57	5649348	233640	Klebsiella pneumoniae	747/1000	0	0.00744966	Pass	Pass	Pass
ERR1204978	102	5443326	175068	Klebsiella pneumoniae	782/1000	0	0.00621379	Pass	Pass	Pass
ERR1204979	16	5399699	598382	Klebsiella variicola	999/1000	0	2.38274e-05	Pass	Pass	Pass
ERR1204984	84	5586728	198237	Klebsiella pneumoniae	831/1000	0	0.00461146	Pass	Pass	Pass
ERR1204989	49	5405158	401795	Klebsiella pneumoniae	784/1000	0	0.00614558	Pass	Pass	Pass
ERR1204990	85	5688715	261440	Klebsiella pneumoniae	874/1000	0	0.00331442	Pass	Pass	Pass
ERR1204991	57	5805592	251890	Klebsiella pneumoniae	797/1000	0	0.00570819	Pass	Pass	Pass
ERR1204993	40	5633713	343803	Klebsiella pneumoniae	985/1000	0	0.000361208	Pass	Pass	Pass
ERR1204994	44	5634294	335918	Klebsiella pneumoniae	985/1000	0	0.000361208	Pass	Pass	Pass
ERR1204996	114	5451476	106997	Klebsiella pneumoniae	995/1000	0	0.000119496	Pass	Pass	Pass
ERR1204997	62	5567508	248958	Klebsiella pneumoniae	858/1000	0	0.00378594	Pass	Pass	Pass
ERR1204999	68	5649207	223453	Klebsiella pneumoniae	833/1000	0	0.00454897	Pass	Pass	Pass
ERR1205000	52	5445089	272510	Klebsiella pneumoniae	884/1000	0	0.00302611	Pass	Pass	Pass
ERR1205001	58	5596037	260583	Klebsiella pneumoniae	831/1000	0	0.00461146	Pass	Pass	Pass
ERR1205002	29	5520166	272391	Klebsiella pneumoniae	942/1000	0	0.00144387	Pass	Pass	Pass
ERR1205003	63	5444677	200717	Klebsiella pneumoniae	874/1000	0	0.00331442	Pass	Pass	Pass
ERR1205004	88	5629286	220756	Klebsiella pneumoniae	931/1000	0	0.00173271	Pass	Pass	Pass
ERR1205007	50	5354769	226792	Klebsiella quasivariicola	998/1000	0	4.76906e-05	Pass	Pass	Pass
ERR1205009	69	5556899	231036	Klebsiella pneumoniae	835/1000	0	0.00448671	Pass	Pass	Pass
ERR1205010	53	5457135	262648	Klebsiella pneumoniae	813/1000	0	0.00518381	Pass	Pass	Pass
ERR1205011	36	5492620	476221	Klebsiella pneumoniae	866/1000	0	0.00354859	Pass	Pass	Pass
ERR1205013	81	5438241	172694	Klebsiella pneumoniae	792/1000	0	0.00587519	Pass	Pass	Pass
ERR1205014	119	5886917	164719	Klebsiella pneumoniae	995/1000	0	0.000119496	Pass	Pass	Pass
ERR1205015	87	5581706	129466	Klebsiella pneumoniae	826/1000	0	0.00476862	Pass	Pass	Pass
ERR1205017	56	5673869	215645	Klebsiella variicola	999/1000	0	2.38274e-05	Pass	Pass	Pass
ERR1205018	32	5320860	478498	Klebsiella pneumoniae	898/1000	0	0.00263042	Pass	Pass	Pass
ERR1205019	69	5502106	265593	Klebsiella pneumoniae	800/1000	0	0.00560872	Pass	Pass	Pass
ERR1205020	24	5179540	473198	Klebsiella pneumoniae	889/1000	0	0.00288374	Pass	Pass	Pass
ERR1205021	53	5507240	298962	Klebsiella pneumoniae	825/1000	0	0.00480022	Pass	Pass	Pass
ERR1205022	70	5620873	222846	Klebsiella pneumoniae	800/1000	0	0.00560872	Pass	Pass	Pass
ERR1205023	72	5517351	180158	Klebsiella pneumoniae	843/1000	0	0.0042398	Pass	Pass	Pass
ERR1205024	66	5508815	185511	Klebsiella pneumoniae	842/1000	0	0.00427048	Pass	Pass	Pass
ERR1205025	71	5710856	215626	Klebsiella pneumoniae	766/1000	0	0.00676872	Pass	Pass	Pass
ERR1205026	71	5720941	216728	Klebsiella pneumoniae	765/1000	0	0.00680395	Pass	Pass	Pass
ERR1205028	65	5661017	294806	Klebsiella pneumoniae	783/1000	0	0.00617965	Pass	Pass	Pass
ERR1205029	42	5490269	369225	Klebsiella pneumoniae	777/1000	0	0.00638544	Pass	Pass	Pass
ERR1205030	62	5475664	222841	Klebsiella pneumoniae	812/1000	0	0.00521614	Pass	Pass	Pass
ERR1205031	41	5492568	513438	Klebsiella pneumoniae	863/1000	0	0.00363721	Pass	Pass	Pass
ERR1205033	36	5290759	337906	Klebsiella pneumoniae	863/1000	0	0.00363721	Pass	Pass	Pass
ERR1205034	76	5692226	304609	Klebsiella pneumoniae	909/1000	0	0.00232584	Pass	Pass	Pass
ERR1205035	80	5463435	203818	Klebsiella pneumoniae	881/1000	0	0.0031121	Pass	Pass	Pass
ERR1205036	51	5371901	270253	Klebsiella pneumoniae	848/1000	0	0.00408721	Pass	Pass	Pass
ERR1205039	36	5397633	401957	Klebsiella pneumoniae	789/1000	0	0.00597612	Pass	Pass	Pass
ERR1205040	47	5428201	373280	Klebsiella pneumoniae	956/1000	0	0.00108342	Pass	Pass	Pass
ERR1205041	22	5335292	582543	Klebsiella pneumoniae	860/1000	0	0.0037263	Pass	Pass	Pass
ERR1205042	53	5333461	276233	Klebsiella quasipneumoniae	833/1000	0	0.00454897	Pass	Pass	Pass
ERR1205043	73	5506541	215308	Klebsiella pneumoniae	819/1000	0	0.004991	Pass	Pass	Pass
ERR1205048	48	5846832	343494	Klebsiella pneumoniae	950/1000	0	0.00123693	Pass	Pass	Pass
ERR1205049	51	5429826	214814	Klebsiella pneumoniae	921/1000	0	0.00199971	Pass	Pass	Pass
ERR1205054	103	6029202	174463	Klebsiella pneumoniae	767/1000	0	0.00673355	Pass	Pass	Pass
ERR1205055	64	5569865	181767	Klebsiella pneumoniae	885/1000	0	0.00299754	Pass	Pass	Pass
ERR1205056	33	5374754	581971	Klebsiella pneumoniae	958/1000	0	0.00103256	Pass	Pass	Pass
ERR1205058	41	5783455	298446	Klebsiella pneumoniae	953/1000	0	0.00115999	Pass	Pass	Pass
ERR1205059	26	5417298	500227	Klebsiella pneumoniae	878/1000	0	0.00319852	Pass	Pass	Pass
ERR1205061	45	5559987	274156	Klebsiella pneumoniae	943/1000	0	0.00141786	Pass	Pass	Pass
ERR1205063	70	5755331	202262	Klebsiella pneumoniae	997/1000	0	7.15897e-05	Pass	Pass	Pass
ERR1205064	59	5434486	216189	Klebsiella pneumoniae	804/1000	0	0.00547692	Pass	Pass	Pass
ERR1205067	70	5527892	198137	Klebsiella pneumoniae	773/1000	0	0.00652391	Pass	Pass	Pass
ERR1205070	25	5420807	500227	Klebsiella pneumoniae	879/1000	0	0.00316966	Pass	Pass	Pass
ERR1205073	47	5521467	274139	Klebsiella pneumoniae	960/1000	0	0.000981871	Pass	Pass	Pass
ERR1205076	24	5286073	402497	Klebsiella pneumoniae	765/1000	0	0.00680395	Pass	Pass	Pass
ERR1216256	79	5508987	289203	Klebsiella quasipneumoniae	995/1000	0	0.000119496	Pass	Pass	Pass
ERR1216257	45	5616582	412149	Klebsiella quasipneumoniae	999/1000	0	2.38274e-05	Pass	Pass	Pass
ERR1216258	146	5628065	118788	Klebsiella pneumoniae	999/1000	0	2.38274e-05	Pass	Pass	Pass
ERR1216259	123	5810814	188863	Klebsiella quasipneumoniae	994/1000	0	0.000143503	Pass	Pass	Pass
ERR1216262	22	5444055	485042	Klebsiella variicola	998/1000	0	4.76906e-05	Pass	Pass	Pass
ERR1216264	97	5457569	191613	Klebsiella pneumoniae	995/1000	0	0.000119496	Pass	Pass	Pass
ERR1216265	49	5545621	282676	Klebsiella pneumoniae	916/1000	0	0.00213483	Pass	Pass	Pass
ERR1216266	53	5548889	317221	Klebsiella pneumoniae	765/1000	0	0.00680395	Pass	Pass	Pass
ERR1216267	18	5215493	530226	Klebsiella quasipneumoniae	999/1000	0	2.38274e-05	Pass	Pass	Pass
ERR1216268	110	5504997	132951	Klebsiella pneumoniae	998/1000	0	4.76906e-05	Pass	Pass	Pass
ERR1216269	57	5612082	246818	Klebsiella pneumoniae	877/1000	0	0.00322742	Pass	Pass	Pass
ERR1216300	567	7368311	98228	Klebsiella pneumoniae	654/1000	0	0.0111761	Pass	Pass	Pass
ERR1216301	37	5430518	375566	Klebsiella quasipneumoniae	997/1000	0	7.15897e-05	Pass	Pass	Pass
ERR1216949	37	5458340	326338	Klebsiella pneumoniae	875/1000	0	0.00328537	Pass	Pass	Pass
ERR1216950	34	5434375	298735	Klebsiella pneumoniae	896/1000	0	0.00268639	Pass	Pass	Pass
ERR1216951	63	5506522	281765	Klebsiella pneumoniae	816/1000	0	0.00508714	Pass	Pass	Pass
ERR1216954	67	5581656	235451	Klebsiella pneumoniae	848/1000	0	0.00408721	Pass	Pass	Pass
ERR1216955	22	5238961	381882	Klebsiella pneumoniae	998/1000	0	4.76906e-05	Pass	Pass	Pass
ERR1216956	82	5750700	238294	Klebsiella pneumoniae	910/1000	0	0.00229842	Pass	Pass	Pass
ERR1216957	72	5492962	207810	Klebsiella pneumoniae	740/1000	0	0.00770681	Pass	Pass	Pass
ERR1216958	49	5632264	298597	Klebsiella pneumoniae	936/1000	0	0.00160079	Pass	Pass	Pass
ERR1216959	59	5613978	253833	Klebsiella pneumoniae	907/1000	0	0.00238081	Pass	Pass	Pass
ERR1216961	74	5175054	176764	Klebsiella pneumoniae	825/1000	0	0.00480022	Pass	Pass	Pass
ERR1216962	64	5562001	222613	Klebsiella pneumoniae	906/1000	0	0.00240836	Pass	Pass	Pass
ERR1216963	56	5584544	354523	Klebsiella pneumoniae	759/1000	0	0.00701675	Pass	Pass	Pass
ERR1216964	39	5667059	606414	Klebsiella variicola	995/1000	0	0.000119496	Fail	Pass	Pass
ERR1216965	68	5449579	199679	Klebsiella pneumoniae	789/1000	0	0.00597612	Pass	Pass	Pass
ERR1216966	56	5503263	201128	Klebsiella pneumoniae	803/1000	0	0.00550978	Pass	Pass	Pass
ERR1216967	36	5227315	273857	Klebsiella pneumoniae	854/1000	0	0.00390583	Pass	Pass	Pass
ERR1216968	57	5600683	313858	Klebsiella pneumoniae	809/1000	0	0.00531349	Pass	Pass	Pass
ERR1216969	69	5671162	235242	Klebsiella pneumoniae	840/1000	0	0.00433199	Pass	Pass	Pass
ERR1216970	42	5709715	339237	Klebsiella pneumoniae	854/1000	0	0.00390583	Pass	Pass	Pass
ERR1216972	144	6011401	197889	Klebsiella pneumoniae	792/1000	0	0.00587519	Pass	Pass	Pass
ERR1216973	53	5405952	350593	Klebsiella pneumoniae	836/1000	0	0.00445566	Pass	Pass	Pass
ERR1216974	116	5778003	201866	Klebsiella pneumoniae	871/1000	0	0.00340187	Pass	Pass	Pass
ERR1216975	61	5675334	368165	Klebsiella pneumoniae	764/1000	0	0.00683925	Pass	Pass	Pass
ERR1216978	56	5543332	291718	Klebsiella pneumoniae	865/1000	0	0.00357808	Pass	Pass	Pass
ERR1216980	56	5681240	273544	Klebsiella pneumoniae	924/1000	0	0.00191916	Pass	Pass	Pass
ERR1216981	41	5165132	357105	Klebsiella pneumoniae	999/1000	0	2.38274e-05	Pass	Pass	Pass
ERR1216982	59	5489137	220336	Klebsiella pneumoniae	834/1000	0	0.00451781	Pass	Pass	Pass
ERR1216984	42	5435220	408923	Klebsiella pneumoniae	861/1000	0	0.00369655	Pass	Pass	Pass
ERR1216985	31	5275112	505383	Klebsiella pneumoniae	802/1000	0	0.0055427	Pass	Pass	Pass
ERR1216986	29	5632961	420332	Klebsiella variicola	815/1000	0	0.00511931	Pass	Pass	Pass
ERR1216987	39	5373455	503571	Klebsiella pneumoniae	830/1000	0	0.00464278	Pass	Pass	Pass
ERR1216989	61	5639225	301196	Klebsiella pneumoniae	831/1000	0	0.00461146	Pass	Pass	Pass
ERR1216990	23	5319545	498163	Klebsiella quasipneumoniae	998/1000	0	4.76906e-05	Pass	Pass	Pass
ERR1216991	23	5211474	404742	Klebsiella pneumoniae	846/1000	0	0.00414809	Pass	Pass	Pass
ERR1216992	25	5156478	362883	Klebsiella pneumoniae	999/1000	0	2.38274e-05	Pass	Pass	Pass
ERR1216993	77	5457927	206391	Klebsiella pneumoniae	858/1000	0	0.00378594	Pass	Pass	Pass
ERR1216996	37	5335252	592506	Klebsiella pneumoniae	800/1000	0	0.00560872	Pass	Pass	Pass
ERR1216997	86	5662324	203710	Klebsiella pneumoniae	881/1000	0	0.0031121	Pass	Pass	Pass
ERR1216998	62	5731387	221656	Klebsiella variicola	921/1000	0	0.00199971	Pass	Pass	Pass
ERR1216999	70	5494163	297779	Klebsiella pneumoniae	999/1000	0	2.38274e-05	Pass	Pass	Pass
ERR1217000	42	5438626	335662	Klebsiella pneumoniae	767/1000	0	0.00673355	Pass	Pass	Pass
ERR1217001	64	5543238	172506	Klebsiella pneumoniae	739/1000	0	0.00774383	Pass	Pass	Pass
ERR1217002	26	5493624	501360	Klebsiella variicola	933/1000	0	0.00167981	Pass	Pass	Pass
ERR1217003	38	5480374	473935	Klebsiella pneumoniae	893/1000	0	0.00277069	Pass	Pass	Pass
ERR1217005	69	5630016	197915	Klebsiella pneumoniae	776/1000	0	0.00641996	Pass	Pass	Pass
ERR1217006	28	5462807	404829	Klebsiella variicola	999/1000	0	2.38274e-05	Pass	Pass	Pass
ERR1217013	61	5625423	269616	Klebsiella pneumoniae	793/1000	0	0.00584167	Pass	Pass	Pass
ERR1217015	58	5620961	269403	Klebsiella pneumoniae	793/1000	0	0.00584167	Pass	Pass	Pass
ERR1217019	33	5490354	374725	Klebsiella pneumoniae	809/1000	0	0.00531349	Pass	Pass	Pass
ERR1217020	55	5861892	385980	Klebsiella variicola	993/1000	0	0.000167546	Pass	Pass	Pass
ERR1217021	79	5579441	203834	Klebsiella pneumoniae	894/1000	0	0.00274254	Pass	Pass	Pass
ERR1217022	53	5599040	494284	Klebsiella pneumoniae	870/1000	0	0.00343111	Pass	Pass	Pass
ERR1217023	32	5489076	416190	Klebsiella pneumoniae	809/1000	0	0.00531349	Pass	Pass	Pass
ERR1217025	81	5824577	292622	Klebsiella pneumoniae	765/1000	0	0.00680395	Pass	Pass	Pass
ERR1217026	20	5246093	772024	Klebsiella pneumoniae	819/1000	0	0.004991	Pass	Pass	Pass
ERR1217027	93	5245522	125810	Klebsiella pneumoniae	997/1000	0	7.15897e-05	Pass	Pass	Pass
ERR1217028	38	5497710	346297	Klebsiella pneumoniae	906/1000	0	0.00240836	Pass	Pass	Pass
ERR1217029	40	5443271	307427	Klebsiella pneumoniae	998/1000	0	4.76906e-05	Pass	Pass	Pass
ERR1217030	37	5502549	361958	Klebsiella pneumoniae	997/1000	0	7.15897e-05	Pass	Pass	Pass
ERR1217031	31	5253985	355955	Klebsiella pneumoniae	807/1000	0	0.00537869	Pass	Pass	Pass
ERR1217033	50	5492761	217179	Klebsiella pneumoniae	800/1000	0	0.00560872	Pass	Pass	Pass
ERR1217034	22	5527558	785001	Klebsiella variicola	998/1000	0	4.76906e-05	Pass	Pass	Pass
ERR1217035	46	5403623	316819	Klebsiella pneumoniae	877/1000	0	0.00322742	Pass	Pass	Pass
ERR1217038	42	5643195	267488	Klebsiella pneumoniae	854/1000	0	0.00390583	Pass	Pass	Pass
ERR1217040	35	5389895	350038	Klebsiella pneumoniae	847/1000	0	0.00411762	Pass	Pass	Pass
ERR1217041	68	5740092	287145	Klebsiella pneumoniae	852/1000	0	0.00396608	Pass	Pass	Pass
ERR1217053	46	5480607	344533	Klebsiella pneumoniae	908/1000	0	0.0023533	Pass	Pass	Pass
ERR1217054	48	5462885	240751	Klebsiella pneumoniae	969/1000	0	0.00075568	Pass	Pass	Pass
ERR1217057	60	5818461	296109	Klebsiella variicola	999/1000	0	2.38274e-05	Pass	Pass	Pass
ERR1217058	36	5499127	404925	Klebsiella pneumoniae	799/1000	0	0.00564181	Pass	Pass	Pass
ERR1217059	73	5485572	178177	Klebsiella pneumoniae	795/1000	0	0.00577481	Pass	Pass	Pass
ERR1217060	76	5885431	207533	Klebsiella pneumoniae	910/1000	0	0.00229842	Pass	Pass	Pass
ERR1217061	31	5155515	362394	Klebsiella quasipneumoniae	993/1000	0	0.000167546	Pass	Pass	Pass
ERR1217062	66	5488683	198137	Klebsiella pneumoniae	795/1000	0	0.00577481	Pass	Pass	Pass
ERR1217063	50	5500424	307842	Klebsiella pneumoniae	968/1000	0	0.000780658	Pass	Pass	Pass
ERR1217065	66	5430701	215460	Klebsiella pneumoniae	999/1000	0	2.38274e-05	Pass	Pass	Pass
ERR1217066	81	5501807	178063	Klebsiella pneumoniae	796/1000	0	0.00574147	Pass	Pass	Pass
ERR1217067	32	5274888	313309	Klebsiella pneumoniae	825/1000	0	0.00480022	Pass	Pass	Pass
ERR1217068	79	5499586	180674	Klebsiella pneumoniae	795/1000	0	0.00577481	Pass	Pass	Pass
ERR1217069	55	5148291	152156	Klebsiella pneumoniae	793/1000	0	0.00584167	Pass	Pass	Pass
ERR1217070	78	5548824	165224	Klebsiella pneumoniae	807/1000	0	0.00537869	Pass	Pass	Pass
ERR1217071	26	5097934	367030	Klebsiella pneumoniae	927/1000	0	0.001839	Pass	Pass	Pass
ERR1217072	62	5749822	307842	Klebsiella pneumoniae	930/1000	0	0.00175922	Pass	Pass	Pass
ERR1217073	78	5511468	180463	Klebsiella pneumoniae	808/1000	0	0.00534606	Pass	Pass	Pass
ERR1217074	81	5519023	178180	Klebsiella pneumoniae	795/1000	0	0.00577481	Pass	Pass	Pass
ERR1217076	40	5326468	442284	Klebsiella pneumoniae	998/1000	0	4.76906e-05	Pass	Pass	Pass
ERR1217077	53	5574099	365875	Klebsiella pneumoniae	906/1000	0	0.00240836	Pass	Pass	Pass
ERR1217080	40	5446736	477177	Klebsiella pneumoniae	999/1000	0	2.38274e-05	Pass	Pass	Pass
ERR1217081	37	5447970	476853	Klebsiella pneumoniae	999/1000	0	2.38274e-05	Pass	Pass	Pass
ERR1217083	47	5634300	343494	Klebsiella pneumoniae	987/1000	0	0.000312573	Pass	Pass	Pass
ERR1217084	65	5398128	203835	Klebsiella pneumoniae	823/1000	0	0.00486359	Pass	Pass	Pass
ERR1217085	47	5604083	260391	Klebsiella pneumoniae	889/1000	0	0.00288374	Pass	Pass	Pass
ERR1217086	70	5486469	193550	Klebsiella pneumoniae	993/1000	0	0.000167546	Pass	Pass	Pass
ERR1217090	89	5686099	177305	Klebsiella pneumoniae	921/1000	0	0.00199971	Pass	Pass	Pass
ERR1217091	49	5506203	298841	Klebsiella pneumoniae	997/1000	0	7.15897e-05	Pass	Pass	Pass
ERR1217092	79	5611067	401086	Klebsiella pneumoniae	852/1000	0	0.00396608	Pass	Pass	Pass
ERR1217093	20	5080048	579554	Klebsiella pneumoniae	998/1000	0	4.76906e-05	Pass	Pass	Pass
ERR1217095	74	5536243	212129	Klebsiella pneumoniae	894/1000	0	0.00274254	Pass	Pass	Pass
ERR1217096	114	6039204	123391	Klebsiella quasivariicola	995/1000	0	0.000119496	Pass	Pass	Pass
ERR1217097	76	5467391	190664	Klebsiella pneumoniae	903/1000	0	0.00249129	Pass	Pass	Pass
ERR1217098	87	5589162	198137	Klebsiella pneumoniae	901/1000	0	0.0025468	Pass	Pass	Pass
ERR1217099	35	5251380	377225	Klebsiella quasipneumoniae	998/1000	0	4.76906e-05	Pass	Pass	Pass
ERR1217100	30	5405980	381890	Klebsiella pneumoniae	822/1000	0	0.00489536	Pass	Pass	Pass
ERR1217101	54	5450240	268990	Klebsiella pneumoniae	776/1000	0	0.00641996	Pass	Pass	Pass
ERR1217102	30	5275272	323682	Klebsiella pneumoniae	999/1000	0	2.38274e-05	Pass	Pass	Pass
ERR1217103	85	5593487	177305	Klebsiella pneumoniae	902/1000	0	0.00251903	Pass	Pass	Pass
ERR1217104	45	5454971	328499	Klebsiella pneumoniae	998/1000	0	4.76906e-05	Pass	Pass	Pass
ERR1217105	85	5591192	177305	Klebsiella pneumoniae	901/1000	0	0.0025468	Pass	Pass	Pass
ERR1217106	91	5657086	198137	Klebsiella pneumoniae	926/1000	0	0.00186568	Pass	Pass	Pass
ERR1217107	24	5078436	383908	Klebsiella pneumoniae	999/1000	0	2.38274e-05	Pass	Pass	Pass
ERR1217108	40	5390358	442466	Klebsiella quasipneumoniae	999/1000	0	2.38274e-05	Pass	Pass	Pass
ERR1217109	107	5825805	198137	Klebsiella pneumoniae	906/1000	0	0.00240836	Pass	Pass	Pass
ERR1217110	48	5497865	324604	Klebsiella pneumoniae	782/1000	0	0.00621379	Pass	Pass	Pass
ERR1217111	46	5410091	269650	Klebsiella pneumoniae	970/1000	0	0.000730741	Pass	Pass	Pass
ERR1217113	31	5348280	500563	Klebsiella pneumoniae	964/1000	0	0.000880953	Pass	Pass	Pass
ERR1217114	97	5689945	176780	Klebsiella pneumoniae	935/1000	0	0.00162709	Pass	Pass	Pass
ERR1217117	80	5639668	197503	Klebsiella pneumoniae	907/1000	0	0.00238081	Pass	Pass	Pass
ERR1217118	80	5639442	198137	Klebsiella pneumoniae	907/1000	0	0.00238081	Pass	Pass	Pass
ERR1217119	73	5584062	186652	Klebsiella pneumoniae	761/1000	0	0.00694555	Pass	Pass	Pass
ERR1217120	55	5303104	294497	Klebsiella pneumoniae	999/1000	0	2.38274e-05	Pass	Pass	Pass
ERR1217122	40	5381748	266479	Klebsiella pneumoniae	798/1000	0	0.00567497	Pass	Pass	Pass
ERR1217124	80	5604975	212548	Klebsiella pneumoniae	905/1000	0	0.00243596	Pass	Pass	Pass
ERR1217125	78	5590392	177107	Klebsiella pneumoniae	905/1000	0	0.00243596	Pass	Pass	Pass
ERR1217127	87	5654960	212129	Klebsiella pneumoniae	909/1000	0	0.00232584	Pass	Pass	Pass
ERR1217128	46	5530547	293215	Klebsiella pneumoniae	913/1000	0	0.00221642	Pass	Pass	Pass
ERR1217129	93	5708011	282293	Klebsiella pneumoniae	997/1000	0	7.15897e-05	Pass	Pass	Pass
ERR1217130	62	5627388	214809	Klebsiella pneumoniae	938/1000	0	0.00154832	Pass	Pass	Pass
ERR1217131	103	5685759	197686	Klebsiella pneumoniae	935/1000	0	0.00162709	Pass	Pass	Pass
ERR1217132	65	5510706	218495	Klebsiella pneumoniae	878/1000	0	0.00319852	Pass	Pass	Pass
ERR1217133	49	5566856	349151	Klebsiella pneumoniae	740/1000	0	0.00770681	Pass	Pass	Pass
ERR1217134	59	5485960	246079	Klebsiella pneumoniae	931/1000	0	0.00173271	Pass	Pass	Pass
ERR1217138	39	5450250	379783	Klebsiella pneumoniae	849/1000	0	0.00405685	Pass	Pass	Pass
ERR1217139	36	5364926	371302	Klebsiella pneumoniae	785/1000	0	0.00611156	Pass	Pass	Pass
ERR1217140	38	5515815	368142	Klebsiella pneumoniae	771/1000	0	0.00659353	Pass	Pass	Pass
ERR1217141	37	5464786	544422	Klebsiella pneumoniae	764/1000	0	0.00683925	Pass	Pass	Pass
ERR1217142	80	5600946	143586	Klebsiella pneumoniae	903/1000	0	0.00249129	Pass	Pass	Pass
ERR1217143	78	5592926	203818	Klebsiella pneumoniae	905/1000	0	0.00243596	Pass	Pass	Pass
ERR1217144	108	5754881	176780	Klebsiella pneumoniae	924/1000	0	0.00191916	Pass	Pass	Pass
ERR1217145	55	5703533	344608	Klebsiella pneumoniae	882/1000	0	0.00308338	Pass	Pass	Pass
ERR1217146	74	5597732	212129	Klebsiella pneumoniae	905/1000	0	0.00243596	Pass	Pass	Pass
ERR1217147	92	5692069	203818	Klebsiella pneumoniae	935/1000	0	0.00162709	Pass	Pass	Pass
ERR1217149	47	5373148	399629	Klebsiella pneumoniae	774/1000	0	0.0064892	Pass	Pass	Pass
ERR1217150	34	5410322	443450	Klebsiella pneumoniae	899/1000	0	0.0026025	Pass	Pass	Pass
ERR1217151	44	5469785	303307	Klebsiella pneumoniae	838/1000	0	0.00439372	Pass	Pass	Pass
ERR1217152	38	5476819	471688	Klebsiella pneumoniae	999/1000	0	2.38274e-05	Pass	Pass	Pass
ERR1217153	81	5641477	198080	Klebsiella pneumoniae	913/1000	0	0.00221642	Pass	Pass	Pass
ERR1217154	55	6072545	315232	Klebsiella variicola	999/1000	0	2.38274e-05	Pass	Pass	Pass
ERR1217155	58	5569863	453011	Klebsiella pneumoniae	838/1000	0	0.00439372	Pass	Pass	Pass
ERR1217156	79	5542642	182691	Klebsiella pneumoniae	866/1000	0	0.00354859	Pass	Pass	Pass
ERR1217158	67	5583133	215111	Klebsiella pneumoniae	946/1000	0	0.00134007	Pass	Pass	Pass
ERR1217159	84	5601383	197908	Klebsiella pneumoniae	906/1000	0	0.00240836	Pass	Pass	Pass
ERR1217160	66	5584506	230774	Klebsiella pneumoniae	888/1000	0	0.00291212	Pass	Pass	Pass
ERR1217161	66	5542305	231548	Klebsiella pneumoniae	920/1000	0	0.00202665	Pass	Pass	Pass
ERR1217162	76	5675250	198137	Klebsiella pneumoniae	903/1000	0	0.00249129	Pass	Pass	Pass
ERR1217163	80	5639980	231350	Klebsiella pneumoniae	927/1000	0	0.001839	Pass	Pass	Pass
ERR1217164	60	5600437	290374	Klebsiella pneumoniae	844/1000	0	0.00420918	Pass	Pass	Pass
ERR1217165	43	5424636	336008	Klebsiella pneumoniae	990/1000	0	0.000239895	Pass	Pass	Pass
ERR1217166	71	5611560	211102	Klebsiella pneumoniae	912/1000	0	0.00224371	Pass	Pass	Pass
ERR1217167	122	5813167	175200	Klebsiella pneumoniae	882/1000	0	0.00308338	Pass	Pass	Pass
ERR1217168	61	5426667	251794	Klebsiella pneumoniae	803/1000	0	0.00550978	Pass	Pass	Pass
ERR1217169	93	5629041	198191	Klebsiella pneumoniae	919/1000	0	0.00205363	Pass	Pass	Pass
ERR1217170	48	5606708	206621	Klebsiella pneumoniae	799/1000	0	0.00564181	Pass	Pass	Pass
ERR1217171	39	5386767	298597	Klebsiella pneumoniae	939/1000	0	0.00152214	Pass	Pass	Pass
ERR1217172	77	5819164	362666	Klebsiella pneumoniae	955/1000	0	0.0011089	Pass	Pass	Pass
ERR1217173	70	5816854	328619	Klebsiella pneumoniae	955/1000	0	0.0011089	Pass	Pass	Pass
ERR1217174	59	5799844	358425	Klebsiella pneumoniae	808/1000	0	0.00534606	Pass	Pass	Pass
ERR1217175	74	5750457	185780	Klebsiella pneumoniae	763/1000	0	0.00687462	Pass	Pass	Pass
ERR1217176	73	5821597	362666	Klebsiella pneumoniae	955/1000	0	0.0011089	Pass	Pass	Pass
ERR1217177	52	5830871	629607	Klebsiella pneumoniae	797/1000	0	0.00570819	Pass	Pass	Pass
ERR1217178	73	5819823	361953	Klebsiella pneumoniae	955/1000	0	0.0011089	Pass	Pass	Pass
ERR1217179	76	5819956	362666	Klebsiella pneumoniae	955/1000	0	0.0011089	Pass	Pass	Pass
ERR1217180	39	5554051	369755	Klebsiella pneumoniae	915/1000	0	0.00216198	Pass	Pass	Pass
ERR1217181	72	5814495	362666	Klebsiella pneumoniae	954/1000	0	0.00113443	Pass	Pass	Pass
ERR1217182	78	5753365	185855	Klebsiella pneumoniae	764/1000	0	0.00683925	Pass	Pass	Pass
ERR1217183	76	5752155	197697	Klebsiella pneumoniae	764/1000	0	0.00683925	Pass	Pass	Pass
ERR1217184	70	5821169	328619	Klebsiella pneumoniae	955/1000	0	0.0011089	Pass	Pass	Pass
ERR1217185	69	5759018	362058	Klebsiella pneumoniae	950/1000	0	0.00123693	Pass	Pass	Pass
ERR1217186	79	5808777	311596	Klebsiella pneumoniae	955/1000	0	0.0011089	Pass	Pass	Pass
ERR1217187	34	5347602	308035	Klebsiella pneumoniae	803/1000	0	0.00550978	Pass	Pass	Pass
ERR1217188	75	5819619	362142	Klebsiella pneumoniae	955/1000	0	0.0011089	Pass	Pass	Pass
ERR1217189	57	5393191	223144	Klebsiella pneumoniae	883/1000	0	0.00305472	Pass	Pass	Pass
ERR1217190	37	5183086	305211	Klebsiella pneumoniae	877/1000	0	0.00322742	Pass	Pass	Pass
ERR1217191	73	5427756	316792	Klebsiella pneumoniae	794/1000	0	0.00580821	Pass	Pass	Pass
ERR1217192	87	5649017	196961	Klebsiella pneumoniae	922/1000	0	0.00197282	Pass	Pass	Pass
ERR1217193	73	5466661	149286	Klebsiella pneumoniae	788/1000	0	0.00600989	Pass	Pass	Pass
ERR1217194	89	5658458	177107	Klebsiella pneumoniae	922/1000	0	0.00197282	Pass	Pass	Pass
ERR1217196	101	5808594	208850	Klebsiella pneumoniae	912/1000	0	0.00224371	Pass	Pass	Pass
ERR1217197	37	5372124	282562	Klebsiella pneumoniae	999/1000	0	2.38274e-05	Pass	Pass	Pass
ERR1217198	55	5513341	289489	Klebsiella pneumoniae	798/1000	0	0.00567497	Pass	Pass	Pass
ERR1217199	28	5652096	384243	Klebsiella variicola	826/1000	0	0.00476862	Pass	Pass	Pass
ERR1217200	93	5605818	237590	Klebsiella pneumoniae	924/1000	0	0.00191916	Pass	Pass	Pass
ERR1217201	53	5531895	350269	Klebsiella pneumoniae	918/1000	0	0.00208065	Pass	Pass	Pass
ERR1217202	81	5687023	212119	Klebsiella pneumoniae	931/1000	0	0.00173271	Pass	Pass	Pass
ERR1217203	41	5607688	343494	Klebsiella pneumoniae	971/1000	0	0.000705841	Pass	Pass	Pass
ERR1217204	94	5793577	198310	Klebsiella pneumoniae	915/1000	0	0.00216198	Pass	Pass	Pass
ERR1217205	28	5300775	368842	Klebsiella pneumoniae	850/1000	0	0.00402654	Pass	Pass	Pass
ERR1217206	33	5321336	400921	Klebsiella pneumoniae	829/1000	0	0.00467416	Pass	Pass	Pass
ERR1217207	89	5637730	203815	Klebsiella pneumoniae	927/1000	0	0.001839	Pass	Pass	Pass
ERR1217208	66	5370014	209433	Klebsiella pneumoniae	914/1000	0	0.00218918	Pass	Pass	Pass
ERR1217209	70	5697598	212129	Klebsiella pneumoniae	904/1000	0	0.0024636	Pass	Pass	Pass
ERR1217210	65	5602770	172638	Klebsiella pneumoniae	792/1000	0	0.00587519	Pass	Pass	Pass
ERR1217211	93	5694350	177304	Klebsiella pneumoniae	934/1000	0	0.00165343	Pass	Pass	Pass
ERR1217212	70	5627025	334149	Klebsiella pneumoniae	818/1000	0	0.00502299	Pass	Pass	Pass
ERR1217213	94	5692234	198237	Klebsiella pneumoniae	933/1000	0	0.00167981	Pass	Pass	Pass
ERR1217214	47	5689127	375883	Klebsiella pneumoniae	911/1000	0	0.00227104	Pass	Pass	Pass
ERR1217215	88	5642676	198137	Klebsiella pneumoniae	923/1000	0	0.00194597	Pass	Pass	Pass
ERR1217216	56	5500245	189069	Klebsiella pneumoniae	737/1000	0	0.00781808	Pass	Pass	Pass
ERR1217217	72	5524806	212129	Klebsiella pneumoniae	886/1000	0	0.00296902	Pass	Pass	Pass
ERR1217218	79	5642821	212129	Klebsiella pneumoniae	923/1000	0	0.00194597	Pass	Pass	Pass
ERR1217219	39	5430434	309557	Klebsiella pneumoniae	943/1000	0	0.00141786	Pass	Pass	Pass
ERR1217220	105	5688313	160994	Klebsiella pneumoniae	930/1000	0	0.00175922	Pass	Pass	Pass
ERR1217221	48	5473187	278716	Klebsiella quasipneumoniae	999/1000	0	2.38274e-05	Pass	Pass	Pass
ERR1217222	94	5651970	176779	Klebsiella pneumoniae	921/1000	0	0.00199971	Pass	Pass	Pass
ERR1217223	33	5201496	302090	Klebsiella pneumoniae	996/1000	0	9.55247e-05	Pass	Pass	Pass
ERR1217224	87	5650048	177857	Klebsiella pneumoniae	920/1000	0	0.00202665	Pass	Pass	Pass
ERR1217225	33	5336456	308907	Klebsiella pneumoniae	867/1000	0	0.00351914	Pass	Pass	Pass
ERR1217227	31	5328775	413764	Klebsiella pneumoniae	894/1000	0	0.00274254	Pass	Pass	Pass
ERR1217228	67	5599876	350269	Klebsiella pneumoniae	909/1000	0	0.00232584	Pass	Pass	Pass
ERR1217229	38	5460553	296974	Klebsiella pneumoniae	992/1000	0	0.000191626	Pass	Pass	Pass
ERR1217230	89	5677426	198137	Klebsiella pneumoniae	922/1000	0	0.00197282	Pass	Pass	Pass
ERR1217231	36	5505749	342179	Klebsiella pneumoniae	858/1000	0	0.00378594	Pass	Pass	Pass
ERR1217232	58	5554608	193733	Klebsiella pneumoniae	803/1000	0	0.00550978	Pass	Pass	Pass
ERR1217233	39	5346617	379138	Klebsiella pneumoniae	949/1000	0	0.00126265	Pass	Pass	Pass
ERR1217234	77	5705322	212117	Klebsiella pneumoniae	921/1000	0	0.00199971	Pass	Pass	Pass
ERR1217235	78	5701232	212117	Klebsiella pneumoniae	921/1000	0	0.00199971	Pass	Pass	Pass
ERR1217236	35	5331359	400368	Klebsiella pneumoniae	790/1000	0	0.00594242	Pass	Pass	Pass
ERR1217237	54	5550833	195813	Klebsiella pneumoniae	803/1000	0	0.00550978	Pass	Pass	Pass
ERR1217239	93	5656563	176780	Klebsiella pneumoniae	920/1000	0	0.00202665	Fail	Pass	Pass
ERR1217241	70	5542227	198137	Klebsiella pneumoniae	868/1000	0	0.00348975	Pass	Pass	Pass
ERR1217242	61	5259857	342074	Klebsiella pneumoniae	849/1000	0	0.00405685	Pass	Pass	Pass
ERR1217243	94	5616776	296346	Klebsiella pneumoniae	840/1000	0	0.00433199	Pass	Pass	Pass
ERR1217244	65	5660653	251571	Klebsiella pneumoniae	772/1000	0	0.00655869	Pass	Pass	Pass
ERR1217245	180	5741580	172622	Klebsiella pneumoniae	952/1000	0	0.0011856	Pass	Pass	Pass
ERR1217246	90	5624283	198137	Klebsiella pneumoniae	915/1000	0	0.00216198	Pass	Pass	Pass
ERR1217248	48	5782000	444145	Klebsiella pneumoniae	804/1000	0	0.00547692	Pass	Pass	Pass
ERR1217249	45	5491037	332451	Klebsiella pneumoniae	955/1000	0	0.0011089	Pass	Pass	Pass
ERR1217250	93	5661290	166041	Klebsiella pneumoniae	901/1000	0	0.0025468	Pass	Pass	Pass
ERR1217251	24	5349400	434396	Klebsiella pneumoniae	826/1000	0	0.00476862	Pass	Pass	Pass
ERR1217252	87	5600858	198137	Klebsiella pneumoniae	918/1000	0	0.00208065	Pass	Pass	Pass
ERR1217253	61	5583194	307842	Klebsiella pneumoniae	941/1000	0	0.00146992	Pass	Pass	Pass
ERR1217254	96	5820134	168067	Klebsiella pneumoniae	898/1000	0	0.00263042	Pass	Pass	Pass
ERR1217255	59	5912443	203857	Klebsiella pneumoniae	790/1000	0	0.00594242	Pass	Pass	Pass
ERR1217256	82	5603409	212129	Klebsiella pneumoniae	918/1000	0	0.00208065	Pass	Pass	Pass
ERR1217257	84	5601148	212129	Klebsiella pneumoniae	918/1000	0	0.00208065	Pass	Pass	Pass
ERR1217259	43	5455993	366361	Klebsiella pneumoniae	967/1000	0	0.000805673	Pass	Pass	Pass
ERR1217261	60	5562395	212128	Klebsiella pneumoniae	911/1000	0	0.00227104	Pass	Pass	Pass
ERR1217263	87	5654352	198137	Klebsiella pneumoniae	921/1000	0	0.00199971	Pass	Pass	Pass
ERR1217264	63	5537893	255370	Klebsiella pneumoniae	814/1000	0	0.00515153	Pass	Pass	Pass
ERR1217265	85	5669824	180667	Klebsiella pneumoniae	922/1000	0	0.00197282	Pass	Pass	Pass
ERR1217266	126	5610419	212129	Klebsiella pneumoniae	918/1000	0	0.00208065	Pass	Pass	Pass
ERR1217267	92	5721632	177302	Klebsiella pneumoniae	934/1000	0	0.00165343	Pass	Pass	Pass
ERR1217268	89	5716080	198345	Klebsiella pneumoniae	937/1000	0	0.00157453	Pass	Pass	Pass
ERR1217269	92	5658913	212129	Klebsiella pneumoniae	922/1000	0	0.00197282	Pass	Pass	Pass
ERR1217270	90	5658538	198237	Klebsiella pneumoniae	921/1000	0	0.00199971	Pass	Pass	Pass
ERR1217271	35	5474092	361863	Klebsiella pneumoniae	781/1000	0	0.006248	Pass	Pass	Pass
ERR1217272	85	5707132	198137	Klebsiella pneumoniae	913/1000	0	0.00221642	Pass	Pass	Pass
ERR1217273	56	5942409	411770	Klebsiella variicola	997/1000	0	7.15897e-05	Pass	Pass	Pass
ERR1217274	78	5687733	212129	Klebsiella pneumoniae	929/1000	0	0.00178577	Pass	Pass	Pass
ERR1217275	47	5602619	304216	Klebsiella pneumoniae	834/1000	0	0.00451781	Pass	Pass	Pass
ERR1217278	75	5796473	377869	Klebsiella pneumoniae	743/1000	0	0.00759618	Pass	Pass	Pass
ERR1217279	109	5766386	180432	Klebsiella pneumoniae	916/1000	0	0.00213483	Pass	Pass	Pass
ERR1217280	73	5809483	319553	Klebsiella pneumoniae	746/1000	0	0.00748619	Pass	Pass	Pass
ERR1217281	79	5651107	212129	Klebsiella pneumoniae	929/1000	0	0.00178577	Pass	Pass	Pass
ERR1217282	39	5397762	404453	Klebsiella pneumoniae	807/1000	0	0.00537869	Pass	Pass	Pass
ERR1217283	81	5661490	203694	Klebsiella pneumoniae	922/1000	0	0.00197282	Pass	Pass	Pass
ERR1217285	81	5692759	212129	Klebsiella pneumoniae	932/1000	0	0.00170624	Pass	Pass	Pass
ERR1217286	170	5905088	203509	Klebsiella pneumoniae	770/1000	0	0.00662843	Pass	Pass	Pass
ERR1217287	89	5711085	183817	Klebsiella pneumoniae	935/1000	0	0.00162709	Pass	Pass	Pass
ERR1217289	80	5653719	183818	Klebsiella pneumoniae	927/1000	0	0.001839	Pass	Pass	Pass
ERR1217290	85	5615948	333487	Klebsiella quasipneumoniae	975/1000	0	0.00060662	Pass	Pass	Pass
ERR1217291	72	5642767	212129	Klebsiella pneumoniae	924/1000	0	0.00191916	Pass	Pass	Pass
ERR1217292	42	5459220	366167	Klebsiella pneumoniae	961/1000	0	0.000956583	Pass	Pass	Pass
ERR1217293	75	5642271	212129	Klebsiella pneumoniae	922/1000	0	0.00197282	Pass	Pass	Pass
ERR1217294	83	5664288	198137	Klebsiella pneumoniae	923/1000	0	0.00194597	Pass	Pass	Pass
ERR1217295	26	5355644	474007	Klebsiella pneumoniae	855/1000	0	0.00387578	Pass	Pass	Pass
ERR1217296	83	5693812	201956	Klebsiella pneumoniae	931/1000	0	0.00173271	Pass	Pass	Pass
ERR1217297	37	5426488	359435	Klebsiella pneumoniae	876/1000	0	0.00325637	Pass	Pass	Pass
ERR1217298	84	5672729	191844	Klebsiella pneumoniae	930/1000	0	0.00175922	Pass	Pass	Pass
ERR1217299	126	5550367	267206	Klebsiella pneumoniae	771/1000	0	0.00659353	Pass	Pass	Pass
ERR1217300	81	5682560	201956	Klebsiella pneumoniae	931/1000	0	0.00173271	Pass	Pass	Pass
ERR1217302	65	5456314	212068	Klebsiella pneumoniae	895/1000	0	0.00271444	Pass	Pass	Pass
ERR1217304	66	5532206	212442	Klebsiella pneumoniae	907/1000	0	0.00238081	Pass	Pass	Pass
ERR1217305	129	5642649	210154	Klebsiella pneumoniae	852/1000	0	0.00396608	Pass	Pass	Pass
ERR1217306	73	5591045	231039	Klebsiella pneumoniae	875/1000	0	0.00328537	Pass	Pass	Pass
ERR1217307	26	5315123	304499	Klebsiella pneumoniae	999/1000	0	2.38274e-05	Pass	Pass	Pass
ERR1217308	83	5679084	201480	Klebsiella pneumoniae	931/1000	0	0.00173271	Pass	Pass	Pass
ERR1217309	26	5311904	340401	Klebsiella pneumoniae	999/1000	0	2.38274e-05	Pass	Pass	Pass
ERR1217310	86	5683379	201956	Klebsiella pneumoniae	930/1000	0	0.00175922	Pass	Pass	Pass
ERR1217311	34	5403145	520637	Klebsiella pneumoniae	822/1000	0	0.00489536	Pass	Pass	Pass
ERR1217312	83	5685753	191844	Klebsiella pneumoniae	932/1000	0	0.00170624	Pass	Pass	Pass
ERR1217313	45	5338299	333611	Klebsiella pneumoniae	803/1000	0	0.00550978	Pass	Pass	Pass
ERR1217314	83	5576974	213601	Klebsiella pneumoniae	876/1000	0	0.00325637	Pass	Pass	Pass
ERR1217315	81	5584219	203710	Klebsiella pneumoniae	882/1000	0	0.00308338	Pass	Pass	Pass
ERR1217316	65	5414020	202668	Klebsiella pneumoniae	865/1000	0	0.00357808	Pass	Pass	Pass
ERR1217317	63	5487493	186005	Klebsiella pneumoniae	897/1000	0	0.00265838	Pass	Pass	Pass
ERR1217318	36	5447604	378604	Klebsiella pneumoniae	985/1000	0	0.000361208	Pass	Pass	Pass
ERR1217319	62	5495905	213182	Klebsiella pneumoniae	867/1000	0	0.00351914	Pass	Pass	Pass
ERR1217320	69	5525311	201489	Klebsiella pneumoniae	759/1000	0	0.00701675	Pass	Pass	Pass
ERR1217321	87	5607133	198237	Klebsiella pneumoniae	883/1000	0	0.00305472	Pass	Pass	Pass
ERR1217322	51	5457417	239973	Klebsiella pneumoniae	781/1000	0	0.006248	Pass	Pass	Pass
ERR1217323	39	5447768	399108	Klebsiella pneumoniae	985/1000	0	0.000361208	Pass	Pass	Pass
ERR1217324	66	5506081	203834	Klebsiella pneumoniae	867/1000	0	0.00351914	Pass	Pass	Pass
ERR1217325	32	5596983	326857	Klebsiella pneumoniae	973/1000	0	0.000656154	Pass	Pass	Pass
ERR1217327	29	5545748	474414	Klebsiella pneumoniae	890/1000	0	0.0028554	Pass	Pass	Pass
ERR1217328	101	5705733	219547	Klebsiella pneumoniae	919/1000	0	0.00205363	Pass	Pass	Pass
ERR1217329	29	5417483	411028	Klebsiella pneumoniae	927/1000	0	0.001839	Pass	Pass	Pass
ERR1217330	57	5610523	224918	Klebsiella pneumoniae	815/1000	0	0.00511931	Pass	Pass	Pass
ERR1217332	28	5251307	382677	Klebsiella quasipneumoniae	999/1000	0	2.38274e-05	Pass	Pass	Pass
ERR1217334	31	5574648	339645	Klebsiella variicola	1000/1000	0	0	Pass	Pass	Pass
ERR1217335	89	5675973	198137	Klebsiella pneumoniae	924/1000	0	0.00191916	Pass	Pass	Pass
ERR1217336	70	5539991	276961	Klebsiella pneumoniae	941/1000	0	0.00146992	Pass	Pass	Pass
ERR1217337	87	5652023	186557	Klebsiella pneumoniae	923/1000	0	0.00194597	Pass	Pass	Pass
ERR1217338	46	5455608	493429	Klebsiella pneumoniae	988/1000	0	0.00028831	Pass	Pass	Pass
ERR1217340	43	5460113	259305	Klebsiella pneumoniae	881/1000	0	0.0031121	Pass	Pass	Pass
ERR1217341	89	5651576	177305	Klebsiella pneumoniae	923/1000	0	0.00194597	Pass	Pass	Pass
ERR1217342	28	5403824	348667	Klebsiella pneumoniae	931/1000	0	0.00173271	Pass	Pass	Pass
ERR1217343	91	5651092	180415	Klebsiella pneumoniae	922/1000	0	0.00197282	Pass	Pass	Pass
ERR1217344	36	5501117	507540	Klebsiella pneumoniae	980/1000	0	0.000483446	Pass	Pass	Pass
ERR1217347	69	5516787	205739	Klebsiella pneumoniae	904/1000	0	0.0024636	Pass	Pass	Pass
ERR1217349	88	5683357	181202	Klebsiella pneumoniae	932/1000	0	0.00170624	Pass	Pass	Pass
ERR1217350	51	5678681	271698	Klebsiella pneumoniae	997/1000	0	7.15897e-05	Pass	Pass	Pass
ERR1217352	32	5329395	396549	Klebsiella pneumoniae	877/1000	0	0.00322742	Fail	Pass	Pass
ERR1217353	73	5631103	202139	Klebsiella pneumoniae	923/1000	0	0.00194597	Pass	Pass	Pass
ERR1217355	87	5697807	203818	Klebsiella pneumoniae	911/1000	0	0.00227104	Pass	Pass	Pass
ERR1217357	119	5879767	198137	Klebsiella pneumoniae	900/1000	0	0.00257463	Pass	Pass	Pass
ERR1217359	83	5694636	196101	Klebsiella pneumoniae	931/1000	0	0.00173271	Pass	Pass	Pass
ERR1217360	36	5559549	335703	Klebsiella pneumoniae	900/1000	0	0.00257463	Pass	Pass	Pass
ERR1217363	74	5650335	203818	Klebsiella pneumoniae	924/1000	0	0.00191916	Pass	Pass	Pass
ERR1217365	107	5765607	176780	Klebsiella pneumoniae	917/1000	0	0.00210772	Fail	Pass	Pass
ERR1217366	28	5485450	335766	Klebsiella variicola	996/1000	0	9.55247e-05	Pass	Pass	Pass
ERR1217367	50	5472137	252070	Klebsiella pneumoniae	757/1000	0	0.00708822	Pass	Pass	Pass
ERR1217368	87	5654932	203818	Klebsiella pneumoniae	916/1000	0	0.00213483	Pass	Pass	Pass
ERR1217370	67	5608143	212068	Klebsiella pneumoniae	926/1000	0	0.00186568	Pass	Pass	Pass
ERR1217371	26	5631357	628129	Klebsiella pneumoniae	971/1000	0	0.000705841	Pass	Pass	Pass
ERR1217372	88	5586403	172638	Klebsiella pneumoniae	762/1000	0	0.00691005	Pass	Pass	Pass
ERR1217373	400	6584822	161082	Klebsiella pneumoniae	814/1000	0	0.00515153	Fail	Pass	Pass
ERR1217374	40	5458481	314464	Klebsiella pneumoniae	889/1000	0	0.00288374	Pass	Pass	Pass
ERR1217375	45	5579915	350259	Klebsiella pneumoniae	908/1000	0	0.0023533	Pass	Pass	Pass
ERR1217376	108	5616406	182451	Klebsiella pneumoniae	761/1000	0	0.00694555	Fail	Pass	Pass
ERR1217379	88	5712918	177302	Klebsiella pneumoniae	935/1000	0	0.00162709	Pass	Pass	Pass
ERR1217380	46	5426492	317354	Klebsiella pneumoniae	869/1000	0	0.0034604	Pass	Pass	Pass
ERR1217381	79	5632151	207890	Klebsiella pneumoniae	778/1000	0	0.00635099	Fail	Pass	Pass
ERR1217382	68	5685552	360277	Klebsiella pneumoniae	914/1000	0	0.00218918	Pass	Pass	Pass
ERR1217384	58	5676241	350794	Klebsiella pneumoniae	914/1000	0	0.00218918	Pass	Pass	Pass
ERR1217385	37	5388887	291234	Klebsiella pneumoniae	827/1000	0	0.00473708	Pass	Pass	Pass
ERR1217387	47	5501633	344435	Klebsiella pneumoniae	998/1000	0	4.76906e-05	Pass	Pass	Pass
ERR1217388	121	5766168	180522	Klebsiella pneumoniae	922/1000	0	0.00197282	Pass	Pass	Pass
ERR1217389	87	5583237	435702	Klebsiella pneumoniae	832/1000	0	0.00458019	Pass	Pass	Pass
ERR1217390	89	5661216	203818	Klebsiella pneumoniae	929/1000	0	0.00178577	Pass	Pass	Pass
ERR1217391	55	5880912	260161	Klebsiella pneumoniae	997/1000	0	7.15897e-05	Pass	Pass	Pass
ERR1217395	36	5570801	357623	Klebsiella pneumoniae	841/1000	0	0.00430121	Pass	Pass	Pass
ERR1217396	75	5517963	212129	Klebsiella pneumoniae	913/1000	0	0.00221642	Pass	Pass	Pass
ERR1217397	65	5615844	220879	Klebsiella pneumoniae	946/1000	0	0.00134007	Pass	Pass	Pass
ERR1217398	98	5726452	198124	Klebsiella pneumoniae	920/1000	0	0.00202665	Pass	Pass	Pass
ERR1217399	106	5834223	147752	Klebsiella pneumoniae	806/1000	0	0.00541137	Pass	Pass	Pass
ERR1217400	92	5686221	198137	Klebsiella pneumoniae	921/1000	0	0.00199971	Pass	Pass	Pass
ERR1217402	89	5663133	198137	Klebsiella pneumoniae	922/1000	0	0.00197282	Pass	Pass	Pass
ERR1217406	35	5442973	331653	Klebsiella pneumoniae	853/1000	0	0.00393593	Pass	Pass	Pass
ERR1217407	84	5590676	223289	Klebsiella pneumoniae	910/1000	0	0.00229842	Pass	Pass	Pass
ERR1217409	85	5695647	203818	Klebsiella pneumoniae	935/1000	0	0.00162709	Pass	Pass	Pass
ERR1217410	187	6043005	371286	Klebsiella pneumoniae	704/1000	0	0.0090861	Fail	Pass	Pass
ERR1217411	66	5606004	219406	Klebsiella pneumoniae	920/1000	0	0.00202665	Fail	Pass	Pass
ERR1217412	44	5542316	271731	Klebsiella pneumoniae	796/1000	0	0.00574147	Pass	Pass	Pass
ERR1217413	120	5699303	177302	Klebsiella pneumoniae	862/1000	0	0.00366686	Pass	Pass	Pass
ERR1217415	68	5540421	177302	Klebsiella pneumoniae	883/1000	0	0.00305472	Pass	Pass	Pass
ERR1217417	79	5646759	180646	Klebsiella pneumoniae	924/1000	0	0.00191916	Pass	Pass	Pass
ERR1217418	60	5543217	249776	Klebsiella pneumoniae	845/1000	0	0.00417861	Pass	Pass	Pass
ERR1217419	91	5706228	176780	Klebsiella pneumoniae	932/1000	0	0.00170624	Pass	Pass	Pass
ERR1217420	35	5468392	368402	Klebsiella pneumoniae	882/1000	0	0.00308338	Pass	Pass	Pass
ERR1217421	94	5658705	176778	Klebsiella pneumoniae	918/1000	0	0.00208065	Pass	Pass	Pass
ERR1217422	57	5250455	260726	Klebsiella pneumoniae	940/1000	0	0.00149601	Pass	Pass	Pass
ERR1217423	85	5705459	203818	Klebsiella pneumoniae	935/1000	0	0.00162709	Pass	Pass	Pass
ERR1217424	23	5618033	480745	Klebsiella variicola	999/1000	0	2.38274e-05	Pass	Pass	Pass
ERR1217425	82	5704431	203818	Klebsiella pneumoniae	935/1000	0	0.00162709	Pass	Pass	Pass
ERR1217426	73	5603612	212129	Klebsiella pneumoniae	915/1000	0	0.00216198	Pass	Pass	Pass
ERR1217427	53	5524115	294564	Klebsiella pneumoniae	977/1000	0	0.000557238	Pass	Pass	Pass
ERR1217428	83	5634846	166034	Klebsiella pneumoniae	918/1000	0	0.00208065	Pass	Pass	Pass
ERR1217430	92	5689029	203818	Klebsiella pneumoniae	934/1000	0	0.00165343	Pass	Pass	Pass
ERR1217431	49	5657380	375825	Klebsiella pneumoniae	999/1000	0	2.38274e-05	Pass	Pass	Pass
ERR1217432	56	5545944	334488	Klebsiella pneumoniae	889/1000	0	0.00288374	Pass	Pass	Pass
ERR1217433	82	5688755	204892	Klebsiella pneumoniae	932/1000	0	0.00170624	Pass	Pass	Pass
ERR1217434	45	5423009	259299	Klebsiella pneumoniae	797/1000	0	0.00570819	Pass	Pass	Pass
ERR1217437	80	5685512	212129	Klebsiella pneumoniae	931/1000	0	0.00173271	Pass	Pass	Pass
ERR1217439	43	5514818	274348	Klebsiella pneumoniae	887/1000	0	0.00294054	Pass	Pass	Pass
ERR1217440	146	5792831	198137	Klebsiella pneumoniae	911/1000	0	0.00227104	Pass	Pass	Pass
ERR1217441	55	5794196	199247	Klebsiella quasivariicola	999/1000	0	2.38274e-05	Pass	Pass	Pass
ERR1217443	38	5448747	396331	Klebsiella pneumoniae	997/1000	0	7.15897e-05	Pass	Pass	Pass
ERR1217445	73	5551092	334362	Klebsiella pneumoniae	815/1000	0	0.00511931	Pass	Pass	Pass
ERR1217448	50	5447705	377924	Klebsiella pneumoniae	971/1000	0	0.000705841	Pass	Pass	Pass
ERR1217450	86	5299122	135930	Klebsiella pneumoniae	850/1000	0	0.00402654	Pass	Pass	Pass
ERR1217451	47	5455436	358962	Klebsiella pneumoniae	881/1000	0	0.0031121	Pass	Pass	Pass
ERR1217453	75	5667743	212129	Klebsiella pneumoniae	933/1000	0	0.00167981	Pass	Pass	Pass
ERR1217454	45	5730225	373577	Klebsiella pneumoniae	971/1000	0	0.000705841	Pass	Pass	Pass
ERR1217455	90	5680392	180522	Klebsiella pneumoniae	936/1000	0	0.00160079	Pass	Pass	Pass
ERR1217456	36	5453042	351686	Klebsiella pneumoniae	998/1000	0	4.76906e-05	Pass	Pass	Pass
ERR1217457	98	5675648	176780	Klebsiella pneumoniae	932/1000	0	0.00170624	Pass	Pass	Pass
ERR1217458	58	5611178	201178	Klebsiella pneumoniae	996/1000	0	9.55247e-05	Pass	Pass	Pass
ERR1217459	80	5621415	198137	Klebsiella pneumoniae	924/1000	0	0.00191916	Pass	Pass	Pass
ERR1217460	39	5510698	346902	Klebsiella variicola	830/1000	0	0.00464278	Pass	Pass	Pass
ERR1217462	53	5469753	206621	Klebsiella pneumoniae	787/1000	0	0.00604372	Pass	Pass	Pass
ERR1217465	79	5667104	198137	Klebsiella pneumoniae	917/1000	0	0.00210772	Fail	Pass	Pass
ERR1217466	81	5581792	240742	Klebsiella pneumoniae	943/1000	0	0.00141786	Pass	Pass	Pass
ERR1217467	78	5660366	307842	Klebsiella pneumoniae	929/1000	0	0.00178577	Pass	Pass	Pass
ERR1217468	60	5595850	370732	Klebsiella pneumoniae	771/1000	0	0.00659353	Pass	Pass	Pass
ERR1217470	58	5338339	177990	Klebsiella pneumoniae	789/1000	0	0.00597612	Pass	Pass	Pass
ERR1217471	70	5541806	332271	Klebsiella pneumoniae	936/1000	0	0.00160079	Pass	Pass	Pass
ERR1217474	57	5495969	248695	Klebsiella pneumoniae	866/1000	0	0.00354859	Pass	Pass	Pass
ERR1217475	64	5487666	203710	Klebsiella pneumoniae	905/1000	0	0.00243596	Pass	Pass	Pass
ERR1217476	125	5770041	259649	Klebsiella pneumoniae	809/1000	0	0.00531349	Pass	Pass	Pass
ERR1217478	99	5683769	172492	Klebsiella pneumoniae	821/1000	0	0.00492718	Pass	Pass	Pass
ERR1217480	40	5493713	247027	Klebsiella pneumoniae	932/1000	0	0.00170624	Pass	Pass	Pass
ERR1218565	81	5936825	320481	Klebsiella pneumoniae	868/1000	0	0.00348975	Pass	Pass	Pass
ERR1218566	56	5540979	350024	Klebsiella pneumoniae	803/1000	0	0.00550978	Pass	Pass	Pass
ERR1218567	84	5883838	218305	Klebsiella pneumoniae	997/1000	0	7.15897e-05	Pass	Pass	Pass
ERR1218568	36	5460617	359355	Klebsiella pneumoniae	902/1000	0	0.00251903	Pass	Pass	Pass
ERR1218569	43	5499234	344371	Klebsiella pneumoniae	764/1000	0	0.00683925	Pass	Pass	Pass
ERR1218570	54	5727170	289240	Klebsiella pneumoniae	911/1000	0	0.00227104	Pass	Pass	Pass
ERR1218571	67	5510168	199879	Klebsiella pneumoniae	781/1000	0	0.006248	Pass	Pass	Pass
ERR1218572	68	5488260	200966	Klebsiella pneumoniae	809/1000	0	0.00531349	Pass	Pass	Pass
ERR1218573	57	5608684	355743	Klebsiella pneumoniae	807/1000	0	0.00537869	Pass	Pass	Pass
ERR1218574	64	5620272	475481	Klebsiella pneumoniae	849/1000	0	0.00405685	Pass	Pass	Pass
ERR1218575	62	5868625	195744	Klebsiella pneumoniae	788/1000	0	0.00600989	Pass	Pass	Pass
ERR1218576	37	5257123	308916	Klebsiella pneumoniae	999/1000	0	2.38274e-05	Pass	Pass	Pass
ERR1218577	35	5271963	369414	Klebsiella quasipneumoniae	999/1000	0	2.38274e-05	Pass	Pass	Pass
ERR1218578	36	5271478	369330	Klebsiella quasipneumoniae	999/1000	0	2.38274e-05	Pass	Pass	Pass
ERR1218579	164	5810664	107660	Klebsiella quasipneumoniae	987/1000	0	0.000312573	Pass	Pass	Pass
ERR1218580	158	5774034	121230	Klebsiella quasipneumoniae	992/1000	0	0.000191626	Pass	Pass	Pass
ERR1218638	42	5378209	373681	Klebsiella pneumoniae	998/1000	0	4.76906e-05	Pass	Pass	Pass
ERR1218724	311	6575571	320259	Klebsiella pneumoniae	793/1000	0	0.00584167	Pass	Pass	Pass
ERR1218725	51	5578917	472475	Klebsiella pneumoniae	778/1000	0	0.00635099	Pass	Pass	Pass
ERR1218726	55	5710011	361352	Klebsiella pneumoniae	863/1000	0	0.00363721	Pass	Pass	Pass
ERR1218727	32	5287881	350593	Klebsiella pneumoniae	831/1000	0	0.00461146	Pass	Pass	Pass
ERR1218728	51	5527287	350301	Klebsiella pneumoniae	854/1000	0	0.00390583	Pass	Pass	Pass
ERR1218729	37	5416184	538900	Klebsiella pneumoniae	786/1000	0	0.00607761	Pass	Pass	Pass
ERR1218730	65	5609011	198940	Klebsiella pneumoniae	764/1000	0	0.00683925	Pass	Pass	Pass
ERR1218731	294	6698786	128388	Klebsiella pneumoniae	801/1000	0	0.00557568	Pass	Pass	Pass
ERR1218732	35	5390046	377955	Klebsiella pneumoniae	976/1000	0	0.00058191	Pass	Pass	Pass
ERR1218733	44	5715505	358794	Klebsiella pneumoniae	854/1000	0	0.00390583	Pass	Pass	Pass
ERR1218734	63	5504027	198237	Klebsiella pneumoniae	779/1000	0	0.00631659	Pass	Pass	Pass
ERR1218735	25	5477087	479348	Klebsiella pneumoniae	799/1000	0	0.00564181	Pass	Pass	Pass
ERR1218737	35	5546563	473047	Klebsiella pneumoniae	878/1000	0	0.00319852	Pass	Pass	Pass
ERR1218738	41	5411872	307842	Klebsiella pneumoniae	975/1000	0	0.00060662	Pass	Pass	Pass
ERR1218739	46	5650643	378078	Klebsiella pneumoniae	931/1000	0	0.00173271	Pass	Pass	Pass
ERR1218740	24	5384983	643328	Klebsiella pneumoniae	796/1000	0	0.00574147	Pass	Pass	Pass
ERR1218741	63	5555759	303421	Klebsiella pneumoniae	865/1000	0	0.00357808	Pass	Pass	Pass
ERR1218742	38	5435944	376176	Klebsiella pneumoniae	829/1000	0	0.00467416	Pass	Pass	Pass
ERR1218743	57	5624010	479874	Klebsiella pneumoniae	781/1000	0	0.006248	Pass	Pass	Pass
ERR1218744	62	5616951	369705	Klebsiella pneumoniae	848/1000	0	0.00408721	Pass	Pass	Pass
ERR1218745	76	5868371	347917	Klebsiella pneumoniae	864/1000	0	0.00360762	Pass	Pass	Pass
ERR1218746	30	5488712	479873	Klebsiella pneumoniae	799/1000	0	0.00564181	Pass	Pass	Pass
ERR1218747	62	5715889	269250	Klebsiella quasipneumoniae	896/1000	0	0.00268639	Pass	Pass	Pass
ERR1218748	111	5845969	210516	Klebsiella quasipneumoniae	993/1000	0	0.000167546	Pass	Pass	Pass
ERR1218749	74	5684900	198419	Klebsiella pneumoniae	785/1000	0	0.00611156	Pass	Pass	Pass
ERR1218750	38	5523508	382943	Klebsiella pneumoniae	998/1000	0	4.76906e-05	Pass	Pass	Pass
ERR1218751	40	5399469	380382	Klebsiella pneumoniae	996/1000	0	9.55247e-05	Pass	Pass	Pass
ERR1218752	40	5347276	356778	Klebsiella pneumoniae	999/1000	0	2.38274e-05	Pass	Pass	Pass
ERR1218753	43	5410085	361866	Klebsiella pneumoniae	997/1000	0	7.15897e-05	Pass	Pass	Pass
ERR1218754	79	5772879	185884	Klebsiella pneumoniae	933/1000	0	0.00167981	Pass	Pass	Pass
ERR1218755	58	5584206	248174	Klebsiella pneumoniae	802/1000	0	0.0055427	Pass	Pass	Pass
ERR1218756	108	5827732	210512	Klebsiella quasipneumoniae	998/1000	0	4.76906e-05	Pass	Pass	Pass
ERR1218757	41	5597156	502793	Klebsiella pneumoniae	996/1000	0	9.55247e-05	Pass	Pass	Pass
ERR1218758	28	5487594	479876	Klebsiella pneumoniae	799/1000	0	0.00564181	Pass	Pass	Pass
ERR1218759	77	5854806	238171	Klebsiella pneumoniae	756/1000	0	0.00712406	Pass	Pass	Pass
ERR1218760	53	5612002	329641	Klebsiella pneumoniae	853/1000	0	0.00393593	Pass	Pass	Pass
ERR1218761	45	5506583	371829	Klebsiella pneumoniae	998/1000	0	4.76906e-05	Pass	Pass	Pass
ERR1218762	37	5344479	474245	Klebsiella pneumoniae	999/1000	0	2.38274e-05	Pass	Pass	Pass
ERR1218763	100	5754123	156250	Klebsiella pneumoniae	996/1000	0	9.55247e-05	Pass	Pass	Pass
ERR1218764	27	5345254	598385	Klebsiella pneumoniae	999/1000	0	2.38274e-05	Pass	Pass	Pass
ERR1218765	37	5369194	332671	Klebsiella pneumoniae	788/1000	0	0.00600989	Pass	Pass	Pass
ERR1218766	40	5374158	296546	Klebsiella pneumoniae	780/1000	0	0.00628226	Pass	Pass	Pass
ERR1218767	57	5601123	350301	Klebsiella pneumoniae	852/1000	0	0.00396608	Pass	Pass	Pass
ERR1218768	38	5402615	329527	Klebsiella pneumoniae	849/1000	0	0.00405685	Pass	Pass	Pass
ERR1218769	35	5606366	606263	Klebsiella pneumoniae	767/1000	0	0.00673355	Pass	Pass	Pass
ERR1218770	42	5401432	329527	Klebsiella pneumoniae	849/1000	0	0.00405685	Pass	Pass	Pass
ERR1218771	121	5725728	128322	Klebsiella quasipneumoniae	996/1000	0	9.55247e-05	Pass	Pass	Pass
ERR1218772	33	5374723	307842	Klebsiella pneumoniae	980/1000	0	0.000483446	Pass	Pass	Pass
ERR1218773	30	5254720	507387	Klebsiella pneumoniae	999/1000	0	2.38274e-05	Pass	Pass	Pass
ERR1218774	38	4926907	242324	Escherichia coli	898/1000	0	0.00263042	Pass	Pass	Pass
ERR1218775	37	5618060	401304	Klebsiella pneumoniae	998/1000	0	4.76906e-05	Pass	Pass	Pass
ERR1218776	57	5482079	270065	Klebsiella pneumoniae	816/1000	0	0.00508714	Pass	Pass	Pass
ERR1218777	60	5480349	241783	Klebsiella pneumoniae	816/1000	0	0.00508714	Pass	Pass	Pass
ERR1218778	60	5480487	248174	Klebsiella pneumoniae	817/1000	0	0.00505504	Pass	Pass	Pass
ERR1218779	55	5481784	270065	Klebsiella pneumoniae	817/1000	0	0.00505504	Pass	Pass	Pass
ERR1218780	59	5479794	270065	Klebsiella pneumoniae	817/1000	0	0.00505504	Pass	Pass	Pass
ERR1218781	57	5481244	270065	Klebsiella pneumoniae	817/1000	0	0.00505504	Pass	Pass	Pass
ERR1218782	58	5417482	320298	Klebsiella pneumoniae	913/1000	0	0.00221642	Pass	Pass	Pass
ERR1218783	31	5302004	532169	Klebsiella pneumoniae	809/1000	0	0.00531349	Pass	Pass	Pass
ERR1218784	81	5477171	260437	Klebsiella pneumoniae	758/1000	0	0.00705245	Pass	Pass	Pass
ERR1228139	49	5468268	301342	Klebsiella pneumoniae	998/1000	0	4.76906e-05	Pass	Pass	Pass
ERR1228140	67	5559151	212706	Klebsiella pneumoniae	904/1000	0	0.0024636	Pass	Pass	Pass
ERR1228141	54	5490858	369951	Klebsiella quasipneumoniae	998/1000	0	4.76906e-05	Pass	Pass	Pass
ERR1228142	65	5525606	202076	Klebsiella pneumoniae	910/1000	0	0.00229842	Pass	Pass	Pass
ERR1228143	78	5780417	198137	Klebsiella pneumoniae	895/1000	0	0.00271444	Pass	Pass	Pass
ERR1228146	52	5735093	334303	Klebsiella pneumoniae	999/1000	0	2.38274e-05	Pass	Pass	Pass
ERR1228149	50	5734009	302713	Klebsiella pneumoniae	998/1000	0	4.76906e-05	Pass	Pass	Pass
ERR1228152	1061	8138446	129804	Klebsiella pneumoniae	608/1000	0	0.0133059	Fail	Pass	Pass
ERR1228154	75	5660260	215228	Klebsiella pneumoniae	937/1000	0	0.00157453	Pass	Pass	Pass
ERR1228156	130	5786621	157587	Klebsiella pneumoniae	888/1000	0	0.00291212	Fail	Pass	Pass
ERR1228158	93	5625928	191581	Klebsiella pneumoniae	915/1000	0	0.00216198	Pass	Pass	Pass
ERR1228159	45	5362934	240996	Klebsiella pneumoniae	950/1000	0	0.00123693	Pass	Pass	Pass
ERR1228160	92	5645333	157587	Klebsiella pneumoniae	919/1000	0	0.00205363	Pass	Pass	Pass
ERR1228162	97	5713656	198136	Klebsiella pneumoniae	930/1000	0	0.00175922	Pass	Pass	Pass
ERR1228166	538	6843731	146341	Klebsiella pneumoniae	661/1000	0	0.0108702	Fail	Pass	Pass
ERR1228167	594	6997784	176780	Klebsiella pneumoniae	748/1000	0	0.00741321	Fail	Pass	Pass
ERR1228172	25	5231151	350231	Klebsiella pneumoniae	814/1000	0	0.00515153	Pass	Pass	Pass
ERR1228173	86	5657179	212548	Klebsiella pneumoniae	929/1000	0	0.00178577	Pass	Pass	Pass
ERR1228174	52	5622370	333316	Klebsiella variicola	994/1000	0	0.000143503	Pass	Pass	Pass
ERR1228177	45	5420464	355409	Klebsiella pneumoniae	908/1000	0	0.0023533	Pass	Pass	Pass
ERR1228178	29	5205315	339699	Klebsiella pneumoniae	998/1000	0	4.76906e-05	Pass	Pass	Pass
ERR1228179	39	5518937	273922	Klebsiella pneumoniae	878/1000	0	0.00319852	Pass	Pass	Pass
ERR1228180	82	5694240	206649	Klebsiella pneumoniae	934/1000	0	0.00165343	Pass	Pass	Pass
ERR1228182	94	5686656	201540	Klebsiella pneumoniae	935/1000	0	0.00162709	Pass	Pass	Pass
ERR1228183	29	5480006	349422	Klebsiella pneumoniae	999/1000	0	2.38274e-05	Pass	Pass	Pass
ERR1228184	100	5684832	198310	Klebsiella pneumoniae	934/1000	0	0.00165343	Pass	Pass	Pass
ERR1228185	50	5402188	247868	Klebsiella pneumoniae	876/1000	0	0.00325637	Pass	Pass	Pass
ERR1228186	111	5608222	168637	Klebsiella pneumoniae	921/1000	0	0.00199971	Pass	Pass	Pass
ERR1228188	105	5684896	202139	Klebsiella pneumoniae	934/1000	0	0.00165343	Fail	Pass	Pass
ERR1228189	45	5681471	364003	Klebsiella pneumoniae	881/1000	0	0.0031121	Pass	Pass	Pass
ERR1228190	89	5694274	201115	Klebsiella pneumoniae	934/1000	0	0.00165343	Pass	Pass	Pass
ERR1228191	46	5308970	303687	Klebsiella pneumoniae	890/1000	0	0.0028554	Pass	Pass	Pass
ERR1228192	84	5668801	165776	Klebsiella pneumoniae	873/1000	0	0.00334352	Pass	Pass	Pass
ERR1228193	44	5344532	357123	Klebsiella pneumoniae	818/1000	0	0.00502299	Pass	Pass	Pass
ERR1228195	83	5648144	212129	Klebsiella pneumoniae	924/1000	0	0.00191916	Pass	Pass	Pass
ERR1228196	78	5614179	201480	Klebsiella pneumoniae	939/1000	0	0.00152214	Pass	Pass	Pass
ERR1228197	66	5489909	209124	Klebsiella pneumoniae	903/1000	0	0.00249129	Pass	Pass	Pass
ERR1228198	93	5629350	212442	Klebsiella pneumoniae	926/1000	0	0.00186568	Pass	Pass	Pass
ERR1228199	92	5657141	212129	Klebsiella pneumoniae	922/1000	0	0.00197282	Pass	Pass	Pass
ERR1228203	112	5770068	177305	Klebsiella pneumoniae	904/1000	0	0.0024636	Fail	Pass	Pass
ERR1228204	210	6056252	175106	Klebsiella pneumoniae	917/1000	0	0.00210772	Pass	Pass	Pass
ERR1228205	96	5662122	198137	Klebsiella pneumoniae	923/1000	0	0.00194597	Pass	Pass	Pass
ERR1228206	19	5477063	511519	Klebsiella variicola	785/1000	0	0.00611156	Pass	Pass	Pass
ERR1228208	35	5488055	417578	Klebsiella pneumoniae	997/1000	0	7.15897e-05	Pass	Pass	Pass
ERR1228209	123	5914223	165892	Klebsiella pneumoniae	884/1000	0	0.00302611	Fail	Pass	Pass
ERR1228210	42	5404003	367244	Klebsiella pneumoniae	793/1000	0	0.00584167	Pass	Pass	Pass
ERR1228211	82	5654664	203818	Klebsiella pneumoniae	921/1000	0	0.00199971	Pass	Pass	Pass
ERR1228212	42	5754185	274029	Klebsiella pneumoniae	999/1000	0	2.38274e-05	Pass	Pass	Pass
ERR1228214	40	5764529	317748	Klebsiella pneumoniae	997/1000	0	7.15897e-05	Pass	Pass	Pass
ERR1228217	61	5571859	361332	Klebsiella pneumoniae	949/1000	0	0.00126265	Pass	Pass	Pass
ERR1228220	52	5455353	297738	Klebsiella pneumoniae	901/1000	0	0.0025468	Pass	Pass	Pass
ERR1228221	90	5630112	231548	Klebsiella pneumoniae	927/1000	0	0.001839	Pass	Pass	Pass
ERR1228222	26	5833723	440719	Klebsiella variicola	997/1000	0	7.15897e-05	Fail	Pass	Pass
ERR1228224	55	5655175	261000	Klebsiella pneumoniae	901/1000	0	0.0025468	Pass	Pass	Pass
ERR1228226	359	6686473	360411	Klebsiella pneumoniae	792/1000	0	0.00587519	Fail	Pass	Pass
ERR1228227	57	5626810	253845	Klebsiella pneumoniae	816/1000	0	0.00508714	Pass	Pass	Pass
ERR1228228	91	5631034	231548	Klebsiella pneumoniae	926/1000	0	0.00186568	Pass	Pass	Pass
ERR1228229	54	5480868	282853	Klebsiella pneumoniae	871/1000	0	0.00340187	Pass	Pass	Pass
ERR1228230	96	5632873	212548	Klebsiella pneumoniae	926/1000	0	0.00186568	Pass	Pass	Pass
ERR1228243	35	5670096	267919	Klebsiella pneumoniae	991/1000	0	0.000215742	Pass	Pass	Pass
ERR1228244	1256	8688477	163099	Klebsiella pneumoniae	508/1000	0	0.0188053	Fail	Pass	Pass
ERR1228245	76	5774081	269614	Klebsiella pneumoniae	763/1000	0	0.00687462	Pass	Pass	Pass
ERR1228247	54	5581980	369295	Klebsiella pneumoniae	782/1000	0	0.00621379	Pass	Pass	Pass
ERR1228248	56	5470036	203842	Klebsiella pneumoniae	937/1000	0	0.00157453	Pass	Pass	Pass
ERR1228249	62	5656067	206621	Klebsiella pneumoniae	766/1000	0	0.00676872	Pass	Pass	Pass
ERR1228250	55	5632882	258366	Klebsiella pneumoniae	769/1000	0	0.00666341	Fail	Pass	Pass
ERR1228251	69	5603457	219127	Klebsiella pneumoniae	761/1000	0	0.00694555	Fail	Pass	Pass
ERR1228252	58	5583242	203509	Klebsiella pneumoniae	776/1000	0	0.00641996	Pass	Pass	Pass
ERR1228253	51	5558494	275419	Klebsiella pneumoniae	779/1000	0	0.00631659	Pass	Pass	Pass
ERR1228254	59	5585735	272493	Klebsiella pneumoniae	776/1000	0	0.00641996	Fail	Pass	Pass
ERR1228255	65	5595450	219127	Klebsiella pneumoniae	769/1000	0	0.00666341	Pass	Pass	Pass
ERR1228256	61	5613207	203551	Klebsiella pneumoniae	771/1000	0	0.00659353	Pass	Pass	Pass
ERR1228257	77	5790677	207852	Klebsiella pneumoniae	753/1000	0	0.00723198	Fail	Pass	Pass
ERR1228258	62	5623966	284634	Klebsiella pneumoniae	771/1000	0	0.00659353	Pass	Pass	Pass
ERR1228259	55	5390294	238990	Klebsiella pneumoniae	781/1000	0	0.006248	Pass	Pass	Pass
ERR1228260	60	5681856	219127	Klebsiella pneumoniae	763/1000	0	0.00687462	Pass	Pass	Pass
ERR1228261	61	5522586	261626	Klebsiella pneumoniae	765/1000	0	0.00680395	Pass	Pass	Pass
ERR1228262	53	5636093	289989	Klebsiella pneumoniae	771/1000	0	0.00659353	Pass	Pass	Pass
ERR1228263	91	5691390	275418	Klebsiella pneumoniae	762/1000	0	0.00691005	Pass	Pass	Pass
ERR1228264	88	5586206	172386	Klebsiella pneumoniae	833/1000	0	0.00454897	Pass	Pass	Pass
ERR1228265	55	5571754	275699	Klebsiella pneumoniae	779/1000	0	0.00631659	Pass	Pass	Pass
ERR1228266	60	5576477	219127	Klebsiella pneumoniae	779/1000	0	0.00631659	Pass	Pass	Pass
ERR1228268	55	5631837	276108	Klebsiella pneumoniae	771/1000	0	0.00659353	Pass	Pass	Pass
ERR1228269	78	5588737	198237	Klebsiella pneumoniae	833/1000	0	0.00454897	Pass	Pass	Pass
ERR1228270	66	5640774	252638	Klebsiella pneumoniae	765/1000	0	0.00680395	Pass	Pass	Pass
ERR1228271	92	5582295	154792	Klebsiella pneumoniae	831/1000	0	0.00461146	Pass	Pass	Pass
ERR1228272	57	5592268	233456	Klebsiella pneumoniae	771/1000	0	0.00659353	Pass	Pass	Pass
ERR1228273	58	5630539	275418	Klebsiella pneumoniae	770/1000	0	0.00662843	Pass	Pass	Pass
ERR1228274	88	5368014	115529	Klebsiella pneumoniae	806/1000	0	0.00541137	Pass	Pass	Pass
ERR1228275	50	5572543	230616	Klebsiella pneumoniae	769/1000	0	0.00666341	Pass	Pass	Pass
ERR1228276	68	5735449	238991	Klebsiella pneumoniae	763/1000	0	0.00687462	Pass	Pass	Pass
ERR1228278	86	5598638	172691	Klebsiella pneumoniae	834/1000	0	0.00451781	Pass	Pass	Pass
ERR1228280	90	5507833	129747	Klebsiella pneumoniae	842/1000	0	0.00427048	Pass	Pass	Pass
ERR1228283	65	5598915	188228	Klebsiella pneumoniae	760/1000	0	0.00698112	Pass	Pass	Pass
ERR1228284	67	5347705	214438	Klebsiella pneumoniae	840/1000	0	0.00433199	Fail	Pass	Pass
ERR1228287	48	5785244	315861	Klebsiella variicola	840/1000	0	0.00433199	Fail	Pass	Pass
ERR1228288	133	5829138	199881	Klebsiella pneumoniae	707/1000	0	0.00896738	Fail	Pass	Pass
ERR1228289	48	5472469	353150	Klebsiella pneumoniae	784/1000	0	0.00614558	Pass	Pass	Pass
ERR1228291	54	5445419	339741	Klebsiella pneumoniae	783/1000	0	0.00617965	Pass	Pass	Pass
ERR1228293	129	5887681	206621	Klebsiella pneumoniae	727/1000	0	0.00819369	Fail	Pass	Pass
ERR1228295	44	5432678	341177	Klebsiella pneumoniae	995/1000	0	0.000119496	Pass	Pass	Pass
ERR1228296	64	5587161	275881	Klebsiella pneumoniae	771/1000	0	0.00659353	Pass	Pass	Pass
ERR1228297	62	5420589	401598	Klebsiella pneumoniae	903/1000	0	0.00249129	Pass	Pass	Pass
ERR1228298	89	5529125	129466	Klebsiella pneumoniae	841/1000	0	0.00430121	Pass	Pass	Pass
ERR1228299	37	5467602	513392	Klebsiella pneumoniae	856/1000	0	0.00384578	Pass	Pass	Pass
ERR1228300	230	6185535	183794	Klebsiella pneumoniae	789/1000	0	0.00597612	Pass	Pass	Pass
ERR1228303	37	5095060	367386	Klebsiella pneumoniae	914/1000	0	0.00218918	Fail	Pass	Pass
ERR1228337	287	6368975	188226	Klebsiella pneumoniae	699/1000	0	0.00928558	Fail	Pass	Pass
ERR1228341	53	5608707	317258	Klebsiella pneumoniae	760/1000	0	0.00698112	Pass	Pass	Pass
ERR1228344	69	5518676	198237	Klebsiella pneumoniae	803/1000	0	0.00550978	Pass	Pass	Pass
ERR1228345	71	5555556	181221	Klebsiella pneumoniae	813/1000	0	0.00518381	Pass	Pass	Pass
ERR1228348	50	5676976	343361	Klebsiella pneumoniae	944/1000	0	0.00139189	Fail	Pass	Pass
ERR1228350	79	5738335	176376	Klebsiella pneumoniae	790/1000	0	0.00594242	Pass	Pass	Pass
ERR1228351	72	5629050	206007	Klebsiella pneumoniae	771/1000	0	0.00659353	Pass	Pass	Pass
ERR1228352	77	5633770	184866	Klebsiella pneumoniae	769/1000	0	0.00666341	Pass	Pass	Pass
ERR1228353	76	5634902	189329	Klebsiella pneumoniae	771/1000	0	0.00659353	Pass	Pass	Pass
ERR1228355	90	5806593	172638	Klebsiella pneumoniae	763/1000	0	0.00687462	Pass	Pass	Pass
ERR1228357	54	5758889	316559	Klebsiella pneumoniae	960/1000	0	0.000981871	Pass	Pass	Pass
ERR1228359	55	5537499	231039	Klebsiella pneumoniae	767/1000	0	0.00673355	Pass	Pass	Pass
ERR1228360	80	5558523	182987	Klebsiella pneumoniae	795/1000	0	0.00577481	Pass	Pass	Pass
ERR1228361	103	5717890	172402	Klebsiella pneumoniae	821/1000	0	0.00492718	Pass	Pass	Pass
ERR1228363	79	5705862	266623	Klebsiella pneumoniae	805/1000	0	0.00544411	Pass	Pass	Pass
ERR1228364	86	5803275	343493	Klebsiella pneumoniae	961/1000	0	0.000956583	Pass	Pass	Pass
ERR1228365	79	5640578	221553	Klebsiella pneumoniae	812/1000	0	0.00521614	Pass	Pass	Pass
ERR1228366	211	5868785	173115	Klebsiella pneumoniae	788/1000	0	0.00600989	Pass	Pass	Pass
ERR1228367	76	5650024	376493	Klebsiella pneumoniae	794/1000	0	0.00580821	Pass	Pass	Pass
ERR1228371	57	5567852	203835	Klebsiella pneumoniae	845/1000	0	0.00417861	Pass	Pass	Pass
ERR1228373	72	5561542	221757	Klebsiella pneumoniae	813/1000	0	0.00518381	Pass	Pass	Pass
ERR1228374	42	5527741	319671	Klebsiella pneumoniae	851/1000	0	0.00399629	Pass	Pass	Pass
ERR1228376	72	5634900	193732	Klebsiella pneumoniae	771/1000	0	0.00659353	Pass	Pass	Pass
ERR1228377	77	5634555	193732	Klebsiella pneumoniae	771/1000	0	0.00659353	Pass	Pass	Pass
ERR1228378	100	5599755	198593	Klebsiella pneumoniae	776/1000	0	0.00641996	Pass	Pass	Pass
ERR1228379	59	5639161	247903	Klebsiella pneumoniae	839/1000	0	0.00436283	Pass	Pass	Pass
ERR1228380	72	5556470	203834	Klebsiella pneumoniae	813/1000	0	0.00518381	Pass	Pass	Pass
ERR1228381	104	5674156	152594	Klebsiella pneumoniae	774/1000	0	0.0064892	Pass	Pass	Pass
ERR1228382	102	5605773	198137	Klebsiella pneumoniae	806/1000	0	0.00541137	Pass	Pass	Pass
ERR1228383	63	5588220	242813	Klebsiella pneumoniae	840/1000	0	0.00433199	Pass	Pass	Pass
ERR1228384	85	5628477	252862	Klebsiella pneumoniae	998/1000	0	4.76906e-05	Fail	Pass	Pass
ERR1228387	140	5896161	193838	Klebsiella pneumoniae	772/1000	0	0.00655869	Pass	Pass	Pass
ERR1228391	70	5619408	216477	Klebsiella pneumoniae	805/1000	0	0.00544411	Pass	Pass	Pass
ERR1228392	81	5704968	266623	Klebsiella pneumoniae	805/1000	0	0.00544411	Pass	Pass	Pass
ERR1228398	74	5617729	203835	Klebsiella pneumoniae	831/1000	0	0.00461146	Pass	Pass	Pass
ERR1228400	43	5686455	416468	Klebsiella pneumoniae	970/1000	0	0.000730741	Pass	Pass	Pass
ERR1228401	56	5416557	266693	Klebsiella pneumoniae	801/1000	0	0.00557568	Pass	Pass	Pass
ERR1228402	60	5744601	228786	Klebsiella pneumoniae	943/1000	0	0.00141786	Pass	Pass	Pass
ERR1228403	47	5772475	335049	Klebsiella pneumoniae	953/1000	0	0.00115999	Pass	Pass	Pass
ERR1228404	41	5325018	384323	Klebsiella pneumoniae	901/1000	0	0.0025468	Pass	Pass	Pass
ERR1289695	73	5606823	252658	Klebsiella pneumoniae	838/1000	0	0.00439372	Pass	Pass	Pass
ERR1289696	52	5567725	284494	Klebsiella pneumoniae	779/1000	0	0.00631659	Pass	Pass	Pass
ERR1289697	65	5515628	351280	Klebsiella pneumoniae	965/1000	0	0.000855821	Pass	Pass	Pass
ERR1289699	43	5471753	368194	Klebsiella pneumoniae	978/1000	0	0.000532603	Pass	Pass	Pass
ERR1289701	55	5324835	192969	Klebsiella pneumoniae	828/1000	0	0.00470559	Pass	Pass	Pass
ERR1289703	57	5567509	198413	Klebsiella pneumoniae	779/1000	0	0.00631659	Pass	Pass	Pass
ERR1289704	81	5994646	198413	Klebsiella pneumoniae	732/1000	0	0.00800497	Pass	Pass	Pass
ERR1289705	38	5625534	343494	Klebsiella pneumoniae	983/1000	0	0.000409992	Pass	Pass	Pass
ERR1289707	63	5403972	206538	Klebsiella pneumoniae	791/1000	0	0.00590877	Pass	Pass	Pass
ERR1289709	771	7635979	136262	Klebsiella pneumoniae	724/1000	0	0.0083078	Fail	Pass	Pass
ERR1289711	92	5758635	336493	Klebsiella pneumoniae	833/1000	0	0.00454897	Pass	Pass	Pass
ERR1289712	92	5752422	284033	Klebsiella pneumoniae	834/1000	0	0.00451781	Pass	Pass	Pass
ERR1289713	71	5471331	198236	Klebsiella pneumoniae	807/1000	0	0.00537869	Pass	Pass	Pass
ERR1289715	48	5288231	337391	Klebsiella pneumoniae	893/1000	0	0.00277069	Pass	Pass	Pass
ERR1289717	78	5682325	255773	Klebsiella pneumoniae	864/1000	0	0.00360762	Pass	Pass	Pass
ERR1289719	53	5687008	336038	Klebsiella pneumoniae	968/1000	0	0.000780658	Pass	Pass	Pass
ERR1289720	38	5654346	268668	Klebsiella pneumoniae	999/1000	0	2.38274e-05	Pass	Pass	Pass
ERR1289721	82	5623214	198137	Klebsiella pneumoniae	916/1000	0	0.00213483	Pass	Pass	Pass
ERR1289722	33	5375815	444971	Klebsiella pneumoniae	901/1000	0	0.0025468	Pass	Pass	Pass
ERR1289723	88	5635434	198137	Klebsiella pneumoniae	913/1000	0	0.00221642	Pass	Pass	Pass
ERR1289724	138	5794209	318471	Klebsiella pneumoniae	757/1000	0	0.00708822	Pass	Pass	Pass
ERR1289725	79	5625043	222468	Klebsiella pneumoniae	916/1000	0	0.00213483	Pass	Pass	Pass
ERR1289726	31	5478049	373193	Klebsiella pneumoniae	888/1000	0	0.00291212	Pass	Pass	Pass
ERR1289727	81	5596742	203827	Klebsiella pneumoniae	911/1000	0	0.00227104	Pass	Pass	Pass
ERR1289728	60	5427704	319800	Klebsiella pneumoniae	887/1000	0	0.00294054	Pass	Pass	Pass
ERR1289729	59	5420700	280556	Klebsiella pneumoniae	888/1000	0	0.00291212	Pass	Pass	Pass
ERR1289730	86	5581350	206448	Klebsiella pneumoniae	948/1000	0	0.00128842	Pass	Pass	Pass
ERR1289731	55	5441341	230885	Klebsiella pneumoniae	845/1000	0	0.00417861	Pass	Pass	Pass
ERR1289732	45	5399094	230915	Klebsiella pneumoniae	836/1000	0	0.00445566	Pass	Pass	Pass
ERR1289736	87	5721373	150572	Klebsiella pneumoniae	859/1000	0	0.00375609	Pass	Pass	Pass
ERR1289737	98	5745040	289462	Klebsiella pneumoniae	888/1000	0	0.00291212	Pass	Pass	Pass
ERR1289738	80	5511062	185215	Klebsiella pneumoniae	800/1000	0	0.00560872	Pass	Pass	Pass
ERR1289739	34	5766920	374343	Klebsiella variicola	996/1000	0	9.55247e-05	Pass	Pass	Pass
ERR1289740	43	5491125	277731	Klebsiella pneumoniae	849/1000	0	0.00405685	Pass	Pass	Pass
ERR1289741	69	5635484	269614	Klebsiella pneumoniae	780/1000	0	0.00628226	Pass	Pass	Pass
ERR1289745	185	6052321	190972	Klebsiella pneumoniae	838/1000	0	0.00439372	Fail	Pass	Pass
ERR1289747	84	5687432	198237	Klebsiella pneumoniae	772/1000	0	0.00655869	Pass	Pass	Pass
ERR1289748	106	5723041	230914	Klebsiella pneumoniae	782/1000	0	0.00621379	Fail	Pass	Pass
ERR1289751	97	5703773	198137	Klebsiella pneumoniae	884/1000	0	0.00302611	Pass	Pass	Pass
ERR1289752	89	5596922	156727	Klebsiella pneumoniae	801/1000	0	0.00557568	Pass	Pass	Pass
ERR1289753	128	6065823	198137	Klebsiella pneumoniae	837/1000	0	0.00442466	Pass	Pass	Pass
ERR1289754	56	5568165	365365	Klebsiella pneumoniae	952/1000	0	0.0011856	Pass	Pass	Pass
ERR1289760	57	5219492	212531	Klebsiella pneumoniae	779/1000	0	0.00631659	Pass	Pass	Pass
ERR1289762	76	5540281	203109	Klebsiella pneumoniae	870/1000	0	0.00343111	Pass	Pass	Pass
ERR1289763	97	5671891	135639	Klebsiella pneumoniae	881/1000	0	0.0031121	Pass	Pass	Pass
ERR1289765	91	5617094	190969	Klebsiella pneumoniae	878/1000	0	0.00319852	Pass	Pass	Pass
ERR1289767	61	5383788	277239	Klebsiella pneumoniae	864/1000	0	0.00360762	Pass	Pass	Pass
ERR1289769	31	5287128	460011	Klebsiella pneumoniae	997/1000	0	7.15897e-05	Pass	Pass	Pass
ERR1289771	37	5236643	291864	Klebsiella pneumoniae	865/1000	0	0.00357808	Pass	Pass	Pass
ERR1289772	68	5630778	264057	Klebsiella pneumoniae	876/1000	0	0.00325637	Pass	Pass	Pass
ERR1289773	86	5736939	177394	Klebsiella pneumoniae	880/1000	0	0.00314086	Pass	Pass	Pass
ERR1289774	80	5630485	198137	Klebsiella pneumoniae	780/1000	0	0.00628226	Pass	Pass	Pass
ERR1289775	83	5851688	165956	Klebsiella pneumoniae	874/1000	0	0.00331442	Pass	Pass	Pass
ERR1289776	88	5853514	187939	Klebsiella pneumoniae	882/1000	0	0.00308338	Pass	Pass	Pass
ERR1289780	791	9024890	136479	Klebsiella pneumoniae	507/1000	0	0.0188675	Fail	Pass	Pass
ERR1289785	260	6482547	288479	Klebsiella pneumoniae	726/1000	0	0.00823165	Fail	Pass	Pass
ERR1289789	104	5907270	233828	Klebsiella pneumoniae	774/1000	0	0.0064892	Pass	Pass	Pass
ERR1289790	90	5813482	358959	Klebsiella pneumoniae	843/1000	0	0.0042398	Pass	Pass	Pass
ERR1289798	35	5457552	398311	Klebsiella pneumoniae	889/1000	0	0.00288374	Pass	Pass	Pass
ERR1289800	82	5599263	176375	Klebsiella pneumoniae	787/1000	0	0.00604372	Pass	Pass	Pass
ERR1289802	95	5682185	172649	Klebsiella pneumoniae	998/1000	0	4.76906e-05	Pass	Pass	Pass
ERR1289803	96	5325965	155959	Klebsiella pneumoniae	867/1000	0	0.00351914	Pass	Pass	Pass
ERR1289804	42	5548895	259233	Klebsiella pneumoniae	878/1000	0	0.00319852	Pass	Pass	Pass
ERR1289805	43	5464954	353855	Klebsiella pneumoniae	999/1000	0	2.38274e-05	Pass	Pass	Pass
ERR1289806	57	5431128	277334	Klebsiella pneumoniae	874/1000	0	0.00331442	Pass	Pass	Pass
ERR1289807	40	5579802	315032	Klebsiella pneumoniae	809/1000	0	0.00531349	Pass	Pass	Pass
ERR1289808	45	5680880	303430	Klebsiella pneumoniae	974/1000	0	0.000631368	Pass	Pass	Pass
ERR1289809	56	5770496	314559	Klebsiella pneumoniae	953/1000	0	0.00115999	Pass	Pass	Pass
ERR1289810	39	5325031	256460	Klebsiella pneumoniae	873/1000	0	0.00334352	Pass	Pass	Pass
ERR1289812	47	5419280	319654	Klebsiella pneumoniae	997/1000	0	7.15897e-05	Pass	Pass	Pass
ERR1289813	45	5414980	252879	Klebsiella pneumoniae	869/1000	0	0.0034604	Pass	Pass	Pass
ERR1289815	128	5783950	323892	Klebsiella pneumoniae	828/1000	0	0.00470559	Pass	Pass	Pass
ERR1289816	45	5396745	273775	Klebsiella pneumoniae	844/1000	0	0.00420918	Pass	Pass	Pass
ERR1289817	60	5801172	270671	Klebsiella pneumoniae	998/1000	0	4.76906e-05	Pass	Pass	Pass
ERR1289818	59	5716712	189611	Klebsiella pneumoniae	789/1000	0	0.00597612	Pass	Pass	Pass
ERR1289819	60	5800404	240397	Klebsiella pneumoniae	999/1000	0	2.38274e-05	Pass	Pass	Pass
ERR1289820	61	5359270	171116	Klebsiella pneumoniae	844/1000	0	0.00420918	Pass	Pass	Pass
ERR1289821	48	5505921	247985	Klebsiella pneumoniae	853/1000	0	0.00393593	Pass	Pass	Pass
ERR1289822	38	5561110	358913	Klebsiella pneumoniae	851/1000	0	0.00399629	Pass	Pass	Pass
ERR1289823	83	5753610	288479	Klebsiella pneumoniae	800/1000	0	0.00560872	Pass	Pass	Pass
ERR1289826	43	5686572	343704	Klebsiella pneumoniae	975/1000	0	0.00060662	Pass	Pass	Pass
ERR1289827	83	5761714	252389	Klebsiella pneumoniae	800/1000	0	0.00560872	Pass	Pass	Pass
ERR1289828	39	5736957	307098	Klebsiella variicola	997/1000	0	7.15897e-05	Pass	Pass	Pass
ERR1289830	23	5138805	477249	Klebsiella pneumoniae	865/1000	0	0.00357808	Pass	Pass	Pass
ERR1289832	58	5461207	252834	Klebsiella pneumoniae	817/1000	0	0.00505504	Pass	Pass	Pass
ERR1289833	44	5512060	350920	Klebsiella pneumoniae	883/1000	0	0.00305472	Pass	Pass	Pass
ERR1289835	85	5701058	252649	Klebsiella pneumoniae	806/1000	0	0.00541137	Pass	Pass	Pass
ERR1289839	60	5492157	306017	Klebsiella pneumoniae	999/1000	0	2.38274e-05	Pass	Pass	Pass
ERR1289840	76	5753428	273616	Klebsiella pneumoniae	755/1000	0	0.00715996	Pass	Pass	Pass
ERR1289841	63	5691003	320427	Klebsiella pneumoniae	772/1000	0	0.00655869	Pass	Pass	Pass
ERR1289842	47	5615744	362470	Klebsiella pneumoniae	999/1000	0	2.38274e-05	Pass	Pass	Pass
ERR1289843	44	5475120	352475	Klebsiella pneumoniae	853/1000	0	0.00393593	Pass	Pass	Pass
ERR1289844	47	5519098	309962	Klebsiella pneumoniae	776/1000	0	0.00641996	Pass	Pass	Pass
ERR1289846	80	5716871	257314	Klebsiella pneumoniae	756/1000	0	0.00712406	Fail	Pass	Pass
ERR1289847	124	5770462	369393	Klebsiella pneumoniae	757/1000	0	0.00708822	Pass	Pass	Pass
ERR1289848	64	5587532	230137	Klebsiella pneumoniae	763/1000	0	0.00687462	Pass	Pass	Pass
ERR1289849	48	5537467	351251	Klebsiella pneumoniae	961/1000	0	0.000956583	Pass	Pass	Pass
ERR1289850	57	5561490	238495	Klebsiella pneumoniae	779/1000	0	0.00631659	Pass	Pass	Pass
ERR1289851	45	5513618	323958	Klebsiella pneumoniae	963/1000	0	0.000906124	Pass	Pass	Pass
ERR1289852	110	5753508	323958	Klebsiella pneumoniae	929/1000	0	0.00178577	Pass	Pass	Pass
ERR1289854	43	5525402	259233	Klebsiella pneumoniae	887/1000	0	0.00294054	Pass	Pass	Pass
ERR1289855	34	5455409	276209	Klebsiella pneumoniae	852/1000	0	0.00396608	Pass	Pass	Pass
ERR1289856	78	5517802	156101	Klebsiella pneumoniae	996/1000	0	9.55247e-05	Pass	Pass	Pass
ERR1289857	55	5411935	317698	Klebsiella pneumoniae	798/1000	0	0.00567497	Pass	Pass	Pass
ERR1299043	30	5503977	449780	Klebsiella pneumoniae	764/1000	0	0.00683925	Pass	Pass	Pass
ERR1305848	28	5504536	454545	Klebsiella pneumoniae	764/1000	0	0.00683925	Pass	Pass	Pass
ERR1305849	36	5500249	407842	Klebsiella pneumoniae	765/1000	0	0.00680395	Pass	Pass	Pass
ERR1305850	34	5500094	449540	Klebsiella pneumoniae	766/1000	0	0.00676872	Pass	Pass	Pass
ERR1305851	26	5505737	454528	Klebsiella pneumoniae	764/1000	0	0.00683925	Pass	Pass	Pass
ERR1305852	51	5499799	313920	Klebsiella pneumoniae	763/1000	0	0.00687462	Pass	Pass	Pass
ERR1305853	60	5499246	237651	Klebsiella pneumoniae	764/1000	0	0.00683925	Pass	Pass	Pass
ERR1308091	335	5242529	27385	Klebsiella pneumoniae	780/1000	0	0.00628226	Pass	Pass	Pass
ERR1308092	66	5805664	274259	Klebsiella pneumoniae	799/1000	0	0.00564181	Pass	Pass	Pass
ERR1308093	91	5816743	150487	Klebsiella pneumoniae	902/1000	0	0.00251903	Pass	Pass	Pass
ERR1308094	46	5525578	330725	Klebsiella pneumoniae	791/1000	0	0.00590877	Pass	Pass	Pass
ERR1308096	41	5417920	398740	Klebsiella pneumoniae	719/1000	0	0.0084995	Pass	Pass	Pass
ERR1308097	51	5368661	284083	Klebsiella pneumoniae	862/1000	0	0.00366686	Pass	Pass	Pass
ERR1308098	39	5464680	351373	Klebsiella pneumoniae	853/1000	0	0.00393593	Pass	Pass	Pass
ERR1308099	38	5499310	433643	Klebsiella pneumoniae	835/1000	0	0.00448671	Pass	Pass	Pass
ERR1308100	26	5341348	517034	Klebsiella pneumoniae	831/1000	0	0.00461146	Pass	Pass	Pass
ERR1308101	48	5290864	245233	Klebsiella pneumoniae	865/1000	0	0.00357808	Pass	Pass	Pass
ERR1313166	30	5483688	445621	Klebsiella pneumoniae	777/1000	0	0.00638544	Pass	Pass	Pass
ERR1334417	63	5446962	197694	Klebsiella pneumoniae	844/1000	0	0.00420918	Pass	Pass	Pass
ERR1334418	69	5565171	198137	Klebsiella pneumoniae	785/1000	0	0.00611156	Pass	Pass	Pass
ERR1334419	98	5788357	182664	Klebsiella pneumoniae	754/1000	0	0.00719593	Fail	Pass	Pass
ERR1334420	94	5684295	157583	Klebsiella pneumoniae	884/1000	0	0.00302611	Pass	Pass	Pass
ERR1334421	112	5673887	138425	Klebsiella pneumoniae	982/1000	0	0.000434439	Pass	Pass	Pass
ERR1334422	32	5372946	294347	Klebsiella pneumoniae	740/1000	0	0.00770681	Pass	Pass	Pass
ERR1334424	64	5592619	198137	Klebsiella pneumoniae	780/1000	0	0.00628226	Pass	Pass	Pass
ERR1334425	67	5565295	251475	Klebsiella pneumoniae	787/1000	0	0.00604372	Pass	Pass	Pass
ERR1334426	53	5374278	304414	Klebsiella pneumoniae	959/1000	0	0.0010072	Pass	Pass	Pass
ERR1334430	63	5484027	297962	Klebsiella pneumoniae	987/1000	0	0.000312573	Fail	Pass	Pass
ERR1334433	125	5778853	149640	Klebsiella pneumoniae	880/1000	0	0.00314086	Pass	Pass	Pass
ERR1334434	35	5361010	368979	Klebsiella pneumoniae	821/1000	0	0.00492718	Pass	Pass	Pass
ERR1334438	30	5366843	348418	Klebsiella pneumoniae	999/1000	0	2.38274e-05	Pass	Pass	Pass
ERR1334440	51	5430664	271608	Klebsiella pneumoniae	938/1000	0	0.00154832	Pass	Pass	Pass
ERR1334441	79	5584014	157587	Klebsiella pneumoniae	852/1000	0	0.00396608	Pass	Pass	Pass
ERR1334442	76	5540055	221562	Klebsiella pneumoniae	899/1000	0	0.0026025	Pass	Pass	Pass
ERR1334444	84	5668478	213598	Klebsiella pneumoniae	885/1000	0	0.00299754	Fail	Pass	Pass
ERR1334447	75	5461830	207789	Klebsiella pneumoniae	798/1000	0	0.00567497	Fail	Pass	Pass
ERR1334448	43	5534245	291800	Klebsiella pneumoniae	879/1000	0	0.00316966	Pass	Pass	Pass
ERR1334449	62	5575133	198137	Klebsiella pneumoniae	887/1000	0	0.00294054	Pass	Pass	Pass
ERR1334451	97	5652951	146310	Klebsiella pneumoniae	883/1000	0	0.00305472	Pass	Pass	Pass
ERR1334454	58	5481877	305437	Klebsiella pneumoniae	848/1000	0	0.00408721	Pass	Pass	Pass
ERR1334455	46	5533479	298687	Klebsiella pneumoniae	784/1000	0	0.00614558	Pass	Pass	Pass
ERR1334460	114	5712300	135641	Klebsiella pneumoniae	874/1000	0	0.00331442	Pass	Pass	Pass
ERR1334464	28	5341731	352980	Klebsiella pneumoniae	827/1000	0	0.00473708	Pass	Pass	Pass
ERR1334469	97	5696751	198137	Klebsiella pneumoniae	891/1000	0	0.00282712	Pass	Pass	Pass
ERR1334470	117	5849538	165825	Klebsiella pneumoniae	872/1000	0	0.00337267	Pass	Pass	Pass
ERR1334471	103	5699833	186456	Klebsiella pneumoniae	893/1000	0	0.00277069	Pass	Pass	Pass
ERR1334472	39	5401689	350072	Klebsiella pneumoniae	999/1000	0	2.38274e-05	Pass	Pass	Pass
ERR1334473	45	5594567	295040	Klebsiella pneumoniae	839/1000	0	0.00436283	Pass	Pass	Pass
ERR1334474	67	5518532	230275	Klebsiella pneumoniae	829/1000	0	0.00467416	Pass	Pass	Pass
ERR1334475	51	5626844	300495	Klebsiella pneumoniae	830/1000	0	0.00464278	Pass	Pass	Pass
ERR1334476	104	5814473	193384	Klebsiella pneumoniae	828/1000	0	0.00470559	Fail	Pass	Pass
ERR1334482	43	5530428	286179	Klebsiella pneumoniae	855/1000	0	0.00387578	Pass	Pass	Pass
ERR1334485	72	5595086	203710	Klebsiella pneumoniae	783/1000	0	0.00617965	Pass	Pass	Pass
ERR1334492	99	5667878	202007	Klebsiella pneumoniae	899/1000	0	0.0026025	Pass	Pass	Pass
ERR1334494	97	5646581	146800	Klebsiella pneumoniae	905/1000	0	0.00243596	Pass	Pass	Pass
ERR1334496	43	5607104	366783	Klebsiella pneumoniae	965/1000	0	0.000855821	Pass	Pass	Pass
ERR1334497	137	5817299	186005	Klebsiella pneumoniae	880/1000	0	0.00314086	Pass	Pass	Pass
ERR1334499	34	5751917	528376	Klebsiella pneumoniae	899/1000	0	0.0026025	Pass	Pass	Pass
ERR1334500	44	5383705	480033	Klebsiella pneumoniae	837/1000	0	0.00442466	Pass	Pass	Pass
ERR1334503	46	5659809	377049	Klebsiella pneumoniae	828/1000	0	0.00470559	Pass	Pass	Pass
ERR1334504	65	5333587	188662	Klebsiella pneumoniae	801/1000	0	0.00557568	Pass	Pass	Pass
ERR1334506	656	7374547	235236	Klebsiella pneumoniae	688/1000	0	0.0097316	Pass	Pass	Pass
ERR1334507	36	5531297	342161	Klebsiella pneumoniae	916/1000	0	0.00213483	Pass	Pass	Pass
ERR1334508	54	5753042	371632	Klebsiella pneumoniae	879/1000	0	0.00316966	Pass	Pass	Pass
ERR1334509	179	6046584	267148	Klebsiella pneumoniae	788/1000	0	0.00600989	Pass	Pass	Pass
ERR1334510	95	5678096	305374	Klebsiella pneumoniae	855/1000	0	0.00387578	Pass	Pass	Pass
ERR1334511	52	5769152	368081	Klebsiella pneumoniae	960/1000	0	0.000981871	Pass	Pass	Pass
ERR1334519	59	5562148	314659	Klebsiella pneumoniae	926/1000	0	0.00186568	Pass	Pass	Pass
ERR1334521	56	5511158	361949	Klebsiella pneumoniae	799/1000	0	0.00564181	Pass	Pass	Pass
ERR1334522	112	5637601	348829	Klebsiella pneumoniae	742/1000	0	0.00763299	Pass	Pass	Pass
ERR1334526	57	5644378	281147	Klebsiella pneumoniae	998/1000	0	4.76906e-05	Pass	Pass	Pass
ERR1334530	27	5353883	534276	Klebsiella pneumoniae	789/1000	0	0.00597612	Pass	Pass	Pass
ERR1334531	448	6870183	194487	Klebsiella pneumoniae	624/1000	0	0.0125405	Pass	Pass	Pass
ERR1334532	380	6686704	135237	Klebsiella pneumoniae	676/1000	0	0.0102298	Pass	Pass	Pass
ERR1334535	66	5535251	208156	Klebsiella pneumoniae	798/1000	0	0.00567497	Pass	Pass	Pass
ERR1334537	1147	8212661	172287	Klebsiella pneumoniae	679/1000	0	0.0101041	Pass	Pass	Pass
ERR1334538	1805	10074400	21542	Klebsiella pneumoniae	585/1000	0	0.0144562	Fail	Pass	Pass
ERR1334539	1514	9611473	63061	Klebsiella pneumoniae	581/1000	0	0.0146626	Pass	Pass	Pass
ERR1334540	737	7501326	179064	Klebsiella pneumoniae	722/1000	0	0.00838426	Pass	Pass	Pass
ERR1334543	81	5701087	500040	Klebsiella pneumoniae	868/1000	0	0.00348975	Pass	Pass	Pass
ERR1334544	1179	8690885	110974	Klebsiella pneumoniae	682/1000	0	0.00997914	Pass	Pass	Pass
ERR1334548	1191	8460702	167453	Klebsiella pneumoniae	559/1000	0	0.0158335	Pass	Pass	Pass
ERR1334550	37	5257861	307842	Klebsiella pneumoniae	955/1000	0	0.0011089	Pass	Pass	Pass
ERR1334551	145	5608745	307842	Klebsiella pneumoniae	911/1000	0	0.00227104	Pass	Pass	Pass
ERR1334552	1334	8782846	86531	Klebsiella pneumoniae	531/1000	0	0.0174175	Fail	Pass	Pass
ERR1334553	1238	8443428	101117	Klebsiella pneumoniae	584/1000	0	0.0145076	Pass	Pass	Pass
ERR1334560	154	5743130	215918	Klebsiella pneumoniae	792/1000	0	0.00587519	Pass	Pass	Pass
ERR1334574	56	5603065	299686	Klebsiella pneumoniae	795/1000	0	0.00577481	Pass	Pass	Pass
ERR1334576	716	8747172	174285	Klebsiella pneumoniae	533/1000	0	0.0173006	Fail	Pass	Pass
ERR1334581	151	5588722	132463	Klebsiella pneumoniae	989/1000	0	0.000264084	Pass	Pass	Pass
ERR1334582	88	5666180	190974	Klebsiella pneumoniae	885/1000	0	0.00299754	Pass	Pass	Pass
ERR1334583	86	5662649	165774	Klebsiella pneumoniae	884/1000	0	0.00302611	Pass	Pass	Pass
ERR1334584	88	5667392	211445	Klebsiella pneumoniae	884/1000	0	0.00302611	Pass	Pass	Pass
ERR1334585	38	5377409	373644	Klebsiella pneumoniae	809/1000	0	0.00531349	Pass	Pass	Pass
ERR1334587	54	5441115	192380	Klebsiella pneumoniae	772/1000	0	0.00655869	Pass	Pass	Pass
ERR1334589	71	5639048	230328	Klebsiella pneumoniae	836/1000	0	0.00445566	Fail	Pass	Pass
ERR1334590	40	5386124	376332	Klebsiella pneumoniae	807/1000	0	0.00537869	Pass	Pass	Pass
ERR1334591	43	5374362	301358	Klebsiella pneumoniae	809/1000	0	0.00531349	Pass	Pass	Pass
ERR1334592	205	5872467	125810	Klebsiella pneumoniae	860/1000	0	0.0037263	Fail	Pass	Pass
ERR1334594	198	6086850	144177	Klebsiella pneumoniae	840/1000	0	0.00433199	Fail	Pass	Pass
ERR1334596	35	5466757	751868	Klebsiella pneumoniae	815/1000	0	0.00511931	Fail	Pass	Pass
ERR1334597	81	6104699	205379	Klebsiella pneumoniae	818/1000	0	0.00502299	Fail	Pass	Pass
ERR1334598	23	5336511	399697	Klebsiella pneumoniae	799/1000	0	0.00564181	Pass	Pass	Pass
ERR1334599	54	5605526	275318	Klebsiella pneumoniae	843/1000	0	0.0042398	Pass	Pass	Pass
ERR1334600	118	5728991	177256	Klebsiella pneumoniae	757/1000	0	0.00708822	Fail	Pass	Pass
ERR1334601	71	5683771	198145	Klebsiella pneumoniae	811/1000	0	0.00524853	Pass	Pass	Pass
ERR1334602	104	5841009	303374	Klebsiella pneumoniae	891/1000	0	0.00282712	Pass	Pass	Pass
ERR1334603	85	5754691	139816	Klebsiella pneumoniae	885/1000	0	0.00299754	Pass	Pass	Pass
ERR1334604	55	5559283	348517	Klebsiella pneumoniae	937/1000	0	0.00157453	Pass	Pass	Pass
ERR1334605	73	5629102	203834	Klebsiella pneumoniae	780/1000	0	0.00628226	Pass	Pass	Pass
ERR1334606	71	5619338	214561	Klebsiella pneumoniae	779/1000	0	0.00631659	Pass	Pass	Pass
ERR1334607	145	5798517	203694	Klebsiella pneumoniae	871/1000	0	0.00340187	Pass	Pass	Pass
ERR1334609	53	5452031	318483	Klebsiella pneumoniae	999/1000	0	2.38274e-05	Pass	Pass	Pass
ERR1334610	44	5252162	234673	Klebsiella pneumoniae	998/1000	0	4.76906e-05	Pass	Pass	Pass
ERR1334611	64	5733083	364878	Klebsiella pneumoniae	813/1000	0	0.00518381	Pass	Pass	Pass
ERR1334613	81	5671963	203834	Klebsiella pneumoniae	854/1000	0	0.00390583	Pass	Pass	Pass
ERR1334616	96	5662853	150831	Klebsiella pneumoniae	935/1000	0	0.00162709	Pass	Pass	Pass
ERR1334617	42	5342268	350794	Klebsiella pneumoniae	823/1000	0	0.00486359	Pass	Pass	Pass
ERR1334618	65	5670310	499650	Klebsiella pneumoniae	975/1000	0	0.00060662	Pass	Pass	Pass
ERR1334619	94	5730080	203173	Klebsiella pneumoniae	888/1000	0	0.00291212	Pass	Pass	Pass
ERR1334620	95	5675120	175595	Klebsiella pneumoniae	930/1000	0	0.00175922	Pass	Pass	Pass
ERR1334621	85	5625162	166031	Klebsiella pneumoniae	944/1000	0	0.00139189	Pass	Pass	Pass
ERR1334627	54	5353561	198237	Klebsiella pneumoniae	803/1000	0	0.00550978	Pass	Pass	Pass
ERR1334631	51	5611078	323177	Klebsiella pneumoniae	907/1000	0	0.00238081	Fail	Pass	Pass
ERR1334632	81	5530732	176639	Klebsiella pneumoniae	816/1000	0	0.00508714	Pass	Pass	Pass
ERR1334633	52	5734241	276490	Klebsiella pneumoniae	823/1000	0	0.00486359	Pass	Pass	Pass
ERR1334634	30	5250590	364737	Klebsiella pneumoniae	998/1000	0	4.76906e-05	Pass	Pass	Pass
ERR1334635	44	5559074	309616	Klebsiella quasipneumoniae	873/1000	0	0.00334352	Pass	Pass	Pass
ERR1334636	43	5636516	370257	Klebsiella pneumoniae	999/1000	0	2.38274e-05	Pass	Pass	Pass
ERR1334637	37	5234988	325617	Klebsiella pneumoniae	869/1000	0	0.0034604	Pass	Pass	Pass
ERR1334638	56	5532903	222626	Klebsiella pneumoniae	999/1000	0	2.38274e-05	Pass	Pass	Pass
ERR1334641	44	5441528	309541	Klebsiella pneumoniae	768/1000	0	0.00669844	Pass	Pass	Pass
ERR1334642	42	5306303	355609	Klebsiella pneumoniae	856/1000	0	0.00384578	Pass	Pass	Pass
ERR1334643	53	5708692	335664	Klebsiella variicola	998/1000	0	4.76906e-05	Pass	Pass	Pass
ERR1334644	58	5689752	258049	Klebsiella pneumoniae	826/1000	0	0.00476862	Pass	Pass	Pass
ERR1334645	60	5547760	336133	Klebsiella quasipneumoniae	999/1000	0	2.38274e-05	Pass	Pass	Pass
ERR1334648	49	5780291	340054	Klebsiella pneumoniae	998/1000	0	4.76906e-05	Pass	Pass	Pass
ERR1334649	50	5353169	284264	Klebsiella pneumoniae	880/1000	0	0.00314086	Pass	Pass	Pass
ERR1334650	143	5515085	136514	Klebsiella pneumoniae	850/1000	0	0.00402654	Pass	Pass	Pass
ERR1334651	45	5493708	263654	Klebsiella pneumoniae	795/1000	0	0.00577481	Pass	Pass	Pass
ERR1334652	68	5618095	201798	Klebsiella pneumoniae	861/1000	0	0.00369655	Pass	Pass	Pass
ERR1334653	64	5632819	201798	Klebsiella pneumoniae	858/1000	0	0.00378594	Pass	Pass	Pass
ERR1334654	68	5630528	201798	Klebsiella pneumoniae	858/1000	0	0.00378594	Pass	Pass	Pass
ERR1334655	36	5439973	321803	Klebsiella pneumoniae	910/1000	0	0.00229842	Pass	Pass	Pass
ERR1334656	58	5488217	248524	Klebsiella pneumoniae	864/1000	0	0.00360762	Pass	Pass	Pass
ERR1334657	91	5568424	292195	Klebsiella pneumoniae	809/1000	0	0.00531349	Pass	Pass	Pass
ERR1334658	47	5491478	229755	Klebsiella pneumoniae	795/1000	0	0.00577481	Pass	Pass	Pass
ERR1334659	67	5644939	263382	Klebsiella pneumoniae	857/1000	0	0.00381583	Pass	Pass	Pass
ERR1334660	69	5670885	226171	Klebsiella pneumoniae	778/1000	0	0.00635099	Pass	Pass	Pass
ERR1334661	68	5606131	190947	Klebsiella pneumoniae	854/1000	0	0.00390583	Pass	Pass	Pass
ERR1334662	65	5628732	201798	Klebsiella pneumoniae	858/1000	0	0.00378594	Pass	Pass	Pass
ERR1334663	67	5583186	190947	Klebsiella pneumoniae	869/1000	0	0.0034604	Pass	Pass	Pass
ERR1334666	51	5741409	321900	Klebsiella pneumoniae	844/1000	0	0.00420918	Pass	Pass	Pass
ERR1334667	130	5523432	136539	Klebsiella pneumoniae	850/1000	0	0.00402654	Pass	Pass	Pass
ERR1334668	47	5491533	209306	Klebsiella pneumoniae	795/1000	0	0.00577481	Pass	Pass	Pass
ERR1334669	59	5751996	359171	Klebsiella pneumoniae	876/1000	0	0.00325637	Pass	Pass	Pass
ERR1334671	43	5368296	230822	Klebsiella pneumoniae	805/1000	0	0.00544411	Pass	Pass	Pass
ERR1334672	84	5339667	253504	Klebsiella pneumoniae	997/1000	0	7.15897e-05	Pass	Pass	Pass
ERR1334673	66	5616623	223666	Klebsiella pneumoniae	861/1000	0	0.00369655	Pass	Pass	Pass
ERR1334674	55	5295413	228679	Klebsiella pneumoniae	891/1000	0	0.00282712	Pass	Pass	Pass
ERR1334675	67	5630320	201798	Klebsiella pneumoniae	858/1000	0	0.00378594	Pass	Pass	Pass
ERR1334676	66	5629894	201798	Klebsiella pneumoniae	858/1000	0	0.00378594	Pass	Pass	Pass
ERR1334677	50	5360994	320351	Klebsiella pneumoniae	941/1000	0	0.00146992	Pass	Pass	Pass
ERR1334678	44	5500056	362244	Klebsiella pneumoniae	913/1000	0	0.00221642	Pass	Pass	Pass
ERR1334679	50	5460552	247467	Klebsiella pneumoniae	853/1000	0	0.00393593	Pass	Pass	Pass
ERR1334680	65	5643785	482655	Klebsiella pneumoniae	809/1000	0	0.00531349	Pass	Pass	Pass
ERR1334681	62	5654257	516663	Klebsiella pneumoniae	811/1000	0	0.00524853	Pass	Pass	Pass
ERR1334682	48	5492565	260366	Klebsiella pneumoniae	795/1000	0	0.00577481	Pass	Pass	Pass
ERR1334683	85	5838899	199995	Klebsiella pneumoniae	769/1000	0	0.00666341	Pass	Pass	Pass
ERR1334684	63	5751375	300333	Klebsiella pneumoniae	876/1000	0	0.00325637	Pass	Pass	Pass
ERR1334685	65	5631628	190947	Klebsiella pneumoniae	858/1000	0	0.00378594	Pass	Pass	Pass
ERR1334686	99	5323400	159139	Klebsiella pneumoniae	795/1000	0	0.00577481	Pass	Pass	Pass
ERR1334687	53	5599331	224206	Klebsiella pneumoniae	899/1000	0	0.0026025	Pass	Pass	Pass
ERR1334688	55	5454768	263026	Klebsiella pneumoniae	823/1000	0	0.00486359	Pass	Pass	Pass
ERR1334690	39	5542144	264754	Klebsiella pneumoniae	785/1000	0	0.00611156	Pass	Pass	Pass
ERR1334691	60	5534529	249069	Klebsiella pneumoniae	854/1000	0	0.00390583	Pass	Pass	Pass
ERR1334692	60	5751002	379008	Klebsiella pneumoniae	876/1000	0	0.00325637	Pass	Pass	Pass
ERR1334693	32	5611321	369309	Klebsiella pneumoniae	827/1000	0	0.00473708	Pass	Pass	Pass
ERR1334694	126	5978791	282182	Klebsiella pneumoniae	747/1000	0	0.00744966	Fail	Pass	Pass
ERR1334695	25	5345299	461482	Klebsiella pneumoniae	998/1000	0	4.76906e-05	Pass	Pass	Pass
ERR1334696	65	5608248	190947	Klebsiella pneumoniae	854/1000	0	0.00390583	Pass	Pass	Pass
ERR1334697	69	5630987	201798	Klebsiella pneumoniae	858/1000	0	0.00378594	Pass	Pass	Pass
ERR1334698	66	5585750	190947	Klebsiella pneumoniae	869/1000	0	0.0034604	Pass	Pass	Pass
ERR1334699	63	5439977	178220	Klebsiella pneumoniae	882/1000	0	0.00308338	Pass	Pass	Pass
ERR1334700	57	5477263	227957	Klebsiella pneumoniae	823/1000	0	0.00486359	Pass	Pass	Pass
ERR1334701	67	5617758	190947	Klebsiella pneumoniae	858/1000	0	0.00378594	Pass	Pass	Pass
ERR1334702	85	6091171	220178	Klebsiella variicola	996/1000	0	9.55247e-05	Pass	Pass	Pass
ERR1334703	48	5543320	369114	Klebsiella pneumoniae	977/1000	0	0.000557238	Pass	Pass	Pass
ERR1334704	58	5553536	375979	Klebsiella pneumoniae	819/1000	0	0.004991	Pass	Pass	Pass
ERR1334705	66	5626919	223666	Klebsiella pneumoniae	855/1000	0	0.00387578	Pass	Pass	Pass
ERR1334706	54	5649447	329455	Klebsiella pneumoniae	875/1000	0	0.00328537	Pass	Pass	Pass
ERR1334707	58	5592797	313441	Klebsiella pneumoniae	898/1000	0	0.00263042	Pass	Pass	Pass
ERR1334709	60	5768441	427807	Klebsiella pneumoniae	879/1000	0	0.00316966	Pass	Pass	Pass
ERR1334710	55	5430342	223498	Klebsiella pneumoniae	864/1000	0	0.00360762	Pass	Pass	Pass
ERR1334711	28	5237210	338179	Klebsiella pneumoniae	997/1000	0	7.15897e-05	Pass	Pass	Pass
ERR1334712	59	5498758	203099	Klebsiella pneumoniae	869/1000	0	0.0034604	Pass	Pass	Pass
ERR1334713	57	5591269	272665	Klebsiella pneumoniae	886/1000	0	0.00296902	Pass	Pass	Pass
ERR1334714	46	5487645	209306	Klebsiella pneumoniae	794/1000	0	0.00580821	Pass	Pass	Pass
ERR1334715	68	5387649	186263	Klebsiella pneumoniae	904/1000	0	0.0024636	Pass	Pass	Pass
ERR1334716	51	5629066	284494	Klebsiella pneumoniae	775/1000	0	0.00645455	Pass	Pass	Pass
ERR1334717	22	5479661	410713	Klebsiella variicola	997/1000	0	7.15897e-05	Pass	Pass	Pass
ERR1334719	122	6149330	203541	Klebsiella variicola	994/1000	0	0.000143503	Pass	Pass	Pass
ERR1334722	50	5493452	267415	Klebsiella pneumoniae	811/1000	0	0.00524853	Pass	Pass	Pass
ERR1334723	36	5427514	481732	Klebsiella pneumoniae	997/1000	0	7.15897e-05	Pass	Pass	Pass
ERR1334724	51	5439149	259912	Klebsiella pneumoniae	916/1000	0	0.00213483	Pass	Pass	Pass
ERR1334725	56	5431269	253953	Klebsiella pneumoniae	806/1000	0	0.00541137	Pass	Pass	Pass
ERR1334727	42	5668578	371946	Klebsiella pneumoniae	980/1000	0	0.000483446	Pass	Pass	Pass
ERR1334728	46	5475300	284494	Klebsiella pneumoniae	777/1000	0	0.00638544	Pass	Pass	Pass
ERR1334729	40	5362402	301591	Klebsiella pneumoniae	940/1000	0	0.00149601	Pass	Pass	Pass
ERR1334730	45	5470805	276422	Klebsiella pneumoniae	897/1000	0	0.00265838	Pass	Pass	Pass
ERR1334731	145	5652774	131515	Klebsiella pneumoniae	771/1000	0	0.00659353	Pass	Pass	Pass
ERR1334733	50	5734849	321669	Klebsiella pneumoniae	843/1000	0	0.0042398	Pass	Pass	Pass
ERR1334734	70	5572594	248524	Klebsiella pneumoniae	853/1000	0	0.00393593	Pass	Pass	Pass
ERR1334735	22	5341427	461039	Klebsiella pneumoniae	998/1000	0	4.76906e-05	Pass	Pass	Pass
ERR1334736	42	5547275	289417	Klebsiella pneumoniae	986/1000	0	0.000336872	Pass	Pass	Pass
ERR1334737	59	5480515	227957	Klebsiella pneumoniae	819/1000	0	0.004991	Pass	Pass	Pass
ERR1334738	53	5594333	253383	Klebsiella pneumoniae	898/1000	0	0.00263042	Pass	Pass	Pass
ERR1334740	61	5586351	274156	Klebsiella pneumoniae	938/1000	0	0.00154832	Pass	Pass	Pass
ERR1334741	86	5599003	195645	Klebsiella pneumoniae	832/1000	0	0.00458019	Pass	Pass	Pass
ERR1334743	44	5457128	332426	Klebsiella pneumoniae	950/1000	0	0.00123693	Pass	Pass	Pass
ERR1351671	48	5507499	270262	Klebsiella pneumoniae	798/1000	0	0.00567497	Pass	Pass	Pass
ERR1351673	56	5625780	323431	Klebsiella pneumoniae	886/1000	0	0.00296902	Pass	Pass	Pass
ERR1351674	72	5844601	288785	Klebsiella pneumoniae	886/1000	0	0.00296902	Pass	Pass	Pass
ERR1374861	94	5572628	241214	Klebsiella pneumoniae	866/1000	0	0.00354859	Pass	Pass	Pass
ERR1374862	45	5443125	312692	Klebsiella pneumoniae	925/1000	0	0.0018924	Pass	Pass	Pass
ERR1374863	39	5697101	353664	Klebsiella pneumoniae	999/1000	0	2.38274e-05	Pass	Pass	Pass
ERR1374866	24	5504160	804212	Klebsiella pneumoniae	804/1000	0	0.00547692	Pass	Pass	Pass
ERR1374869	50	5544067	311550	Klebsiella pneumoniae	881/1000	0	0.0031121	Pass	Pass	Pass
ERR1374873	51	5494699	343487	Klebsiella pneumoniae	970/1000	0	0.000730741	Pass	Pass	Pass
ERR1374875	68	5490651	183350	Klebsiella pneumoniae	788/1000	0	0.00600989	Pass	Pass	Pass
ERR1374876	72	5445890	315808	Klebsiella pneumoniae	856/1000	0	0.00384578	Pass	Pass	Pass
ERR1374878	78	5460866	207295	Klebsiella pneumoniae	864/1000	0	0.00360762	Pass	Pass	Pass
ERR1374879	96	5682085	309600	Klebsiella pneumoniae	734/1000	0	0.00793	Pass	Pass	Pass
ERR1374880	105	5861648	301059	Klebsiella pneumoniae	868/1000	0	0.00348975	Pass	Pass	Pass
ERR1374881	70	5631035	214732	Klebsiella pneumoniae	872/1000	0	0.00337267	Pass	Pass	Pass
ERR1374882	55	5709475	323362	Klebsiella pneumoniae	979/1000	0	0.000508006	Pass	Pass	Pass
ERR1374883	79	5735820	241314	Klebsiella pneumoniae	875/1000	0	0.00328537	Pass	Pass	Pass
ERR1374884	65	5464145	182695	Klebsiella pneumoniae	841/1000	0	0.00430121	Pass	Pass	Pass
ERR1374885	77	5830938	269483	Klebsiella variicola	996/1000	0	9.55247e-05	Pass	Pass	Pass
ERR1374887	72	5527909	208487	Klebsiella pneumoniae	848/1000	0	0.00408721	Pass	Pass	Pass
ERR1374888	72	5237507	172497	Klebsiella pneumoniae	941/1000	0	0.00146992	Pass	Pass	Pass
ERR1374889	38	5572787	378311	Klebsiella variicola	999/1000	0	2.38274e-05	Pass	Pass	Pass
ERR1374890	45	5196912	182695	Klebsiella pneumoniae	802/1000	0	0.0055427	Pass	Pass	Pass
ERR1374891	103	5437278	143684	Klebsiella pneumoniae	881/1000	0	0.0031121	Pass	Pass	Pass
ERR1374894	58	5608983	264553	Klebsiella pneumoniae	905/1000	0	0.00243596	Pass	Pass	Pass
ERR1374895	66	5714166	235639	Klebsiella pneumoniae	898/1000	0	0.00263042	Pass	Pass	Pass
ERR1374896	47	5245287	278347	Klebsiella pneumoniae	820/1000	0	0.00495906	Pass	Pass	Pass
ERR1374897	41	5534466	350226	Klebsiella pneumoniae	920/1000	0	0.00202665	Pass	Pass	Pass
ERR1374898	62	5636159	319377	Klebsiella pneumoniae	905/1000	0	0.00243596	Pass	Pass	Pass
ERR1374899	58	5634434	350280	Klebsiella pneumoniae	905/1000	0	0.00243596	Pass	Pass	Pass
ERR1374900	56	5620308	264139	Klebsiella pneumoniae	906/1000	0	0.00240836	Pass	Pass	Pass
ERR1374901	169	5770633	140484	Klebsiella pneumoniae	733/1000	0	0.00796745	Pass	Pass	Pass
ERR1374902	97	5894719	362666	Klebsiella pneumoniae	993/1000	0	0.000167546	Pass	Pass	Pass
ERR1374903	93	5600434	144177	Klebsiella pneumoniae	801/1000	0	0.00557568	Pass	Pass	Pass
ERR1374904	97	5860749	208011	Klebsiella pneumoniae	876/1000	0	0.00325637	Pass	Pass	Pass
ERR1374905	63	5724300	316972	Klebsiella pneumoniae	890/1000	0	0.0028554	Fail	Pass	Pass
ERR1374906	53	5557387	361383	Klebsiella pneumoniae	863/1000	0	0.00363721	Pass	Pass	Pass
ERR1374907	76	5770464	249108	Klebsiella pneumoniae	931/1000	0	0.00173271	Pass	Pass	Pass
ERR1374908	51	5618409	323178	Klebsiella pneumoniae	905/1000	0	0.00243596	Pass	Pass	Pass
ERR1374909	73	5498289	182695	Klebsiella pneumoniae	848/1000	0	0.00408721	Pass	Pass	Pass
ERR1374910	77	5629269	217224	Klebsiella pneumoniae	909/1000	0	0.00232584	Pass	Pass	Pass
ERR1374911	97	5663050	144667	Klebsiella pneumoniae	798/1000	0	0.00567497	Fail	Pass	Pass
ERR1374912	67	5764985	257558	Klebsiella pneumoniae	929/1000	0	0.00178577	Pass	Pass	Pass
ERR1374913	74	5484281	197106	Klebsiella pneumoniae	853/1000	0	0.00393593	Pass	Pass	Pass
ERR1374914	28	5257386	350711	Klebsiella pneumoniae	999/1000	0	2.38274e-05	Pass	Pass	Pass
ERR1374915	61	5606354	313858	Klebsiella pneumoniae	809/1000	0	0.00531349	Pass	Pass	Pass
ERR1374916	69	5817634	348757	Klebsiella pneumoniae	718/1000	0	0.00853806	Pass	Pass	Pass
ERR1374917	53	5347443	304835	Klebsiella pneumoniae	862/1000	0	0.00366686	Pass	Pass	Pass
ERR1374918	52	5665214	387027	Klebsiella pneumoniae	817/1000	0	0.00505504	Pass	Pass	Pass
ERR1374919	75	5808457	306479	Klebsiella pneumoniae	721/1000	0	0.00842259	Pass	Pass	Pass
ERR1374920	67	5642578	289208	Klebsiella pneumoniae	999/1000	0	2.38274e-05	Pass	Pass	Pass
ERR1374921	45	5420363	320720	Klebsiella pneumoniae	888/1000	0	0.00291212	Pass	Pass	Pass
ERR1374922	55	5602773	352544	Klebsiella pneumoniae	987/1000	0	0.000312573	Pass	Pass	Pass
ERR1374923	51	5407854	286229	Klebsiella pneumoniae	886/1000	0	0.00296902	Pass	Pass	Pass
ERR1374924	42	5393538	350270	Klebsiella pneumoniae	854/1000	0	0.00390583	Pass	Pass	Pass
ERR1374926	83	5577126	198127	Klebsiella pneumoniae	947/1000	0	0.00131423	Pass	Pass	Pass
ERR1374927	63	5831284	350095	Klebsiella pneumoniae	717/1000	0	0.00857671	Pass	Pass	Pass
ERR1374928	67	5755111	349458	Klebsiella pneumoniae	725/1000	0	0.00826969	Pass	Pass	Pass
ERR1374929	61	5649673	296880	Klebsiella pneumoniae	997/1000	0	7.15897e-05	Pass	Pass	Pass
ERR1374931	62	5399037	218278	Klebsiella pneumoniae	901/1000	0	0.0025468	Fail	Pass	Pass
ERR1374935	57	5592659	208322	Klebsiella pneumoniae	796/1000	0	0.00574147	Fail	Pass	Pass
ERR1374936	74	5565828	180446	Klebsiella pneumoniae	872/1000	0	0.00337267	Pass	Pass	Pass
ERR1374947	52	5054228	178816	Klebsiella pneumoniae	901/1000	0	0.0025468	Pass	Pass	Pass
ERR1374954	34	5636036	361798	Klebsiella pneumoniae	879/1000	0	0.00316966	Fail	Pass	Pass
ERR1374956	20	5149086	586301	Klebsiella quasipneumoniae	994/1000	0	0.000143503	Pass	Pass	Pass
ERR1374960	66	5729239	217465	Klebsiella pneumoniae	847/1000	0	0.00411762	Pass	Pass	Pass
ERR1374961	1165	9755831	50385	Klebsiella pneumoniae	465/1000	0	0.0216393	Fail	Pass	Pass
ERR1374963	80	5719649	363911	Klebsiella pneumoniae	969/1000	0	0.00075568	Fail	Pass	Pass
ERR1374975	66	5712145	313661	Klebsiella pneumoniae	932/1000	0	0.00170624	Pass	Pass	Pass
ERR1374976	131	5982288	185974	Klebsiella pneumoniae	890/1000	0	0.0028554	Pass	Pass	Pass
ERR1374978	51	5447289	198137	Klebsiella pneumoniae	839/1000	0	0.00436283	Pass	Pass	Pass
ERR1374979	44	5759891	364669	Klebsiella variicola	991/1000	0	0.000215742	Pass	Pass	Pass
ERR1374980	49	5564623	459558	Klebsiella pneumoniae	936/1000	0	0.00160079	Fail	Pass	Pass
ERR1374983	108	6129355	210155	Klebsiella pneumoniae	758/1000	0	0.00705245	Fail	Pass	Pass
ERR1374988	80	5769139	203835	Klebsiella pneumoniae	785/1000	0	0.00611156	Fail	Pass	Pass
ERR1374989	35	5347357	370858	Klebsiella pneumoniae	996/1000	0	9.55247e-05	Pass	Pass	Pass
ERR1374993	39	5472384	378247	Klebsiella pneumoniae	963/1000	0	0.000906124	Pass	Pass	Pass
ERR1374994	56	5589727	240554	Klebsiella pneumoniae	816/1000	0	0.00508714	Pass	Pass	Pass
ERR1374995	38	5221171	337201	Klebsiella pneumoniae	962/1000	0	0.000931334	Pass	Pass	Pass
ERR1374997	24	5402007	365553	Klebsiella variicola	999/1000	0	2.38274e-05	Pass	Pass	Pass
ERR1374998	90	5868770	214817	Klebsiella pneumoniae	869/1000	0	0.0034604	Pass	Pass	Pass
ERR1375002	83	5522749	130503	Klebsiella pneumoniae	792/1000	0	0.00587519	Pass	Pass	Pass
ERR1375004	43	5583814	311292	Klebsiella pneumoniae	876/1000	0	0.00325637	Pass	Pass	Pass
ERR1375007	28	5446036	342364	Klebsiella variicola	998/1000	0	4.76906e-05	Pass	Pass	Pass
ERR1375008	49	5416773	262905	Klebsiella pneumoniae	903/1000	0	0.00249129	Pass	Pass	Pass
ERR1375016	36	5305775	294077	Klebsiella pneumoniae	852/1000	0	0.00396608	Pass	Pass	Pass
ERR1375017	52	5159667	183923	Klebsiella pneumoniae	891/1000	0	0.00282712	Pass	Pass	Pass
ERR1375020	49	5558914	335817	Klebsiella pneumoniae	904/1000	0	0.0024636	Pass	Pass	Pass
ERR1375021	34	5298172	466371	Klebsiella pneumoniae	998/1000	0	4.76906e-05	Pass	Pass	Pass
ERR1375022	71	5443299	172541	Klebsiella pneumoniae	998/1000	0	4.76906e-05	Pass	Pass	Pass
ERR1375023	41	5728912	322218	Klebsiella variicola	908/1000	0	0.0023533	Pass	Pass	Pass
ERR1375030	861	7402109	99382	Klebsiella pneumoniae	642/1000	0	0.0117112	Fail	Pass	Pass
ERR1375031	80	5561017	312826	Klebsiella pneumoniae	799/1000	0	0.00564181	Pass	Pass	Pass
ERR1375035	45	5674313	349758	Klebsiella pneumoniae	850/1000	0	0.00402654	Fail	Pass	Pass
ERR1375037	188	6103295	348945	Klebsiella pneumoniae	717/1000	0	0.00857671	Fail	Pass	Pass
ERR1375039	31	5181371	311028	Klebsiella pneumoniae	993/1000	0	0.000167546	Pass	Pass	Pass
ERR1375040	103	5889072	444821	Klebsiella variicola	674/1000	0	0.010314	Fail	Pass	Pass
ERR1375043	69	5620180	220498	Klebsiella pneumoniae	740/1000	0	0.00770681	Pass	Pass	Pass
ERR1375048	892	7648843	189017	Klebsiella pneumoniae	567/1000	0	0.0154006	Fail	Pass	Pass
ERR1415458	36	5206296	369321	Klebsiella pneumoniae	785/1000	0	0.00611156	Pass	Pass	Pass
ERR1415459	50	5452930	329079	Klebsiella pneumoniae	741/1000	0	0.00766986	Pass	Pass	Pass
ERR1415460	54	5500354	255068	Klebsiella pneumoniae	748/1000	0	0.00741321	Pass	Pass	Pass
ERR1415463	64	5594030	263650	Klebsiella pneumoniae	850/1000	0	0.00402654	Pass	Pass	Pass
ERR1415464	72	5604425	382102	Klebsiella pneumoniae	821/1000	0	0.00492718	Pass	Pass	Pass
ERR1415466	56	5570381	203836	Klebsiella pneumoniae	814/1000	0	0.00515153	Pass	Pass	Pass
ERR1415467	69	5606450	189915	Klebsiella pneumoniae	873/1000	0	0.00334352	Fail	Pass	Pass
ERR1415469	71	5677064	234442	Klebsiella pneumoniae	859/1000	0	0.00375609	Fail	Pass	Pass
ERR1415470	73	5670882	245573	Klebsiella pneumoniae	858/1000	0	0.00378594	Fail	Pass	Pass
ERR1415471	97	5595841	249411	Klebsiella pneumoniae	931/1000	0	0.00173271	Pass	Pass	Pass
ERR1415472	69	5653537	299374	Klebsiella pneumoniae	866/1000	0	0.00354859	Pass	Pass	Pass
ERR1415473	72	5653009	299011	Klebsiella pneumoniae	867/1000	0	0.00351914	Pass	Pass	Pass
ERR1415474	84	5724496	195882	Klebsiella pneumoniae	756/1000	0	0.00712406	Fail	Pass	Pass
ERR1415475	50	5471634	274298	Klebsiella pneumoniae	763/1000	0	0.00687462	Pass	Pass	Pass
ERR1415476	83	5676746	195882	Klebsiella pneumoniae	750/1000	0	0.00734051	Pass	Pass	Pass
ERR1415479	45	5649357	410662	Klebsiella pneumoniae	778/1000	0	0.00635099	Pass	Pass	Pass
ERR1415481	87	5737973	301228	Klebsiella pneumoniae	890/1000	0	0.0028554	Pass	Pass	Pass
ERR1415482	155	5914198	371432	Klebsiella pneumoniae	800/1000	0	0.00560872	Fail	Pass	Pass
ERR1415484	75	5658193	234618	Klebsiella pneumoniae	867/1000	0	0.00351914	Pass	Pass	Pass
ERR1415485	94	5855893	195882	Klebsiella pneumoniae	736/1000	0	0.00785531	Fail	Pass	Pass
ERR1415486	66	5624198	297744	Klebsiella pneumoniae	827/1000	0	0.00473708	Fail	Pass	Pass
ERR1415487	75	5673503	239673	Klebsiella pneumoniae	881/1000	0	0.0031121	Pass	Pass	Pass
ERR1415488	56	5413710	328954	Klebsiella pneumoniae	904/1000	0	0.0024636	Fail	Pass	Pass
ERR1415489	80	5872918	331167	Klebsiella pneumoniae	836/1000	0	0.00445566	Fail	Pass	Pass
ERR1415490	68	5646534	206622	Klebsiella pneumoniae	775/1000	0	0.00645455	Pass	Pass	Pass
ERR1415491	94	5736868	176491	Klebsiella pneumoniae	750/1000	0	0.00734051	Pass	Pass	Pass
ERR1415492	49	5606707	259206	Klebsiella pneumoniae	996/1000	0	9.55247e-05	Pass	Pass	Pass
ERR1415497	80	5678095	513297	Klebsiella pneumoniae	827/1000	0	0.00473708	Pass	Pass	Pass
ERR1415499	39	5334096	400988	Klebsiella pneumoniae	836/1000	0	0.00445566	Fail	Pass	Pass
ERR1415515	62	5518086	211515	Klebsiella pneumoniae	886/1000	0	0.00296902	Pass	Pass	Pass
ERR1415518	91	5619013	186726	Klebsiella pneumoniae	997/1000	0	7.15897e-05	Pass	Pass	Pass
ERR1415522	73	5557967	342801	Klebsiella pneumoniae	819/1000	0	0.004991	Pass	Pass	Pass
ERR1415524	29	5194003	564086	Klebsiella pneumoniae	996/1000	0	9.55247e-05	Fail	Pass	Pass
ERR1415525	82	5747795	167795	Klebsiella pneumoniae	900/1000	0	0.00257463	Pass	Pass	Pass
ERR1415529	52	5432784	289784	Klebsiella pneumoniae	754/1000	0	0.00719593	Pass	Pass	Pass
ERR1415533	62	5386019	302858	Klebsiella pneumoniae	890/1000	0	0.0028554	Fail	Pass	Pass
ERR1415535	101	5764044	203710	Klebsiella pneumoniae	894/1000	0	0.00274254	Pass	Pass	Pass
ERR1415536	39	5569081	399412	Klebsiella pneumoniae	890/1000	0	0.0028554	Pass	Pass	Pass
ERR1415538	39	5570174	359156	Klebsiella pneumoniae	889/1000	0	0.00288374	Pass	Pass	Pass
ERR1415539	79	5614010	148371	Klebsiella pneumoniae	998/1000	0	4.76906e-05	Pass	Pass	Pass
ERR1415540	162	6106273	203834	Klebsiella pneumoniae	851/1000	0	0.00399629	Fail	Pass	Pass
ERR1415542	78	5569352	343779	Klebsiella pneumoniae	820/1000	0	0.00495906	Pass	Pass	Pass
ERR1415548	29	5413908	367149	Klebsiella pneumoniae	775/1000	0	0.00645455	Fail	Pass	Pass
ERR1415549	84	5656575	199086	Klebsiella pneumoniae	773/1000	0	0.00652391	Pass	Pass	Pass
ERR1415552	59	5571336	304051	Klebsiella pneumoniae	859/1000	0	0.00375609	Fail	Pass	Pass
ERR1415554	103	5769820	149640	Klebsiella pneumoniae	881/1000	0	0.0031121	Fail	Pass	Pass
ERR1415555	83	5750875	167795	Klebsiella pneumoniae	899/1000	0	0.0026025	Pass	Pass	Pass
ERR1415556	48	5508040	308644	Klebsiella pneumoniae	887/1000	0	0.00294054	Pass	Pass	Pass
ERR1415562	59	5512500	350499	Klebsiella pneumoniae	818/1000	0	0.00502299	Fail	Pass	Pass
ERR1415564	87	5643723	198137	Klebsiella pneumoniae	927/1000	0	0.001839	Pass	Pass	Pass
ERR1415565	96	5412644	117538	Klebsiella pneumoniae	826/1000	0	0.00476862	Pass	Pass	Pass
ERR1415569	143	5914651	128641	Klebsiella pneumoniae	818/1000	0	0.00502299	Pass	Pass	Pass
ERR1415570	150	6002631	145245	Klebsiella pneumoniae	818/1000	0	0.00502299	Fail	Pass	Pass
ERR1415571	83	5614954	188246	Klebsiella pneumoniae	913/1000	0	0.00221642	Pass	Pass	Pass
ERR1415573	159	5677268	115501	Klebsiella pneumoniae	992/1000	0	0.000191626	Pass	Pass	Pass
ERR1415574	84	5542733	160976	Klebsiella pneumoniae	864/1000	0	0.00360762	Pass	Pass	Pass
ERR1415578	46	5434433	305274	Klebsiella pneumoniae	835/1000	0	0.00448671	Fail	Pass	Pass
ERR1415580	83	5597649	214653	Klebsiella pneumoniae	929/1000	0	0.00178577	Fail	Pass	Pass
ERR1415581	40	5296174	319828	Klebsiella pneumoniae	999/1000	0	2.38274e-05	Pass	Pass	Pass
ERR1415582	46	5450801	531057	Klebsiella pneumoniae	765/1000	0	0.00680395	Pass	Pass	Pass
ERR1415583	69	5464297	388862	Klebsiella pneumoniae	798/1000	0	0.00567497	Pass	Pass	Pass
ERR1415584	82	5556652	172638	Klebsiella pneumoniae	776/1000	0	0.00641996	Pass	Pass	Pass
ERR1415585	73	5580569	198137	Klebsiella pneumoniae	799/1000	0	0.00564181	Pass	Pass	Pass
ERR1415586	57	5446959	324028	Klebsiella pneumoniae	831/1000	0	0.00461146	Pass	Pass	Pass
ERR1415587	71	5637382	402929	Klebsiella pneumoniae	770/1000	0	0.00662843	Pass	Pass	Pass
ERR1415588	76	5732253	194792	Klebsiella pneumoniae	770/1000	0	0.00662843	Pass	Pass	Pass
ERR1415590	91	5741939	194310	Klebsiella pneumoniae	748/1000	0	0.00741321	Pass	Pass	Pass
ERR1415592	61	5474584	269614	Klebsiella pneumoniae	819/1000	0	0.004991	Pass	Pass	Pass
ERR1415593	64	5626286	179438	Klebsiella pneumoniae	890/1000	0	0.0028554	Pass	Pass	Pass
ERR1415594	92	5740306	233978	Klebsiella pneumoniae	889/1000	0	0.00288374	Pass	Pass	Pass
ERR1415595	90	5846477	249108	Klebsiella pneumoniae	826/1000	0	0.00476862	Fail	Pass	Pass
ERR1415599	61	5583019	295736	Klebsiella pneumoniae	850/1000	0	0.00402654	Pass	Pass	Pass
ERR1415600	57	5646751	362315	Klebsiella pneumoniae	999/1000	0	2.38274e-05	Pass	Pass	Pass
ERR1415601	47	5784604	383063	Klebsiella variicola	999/1000	0	2.38274e-05	Pass	Pass	Pass
ERR1415602	94	5731196	194093	Klebsiella pneumoniae	762/1000	0	0.00691005	Fail	Pass	Pass
ERR1415603	85	5754779	203752	Klebsiella pneumoniae	756/1000	0	0.00712406	Pass	Pass	Pass
ERR1415604	49	5388551	311736	Klebsiella pneumoniae	975/1000	0	0.00060662	Pass	Pass	Pass
ERR1415605	94	5726905	152511	Klebsiella pneumoniae	861/1000	0	0.00369655	Pass	Pass	Pass
ERR1415607	100	5705225	140727	Klebsiella pneumoniae	758/1000	0	0.00705245	Pass	Pass	Pass
ERR1415608	75	5564860	201128	Klebsiella pneumoniae	766/1000	0	0.00676872	Pass	Pass	Pass
ERR1415609	98	5852327	172477	Klebsiella pneumoniae	838/1000	0	0.00439372	Pass	Pass	Pass
ERR1415610	59	5485104	214943	Klebsiella pneumoniae	994/1000	0	0.000143503	Pass	Pass	Pass
ERR1415611	66	5428293	269614	Klebsiella pneumoniae	802/1000	0	0.0055427	Pass	Pass	Pass
ERR1415612	77	5860505	329363	Klebsiella pneumoniae	842/1000	0	0.00427048	Pass	Pass	Pass
ERR1415613	61	5448325	215590	Klebsiella pneumoniae	878/1000	0	0.00319852	Pass	Pass	Pass
ERR1415614	66	5633814	382071	Klebsiella pneumoniae	826/1000	0	0.00476862	Pass	Pass	Pass
ERR1415615	56	5366020	193732	Klebsiella pneumoniae	776/1000	0	0.00641996	Pass	Pass	Pass
ERR1415616	83	5714444	185621	Klebsiella pneumoniae	759/1000	0	0.00701675	Pass	Pass	Pass
ERR1415617	37	5259234	316202	Klebsiella pneumoniae	780/1000	0	0.00628226	Pass	Pass	Pass
ERR1415618	112	5691547	124551	Klebsiella pneumoniae	753/1000	0	0.00723198	Pass	Pass	Pass
ERR1415619	60	5531688	492347	Klebsiella pneumoniae	823/1000	0	0.00486359	Pass	Pass	Pass
ERR1415620	96	5727733	142395	Klebsiella pneumoniae	873/1000	0	0.00334352	Pass	Pass	Pass
ERR1415621	95	5726443	143314	Klebsiella pneumoniae	873/1000	0	0.00334352	Pass	Pass	Pass
ERR1415622	91	5724824	178190	Klebsiella pneumoniae	876/1000	0	0.00325637	Pass	Pass	Pass
ERR1415623	51	5641593	206819	Klebsiella pneumoniae	739/1000	0	0.00774383	Pass	Pass	Pass
ERR1415624	54	5625006	269142	Klebsiella pneumoniae	805/1000	0	0.00544411	Fail	Pass	Pass
ERR1415625	41	5268671	308502	Klebsiella pneumoniae	776/1000	0	0.00641996	Pass	Pass	Pass
ERR1415626	99	5728799	173633	Klebsiella pneumoniae	874/1000	0	0.00331442	Pass	Pass	Pass
ERR1415627	80	5730551	179350	Klebsiella pneumoniae	876/1000	0	0.00325637	Pass	Pass	Pass
ERR1415628	20	5434670	756700	Klebsiella variicola	998/1000	0	4.76906e-05	Pass	Pass	Pass
ERR1415629	49	5387837	319832	Klebsiella pneumoniae	820/1000	0	0.00495906	Pass	Pass	Pass
ERR1415630	53	5603782	344583	Klebsiella pneumoniae	879/1000	0	0.00316966	Pass	Pass	Pass
ERR1415631	92	5505615	136464	Klebsiella pneumoniae	916/1000	0	0.00213483	Pass	Pass	Pass
ERR1415632	42	5359740	331016	Klebsiella pneumoniae	841/1000	0	0.00430121	Pass	Pass	Pass
ERR1415633	78	5735118	223975	Klebsiella pneumoniae	876/1000	0	0.00325637	Pass	Pass	Pass
ERR1415635	44	5452233	338085	Klebsiella pneumoniae	764/1000	0	0.00683925	Pass	Pass	Pass
ERR1415636	44	5481896	241411	Klebsiella pneumoniae	855/1000	0	0.00387578	Pass	Pass	Pass
ERR1415637	80	5832622	210803	Klebsiella pneumoniae	869/1000	0	0.0034604	Pass	Pass	Pass
ERR1415638	91	5839899	307155	Klebsiella pneumoniae	869/1000	0	0.0034604	Pass	Pass	Pass
ERR1415639	71	5602328	194074	Klebsiella pneumoniae	778/1000	0	0.00635099	Pass	Pass	Pass
ERR1415640	86	5797056	158220	Klebsiella pneumoniae	787/1000	0	0.00604372	Pass	Pass	Pass
ERR1415642	84	5591260	356062	Klebsiella pneumoniae	926/1000	0	0.00186568	Pass	Pass	Pass
ERR1415643	86	5737313	208846	Klebsiella pneumoniae	872/1000	0	0.00337267	Pass	Pass	Pass
ERR1415644	52	5455923	362914	Klebsiella pneumoniae	841/1000	0	0.00430121	Pass	Pass	Pass
ERR1415645	80	5716151	194178	Klebsiella pneumoniae	759/1000	0	0.00701675	Pass	Pass	Pass
ERR1415647	74	5738167	306647	Klebsiella pneumoniae	876/1000	0	0.00325637	Pass	Pass	Pass
ERR1415648	40	5180990	365988	Klebsiella pneumoniae	832/1000	0	0.00458019	Pass	Pass	Pass
ERR1415649	93	5735996	177914	Klebsiella pneumoniae	875/1000	0	0.00328537	Pass	Pass	Pass
ERR1415651	95	5759577	240291	Klebsiella pneumoniae	895/1000	0	0.00271444	Pass	Pass	Pass
ERR1415652	75	5746217	248688	Klebsiella pneumoniae	872/1000	0	0.00337267	Pass	Pass	Pass
ERR1415653	78	5733905	239529	Klebsiella pneumoniae	876/1000	0	0.00325637	Pass	Pass	Pass
ERR1415654	89	5897192	214775	Klebsiella pneumoniae	864/1000	0	0.00360762	Fail	Pass	Pass
ERR1415656	93	5744515	214817	Klebsiella pneumoniae	875/1000	0	0.00328537	Fail	Pass	Pass
ERR1415657	72	5552751	179274	Klebsiella pneumoniae	862/1000	0	0.00366686	Pass	Pass	Pass
ERR1415658	87	5770125	301176	Klebsiella pneumoniae	839/1000	0	0.00436283	Pass	Pass	Pass
ERR1415659	76	5553115	145953	Klebsiella pneumoniae	859/1000	0	0.00375609	Pass	Pass	Pass
ERR1415660	62	5558492	281725	Klebsiella pneumoniae	860/1000	0	0.0037263	Pass	Pass	Pass
ERR1415661	79	5667435	188229	Klebsiella pneumoniae	754/1000	0	0.00719593	Pass	Pass	Pass
ERR1415663	91	5598262	203835	Klebsiella pneumoniae	815/1000	0	0.00511931	Pass	Pass	Pass
ERR1415665	68	5438506	203835	Klebsiella pneumoniae	844/1000	0	0.00420918	Pass	Pass	Pass
ERR1415666	70	5445618	197694	Klebsiella pneumoniae	844/1000	0	0.00420918	Pass	Pass	Pass
ERR1415668	76	5825393	182695	Klebsiella pneumoniae	798/1000	0	0.00567497	Pass	Pass	Pass
ERR1415669	61	5394346	176641	Klebsiella pneumoniae	810/1000	0	0.00528099	Pass	Pass	Pass
ERR1415670	67	5355474	327216	Klebsiella pneumoniae	905/1000	0	0.00243596	Pass	Pass	Pass
ERR1415671	77	5558157	188518	Klebsiella pneumoniae	834/1000	0	0.00451781	Pass	Pass	Pass
ERR1415672	80	5584157	374887	Klebsiella pneumoniae	876/1000	0	0.00325637	Pass	Pass	Pass
ERR1415673	35	5502545	285134	Klebsiella pneumoniae	840/1000	0	0.00433199	Pass	Pass	Pass
ERR1415674	83	5646576	182795	Klebsiella pneumoniae	831/1000	0	0.00461146	Pass	Pass	Pass
ERR1415675	78	5822771	203835	Klebsiella pneumoniae	798/1000	0	0.00567497	Pass	Pass	Pass
ERR1415677	80	5573314	172492	Klebsiella pneumoniae	830/1000	0	0.00464278	Pass	Pass	Pass
ERR1415678	68	5348492	172492	Klebsiella pneumoniae	831/1000	0	0.00461146	Pass	Pass	Pass
ERR1415680	94	5736780	170937	Klebsiella pneumoniae	814/1000	0	0.00515153	Pass	Pass	Pass
ERR1415681	56	5331415	197698	Klebsiella pneumoniae	833/1000	0	0.00454897	Pass	Pass	Pass
ERR1415682	41	5497596	344539	Klebsiella pneumoniae	761/1000	0	0.00694555	Pass	Pass	Pass
ERR1415683	51	5303332	322311	Klebsiella pneumoniae	790/1000	0	0.00594242	Pass	Pass	Pass
ERR1415684	68	5751562	165612	Klebsiella pneumoniae	774/1000	0	0.0064892	Pass	Pass	Pass
ERR1415685	59	5560886	273975	Klebsiella pneumoniae	998/1000	0	4.76906e-05	Pass	Pass	Pass
ERR1415686	47	5497313	401345	Klebsiella quasipneumoniae	865/1000	0	0.00357808	Pass	Pass	Pass
ERR1415687	48	5488217	367285	Klebsiella pneumoniae	760/1000	0	0.00698112	Pass	Pass	Pass
ERR1415689	84	5563825	172950	Klebsiella pneumoniae	790/1000	0	0.00594242	Pass	Pass	Pass
ERR1415692	63	5549875	184053	Klebsiella pneumoniae	802/1000	0	0.0055427	Pass	Pass	Pass
ERR1415693	64	5585336	172690	Klebsiella pneumoniae	792/1000	0	0.00587519	Pass	Pass	Pass
ERR1415695	998	8030758	137828	Klebsiella pneumoniae	577/1000	0	0.014871	Fail	Pass	Pass
ERR1415696	97	5664131	203835	Klebsiella pneumoniae	844/1000	0	0.00420918	Fail	Pass	Pass
ERR1415699	59	5437205	203711	Klebsiella pneumoniae	845/1000	0	0.00417861	Pass	Pass	Pass
ERR1415700	109	5689761	203570	Klebsiella pneumoniae	776/1000	0	0.00641996	Pass	Pass	Pass
ERR1415704	59	5188768	203664	Klebsiella pneumoniae	796/1000	0	0.00574147	Pass	Pass	Pass
ERR1415705	29	5168798	370093	Klebsiella pneumoniae	890/1000	0	0.0028554	Pass	Pass	Pass
ERR1415706	83	5590911	188487	Klebsiella pneumoniae	809/1000	0	0.00531349	Pass	Pass	Pass
ERR1415707	44	5365552	419545	Klebsiella pneumoniae	776/1000	0	0.00641996	Fail	Pass	Pass
ERR1415708	60	5630754	316029	Klebsiella pneumoniae	994/1000	0	0.000143503	Fail	Pass	Pass
ERR1415709	79	5526394	171183	Klebsiella pneumoniae	852/1000	0	0.00396608	Pass	Pass	Pass
ERR1415710	29	5244970	319158	Klebsiella pneumoniae	873/1000	0	0.00334352	Pass	Pass	Pass
ERR1415711	53	5410279	203835	Klebsiella pneumoniae	843/1000	0	0.0042398	Pass	Pass	Pass
ERR1415712	64	5563490	196212	Klebsiella pneumoniae	742/1000	0	0.00763299	Pass	Pass	Pass
ERR1415713	54	5406181	182695	Klebsiella pneumoniae	844/1000	0	0.00420918	Pass	Pass	Pass
ERR1415714	31	5334973	398366	Klebsiella pneumoniae	891/1000	0	0.00282712	Pass	Pass	Pass
ERR1415715	62	5496681	209547	Klebsiella pneumoniae	855/1000	0	0.00387578	Pass	Pass	Pass
ERR1415716	52	5612566	270541	Klebsiella pneumoniae	759/1000	0	0.00701675	Pass	Pass	Pass
ERR1415717	59	5405249	182695	Klebsiella pneumoniae	844/1000	0	0.00420918	Pass	Pass	Pass
ERR1415718	91	5480551	172911	Klebsiella pneumoniae	851/1000	0	0.00399629	Pass	Pass	Pass
ERR1415720	80	5643819	188229	Klebsiella pneumoniae	751/1000	0	0.00730426	Pass	Pass	Pass
ERR1415721	65	5489142	317811	Klebsiella pneumoniae	932/1000	0	0.00170624	Fail	Pass	Pass
ERR1415723	67	5553748	182695	Klebsiella pneumoniae	832/1000	0	0.00458019	Pass	Pass	Pass
ERR1415724	60	5663401	191163	Klebsiella pneumoniae	785/1000	0	0.00611156	Pass	Pass	Pass
ERR1415726	67	5426570	167750	Klebsiella pneumoniae	844/1000	0	0.00420918	Pass	Pass	Pass
ERR1415727	64	5614157	203835	Klebsiella pneumoniae	812/1000	0	0.00521614	Pass	Pass	Pass
ERR1415728	51	5323456	220810	Klebsiella pneumoniae	998/1000	0	4.76906e-05	Pass	Pass	Pass
ERR1415731	80	5641499	172656	Klebsiella pneumoniae	757/1000	0	0.00708822	Pass	Pass	Pass
ERR1415732	67	5646393	168663	Klebsiella pneumoniae	997/1000	0	7.15897e-05	Pass	Pass	Pass
ERR1415733	107	5464618	197698	Klebsiella pneumoniae	816/1000	0	0.00508714	Pass	Pass	Pass
ERR1415734	69	5356660	177125	Klebsiella pneumoniae	830/1000	0	0.00464278	Pass	Pass	Pass
ERR1415735	107	5399529	198471	Klebsiella pneumoniae	850/1000	0	0.00402654	Pass	Pass	Pass
ERR1415736	34	5471983	372368	Klebsiella variicola	994/1000	0	0.000143503	Pass	Pass	Pass
ERR1415737	65	5392289	172404	Klebsiella pneumoniae	843/1000	0	0.0042398	Pass	Pass	Pass
ERR1415738	65	5445278	217034	Klebsiella pneumoniae	850/1000	0	0.00402654	Pass	Pass	Pass
ERR1415739	53	5453243	293513	Klebsiella pneumoniae	936/1000	0	0.00160079	Pass	Pass	Pass
ERR1415740	58	5384445	177424	Klebsiella pneumoniae	810/1000	0	0.00528099	Pass	Pass	Pass
ERR1415741	76	5369815	172492	Klebsiella pneumoniae	829/1000	0	0.00467416	Pass	Pass	Pass
ERR1415742	80	5663977	194383	Klebsiella pneumoniae	754/1000	0	0.00719593	Pass	Pass	Pass
ERR1415744	89	5475544	178217	Klebsiella pneumoniae	780/1000	0	0.00628226	Pass	Pass	Pass
ERR1415746	44	5497048	294158	Klebsiella pneumoniae	761/1000	0	0.00694555	Pass	Pass	Pass
ERR1415747	74	5599525	198026	Klebsiella pneumoniae	845/1000	0	0.00417861	Pass	Pass	Pass
ERR1415748	39	5349907	257729	Klebsiella pneumoniae	936/1000	0	0.00160079	Pass	Pass	Pass
ERR1415749	34	5359389	349850	Klebsiella pneumoniae	893/1000	0	0.00277069	Pass	Pass	Pass
ERR1415750	64	5486342	200318	Klebsiella pneumoniae	790/1000	0	0.00594242	Pass	Pass	Pass
ERR1415751	52	5295375	182702	Klebsiella pneumoniae	823/1000	0	0.00486359	Pass	Pass	Pass
ERR1415752	76	5658809	191683	Klebsiella pneumoniae	753/1000	0	0.00723198	Pass	Pass	Pass
ERR1415754	55	5551978	201128	Klebsiella pneumoniae	790/1000	0	0.00594242	Pass	Pass	Pass
ERR1415755	54	5486928	289949	Klebsiella pneumoniae	906/1000	0	0.00240836	Pass	Pass	Pass
ERR1415756	87	5601231	172492	Klebsiella pneumoniae	812/1000	0	0.00521614	Pass	Pass	Pass
ERR1415757	90	5833115	208011	Klebsiella pneumoniae	879/1000	0	0.00316966	Pass	Pass	Pass
ERR1415758	100	5840082	185974	Klebsiella pneumoniae	876/1000	0	0.00325637	Pass	Pass	Pass
ERR1415759	94	5831774	208011	Klebsiella pneumoniae	878/1000	0	0.00319852	Pass	Pass	Pass
[truncated: 15,784 more rows]
