# Supplementary material for: Rapid Genomic Characterization and Global Surveillance of Klebsiella Using Pathogenwatch
Source: Clin Infect Dis. 2021 Dec 1;73(Suppl 4):S325–35. doi: 10.1093/cid/ciab784 (PMC8634497; doi:10.1093/cid/ciab784)
Supplement: ciab784_suppl_Supplementary_Table_3 [file ciab784_suppl_supplementary_table_3.xlsx]

## Sheet: K. pneumoniae
Display name (Pathogenwatch)	Sequencing run ID (ENA)	Sample ID (ENA)	Project ID (ENA)	Host	Country	Latitude	Longitude	Day	Month	Year	Species (Speciator)	ST (Pathogenwatch)	ST (Kleborate)	K locus	K locus confidence	wzi	O locus	O locus confidence	Carbapenem resistance markers	ESBL resistance markers	Colistin resistance markers	Resistance score	Aerobactin	Colibactin	Salmochelin	Yersiniabactin	rmpADC	rmpA2	Virulence score	Replicon types
DRR057925	DRR057925	DRS031467	DRP003169	Human	Japan	35.0199	135.778	Unknown	Unknown	2009	Klebsiella pneumoniae	29	29	KL54	None	wzi115	O1v2	Good	IMP-19	-	-	2	-	-	-	-	-	-	0	IncR_1 (100/100); IncFIB(K)_1 (98.75/100); IncFII(K)_1 (100/100)
DRR057926	DRR057926	DRS031468	DRP003169	Human	Japan	35.0199	135.778	Unknown	Unknown	2009	Klebsiella pneumoniae	29	29	KL54	None	wzi115	O1/O2v2	Very high	-	-	-	0	-	-	-	-	-	-	0	IncR_1 (100/100); IncFIB(K)_1 (98.929/100); IncFII(K)_1 (100/100)
DRR061405	DRR061405	DRS032390	DRP003187	Human	USA	40	-100	Unknown	Unknown	2012	Klebsiella pneumoniae	258	258	KL107	Very high	wzi154	O2v2	Good	KPC-3	SHV-12	-	2	-	clb 3	-	ybt 17; ICEKp10	-	-	2	FIA(pBK30683)_1 (100/100); IncFII(K)_1 (100/100); IncX3_1 (100/100); IncFIB(K)_1 (100/100); ColRNAI_1 (100/100)
DRR061406	DRR061406	DRS032391	DRP003187	Human	USA	40	-100	Unknown	Unknown	2012	Klebsiella pneumoniae	1593	1593	KL137	Very high	-	O3b	Very high	KPC-3	-	-	2	-	-	-	ybt 4; plasmid	-	-	1	IncHI1B(pNDM-MAR)_1 (99.123/100); pKPC-CAV1193_1 (100/100); repB_KLEB (99.821/100)
DRR061407	DRR061407	DRS032392	DRP003187	Human	USA	40	-100	Unknown	Unknown	2012	Klebsiella pneumoniae	258	258	KL107	Good	wzi154	O2v1	Good	KPC-3	SHV-12	-	2	-	-	-	-	-	-	0	IncFII(K)_1 (100/100); IncFIB(K)_1 (100/100); IncR_1 (100/100); ColRNAI_1 (100/100); IncI2(Delta)_1 (98.418/100)
DRR061412	DRR061412	DRS032395	DRP003187	Human	USA	40	-100	Unknown	Unknown	2012	Klebsiella pneumoniae	2252	2252	KL147	Very high	wzi349	O2v2	Very high	KPC-3	-	-	2	-	-	-	-	-	-	0	IncFII(K)_1 (97.297/100); IncFIB(K)_1 (98.75/100); pKPC-CAV1193_1 (100/100); Col(pHAD28)_1 (91.603/100)
DRR061421	DRR061421	DRS032408	DRP003187	Human	USA	40	-100	Unknown	Unknown	2013	Klebsiella pneumoniae	258	258	KL106	Good	wzi29	O2v2	Very high	KPC-2	SHV-12	-	2	-	-	-	-	-	-	0	IncFII(K)_1 (100/100); IncFIA_1 (100/100); IncX3_1 (100/100); IncFII(pRSB107)_1 (100/100); IncFIB(K)_1 (100/100); ColRNAI_1 (100/100)
DRR061423	DRR061423	DRS032410	DRP003187	Human	USA	40	-100	Unknown	Unknown	2014	Klebsiella pneumoniae	258	258	KL107	Very high	wzi154	O2v2	Very high	KPC-3	-	MgrB-87%	3	-	clb 3	-	ybt 17; ICEKp10	-	-	2	FII(pBK30683)_1 (100/100); FIA(pBK30683)_1 (100/100); IncFII(K)_1 (100/100); ColRNAI_1 (100/100); IncFIB(K)_1 (100/100); Col(pHAD28)_1 (94.656/100)
DRR061427	DRR061427	DRS032414	DRP003187	Human	USA	40	-100	Unknown	Unknown	2015	Klebsiella pneumoniae	258	258	KL107	Very high	wzi154	O2v2	Very high	KPC-3	-	MgrB-87%	3	-	clb 3	-	ybt 17; ICEKp10	-	-	2	IncFII(K)_1 (100/100); FII(pBK30683)_1 (100/100); FIA(pBK30683)_1 (100/100); ColRNAI_1 (100/100); IncFIB(K)_1 (100/100); Col(pHAD28)_1 (94.656/100)
DRR065573	DRR065573	DRS040008	DRP003425	Human	Spain	40	-3	Unknown	Unknown	2009	Klebsiella pneumoniae	29	29	KL30	Good	wzi85	O1v2	Very high	VIM-1	SHV-5	-	2	-	-	-	-	-	-	0	IncFIB(pKPHS1)_1 (95.536/100); IncFIB(K)_1 (100/100); IncL_1 (100/100); IncFII(K)_1 (100/100); IncR_1 (100/100); IncQ1_1 (100/100); IncQ1_1 (100/100); Col(pHAD28)_1 (94.656/100)
DRR065574	DRR065574	DRS040009	DRP003425	Human	Spain	40	-3	Unknown	Unknown	2009	Klebsiella pneumoniae	1	1	KL45	Very high	wzi45	O1v2	Very high	VIM-1	BEL-1	-	2	-	-	-	-	-	-	0	IncL_1 (100/100); IncFIB(pKPHS1)_1 (95.536/100); IncFII(K)_1 (97.297/100); IncFIB(K)_1 (98.929/100); IncR_1 (100/100); Col(pHAD28)_1 (91.667/100)
DRR065575	DRR065575	DRS040010	DRP003425	Human	Philippines	11.3333	123.017	Unknown	Unknown	2009	Klebsiella pneumoniae	626	626	KL54	Very high	wzi117	O1v1	Very high	IMP-26	-	-	2	iuc 3	-	-	ybt unknown	-	-	4	IncFIB(pNDM-Mar)_1 (99.317/100); IncHI1B(pNDM-MAR)_1 (100/100); IncFIB(K)_1 (98.75/100); IncC_1 (100/100); IncFII(K)_1 (97.973/100); Col(pHAD28)_1 (92.366/100)
DRR065576	DRR065576	DRS040011	DRP003425	Human	Philippines	11.3333	123.017	Unknown	Unknown	2009	Klebsiella pneumoniae	626	626	KL54	Very high	wzi117	O1v1	Very high	IMP-26	-	-	2	iuc 3	-	-	ybt unknown	-	-	4	IncFIB(pNDM-Mar)_1 (99.317/100); IncFIB(K)_1 (98.75/100); IncHI1B(pNDM-MAR)_1 (100/100); IncC_1 (100/100); IncFII(K)_1 (97.973/100); Col(pHAD28)_1 (92.366/100)
DRR065577	DRR065577	DRS040012	DRP003425	Human	Australia	-25	135	Unknown	Unknown	2009	Klebsiella pneumoniae	478	478	KL107	None	wzi86	O5	High	IMP-4	CTX-M-15	-	2	-	-	-	-	-	-	0	IncFII(K)_1 (95.946/100); IncM2_1 (100/100); IncFIB(K)(pCAV1099-114)_1 (99.643/100)
DRR065578	DRR065578	DRS040013	DRP003425	Human	Australia	-25	135	Unknown	Unknown	2009	Klebsiella pneumoniae	478	478	KL125	None	wzi86	O5	Good	IMP-4	CTX-M-15	-	2	-	-	-	-	-	-	0	IncFII(K)_1 (95.946/100); IncM2_1 (100/100); IncFIB(K)(pCAV1099-114)_1 (99.643/100)
DRR065580	DRR065580	DRS040015	DRP003425	Human	Greece	39	22	Unknown	Unknown	2008	Klebsiella pneumoniae	17	17	KL25	Good	wzi141	O5	High	VIM-1	-	-	2	-	-	-	ybt 10; ICEKp4	-	-	1	IncFIB(K)_1 (100/100); IncFII(pKP91)_1 (100/100)
DRR065581	DRR065581	DRS040016	DRP003425	Human	Greece	39	22	Unknown	Unknown	2008	Klebsiella pneumoniae	147	147	KL64	Good	wzi64	O2v1	Very high	VIM-26	SHV-5	MgrB-83%	3	-	-	-	-	-	-	0	IncC_1 (100/100); IncFIB(pKPHS1)_1 (95.536/100); IncR_1 (100/100); pSL483_1 (100/100); Col(pHAD28)_1 (92.366/100)
DRR065582	DRR065582	DRS040017	DRP003425	Human	Turkey	39	36	Unknown	Unknown	2008	Klebsiella pneumoniae	43	43	KL30	Very high	wzi30	O1v1	Very high	VIM-5	CTX-M-3	-	2	-	-	-	-	-	-	0	IncA_1 (98.321/100); IncN_1 (99.805/100)
DRR065584	DRR065584	DRS040019	DRP003425	Human	Spain	40	-3	Unknown	Unknown	2009	Klebsiella pneumoniae	1	1	KL45	Very high	wzi45	O1v2	Very high	VIM-1	BEL-1	-	2	-	-	-	-	-	-	0	IncL_1 (100/100); IncFII(K)_1 (97.297/100); IncFIB(pKPHS1)_1 (95.536/100); IncFIB(K)_1 (98.929/100); IncR_1 (100/100); Col(pHAD28)_1 (91.667/100)
DRR065585	DRR065585	DRS040020	DRP003425	Human	Spain	40	-3	Unknown	Unknown	2009	Klebsiella pneumoniae	1	1	KL45	Very high	wzi45	O1v2	Very high	VIM-1	BEL-1	-	2	-	-	-	-	-	-	0	IncL_1 (100/100); IncFIB(pKPHS1)_1 (95.536/100); IncFII(K)_1 (97.297/100); IncFIB(K)_1 (98.929/100); IncR_1 (100/100); Col(pHAD28)_1 (91.667/100)
DRR065586	DRR065586	DRS040021	DRP003425	Human	Greece	39	22	Unknown	Unknown	2009	Klebsiella pneumoniae	147	147	KL64	Perfect	wzi64	O2v1	High	VIM-33	-	-	2	-	-	-	-	-	-	0	IncFIB(pNDM-Mar)_1 (99.544/100); IncR_1 (100/100); IncHI1B(pNDM-MAR)_1 (99.474/100); Col(pHAD28)_1 (92.366/100)
DRR065587	DRR065587	DRS040022	DRP003425	Human	Greece	39	22	Unknown	Unknown	2009	Klebsiella pneumoniae	17	17	KL25	High	wzi141	O5	High	VIM-1	-	-	2	-	-	-	ybt 10; ICEKp4	-	-	1	IncFII(pKP91)_1 (100/100); IncFIB(K)_1 (100/100)
DRR065589	DRR065589	DRS040024	DRP003425	Human	Greece	39	22	Unknown	Unknown	2009	Klebsiella pneumoniae	278	278	KL107	None	wzi123	O2v2	None	VIM-1	SHV-5	-	2	-	-	-	-	-	-	0	IncFIB(K)_1 (98.929/100); IncM1_1 (100/100)
DRR065590	DRR065590	DRS040025	DRP003425	Human	Greece	39	22	Unknown	Unknown	2010	Klebsiella pneumoniae	147	147	KL64	Perfect	wzi64	O2v1	High	VIM-33	-	-	2	-	-	-	-	-	-	0	IncFIB(pNDM-Mar)_1 (99.544/100); IncR_1 (100/100); IncHI1B(pNDM-MAR)_1 (99.474/100); Col(pHAD28)_1 (92.366/100)
DRR065591	DRR065591	DRS040026	DRP003425	Human	Greece	39	22	Unknown	Unknown	2010	Klebsiella pneumoniae	321	321	KL3	Good	wzi131	O2v2	Very high	VIM-1	-	-	2	-	-	-	-	-	-	0	IncFIB(pNDM-Mar)_1 (99.544/100); IncHI1B(pNDM-MAR)_1 (99.474/100); IncFII(K)_1 (100/100); IncFIB(K)_1 (98.929/100)
DRR065592	DRR065592	DRS040027	DRP003425	Human	Philippines	11.3333	123.017	Unknown	Unknown	2010	Klebsiella pneumoniae	2286	2286	KL10	Good	wzi100	O3b	Good	IMP-26	CTX-M-15	-	2	-	-	-	-	-	-	0	IncHI2A_1 (100/100); IncHI2_1 (100/100); IncC_1 (100/100); IncFII(K)_1 (98.649/100); IncFIB(K)_1 (98.929/100)
DRR065595	DRR065595	DRS040030	DRP003425	Human	South Africa	-29	24	Unknown	Unknown	2010	Klebsiella pneumoniae	569	569	KL24	None	wzi24	O1v1	Very high	VIM-1	-	-	2	-	-	-	-	-	-	0	IncFII(K)_1 (99.324/100); IncU_1 (100/100); IncFII(K)_1 (94.595/100); IncFIB(pKPHS1)_1 (99.286/100); IncFIA(HI1)_1 (97.165/100); IncFIB(K)_1 (98.929/100); Col(pHAD28)_1 (90.909/100); Col(pHAD28)_1 (100/100)
DRR065596	DRR065596	DRS040031	DRP003425	Human	Spain	40	-3	Unknown	Unknown	2010	Klebsiella pneumoniae	11	11	KL24	Low	wzi24	O2v1	Very high	VIM-1	CTX-M-15	-	2	-	-	-	ybt 10; ICEKp4	-	-	1	IncL_1 (100/100); IncFII(K)_1 (100/100); IncR_1 (100/100); IncFIB(K)_1 (100/100)
DRR065601	DRR065601	DRS040036	DRP003425	Human	Philippines	11.3333	123.017	Unknown	Unknown	2011	Klebsiella pneumoniae	14	14	KL2	None	wzi2	O1v1	Good	IMP-26	CTX-M-15	-	2	-	-	-	ybt 13; ICEKp2	-	-	1	IncFIB(K)_1 (99.107/100); IncFII(K)_1 (95.946/100)
DRR065602	DRR065602	DRS040037	DRP003425	Human	Philippines	11.3333	123.017	Unknown	Unknown	2011	Klebsiella pneumoniae	14	14	KL2	Good	wzi2	O1v1	Very high	IMP-26	CTX-M-15	-	2	-	-	-	ybt 13; ICEKp2	-	-	1	IncFIB(pKPHS1)_1 (97.321/100); IncFIB(K)_1 (99.107/100); IncFII(K)_1 (95.946/100)
DRR065603	DRR065603	DRS040038	DRP003425	Human	Philippines	11.3333	123.017	Unknown	Unknown	2011	Klebsiella pneumoniae	14	14	KL2	None	wzi2	O1v1	Very high	IMP-26	CTX-M-15	-	2	-	-	-	ybt 13; ICEKp2	-	-	1	IncFIB(K)_1 (99.107/100); IncFII(K)_1 (95.946/100)
DRR065604	DRR065604	DRS040039	DRP003425	Human	Philippines	11.3333	123.017	Unknown	Unknown	2011	Klebsiella pneumoniae	14	14	KL2	None	wzi2	O1v1	Very high	IMP-26	CTX-M-15	-	2	-	-	-	ybt 13; ICEKp2	-	-	1	IncFIB(pKPHS1)_1 (97.321/100); IncFIB(K)_1 (99.107/100); IncFII(K)_1 (95.946/100)
DRR065605	DRR065605	DRS040040	DRP003425	Human	Philippines	11.3333	123.017	Unknown	Unknown	2011	Klebsiella pneumoniae	14	14	KL2	Good	wzi2	O1v1	Very high	IMP-26	CTX-M-15	-	2	-	-	-	ybt 13; ICEKp2	-	-	1	IncFIB(K)_1 (99.107/100); IncFII(K)_1 (95.946/100)
DRR065606	DRR065606	DRS040041	DRP003425	Human	Philippines	11.3333	123.017	Unknown	Unknown	2011	Klebsiella pneumoniae	14	14	KL2	Good	-	O1v1	Very high	IMP-26	CTX-M-15	-	2	-	-	-	ybt 13; ICEKp2	-	-	1	IncFIB(K)_1 (99.107/100); IncFII(K)_1 (95.946/100)
DRR065607	DRR065607	DRS040042	DRP003425	Human	Spain	40	-3	Unknown	Unknown	2011	Klebsiella pneumoniae	1	1	KL45	Good	wzi45	O1v2	Very high	VIM-1	-	-	2	-	-	-	-	-	-	0	IncFII_1 (100/100); IncFIB(pKPHS1)_1 (95.536/100); IncL_1 (100/100); IncFII(K)_1 (97.297/100); IncFIB(K)_1 (98.929/100); IncR_1 (100/100); Col(pHAD28)_1 (91.667/100)
DRR065608	DRR065608	DRS040043	DRP003425	Human	Spain	40	-3	Unknown	Unknown	2011	Klebsiella pneumoniae	35	35	KL22	Very high	wzi37	O1v1	Very high	VIM-1	-	-	2	-	-	-	ybt 10; ICEKp4	-	-	1	IncFIB(pKPHS1)_1 (99.821/100); IncX3_1 (100/100)
DRR065609	DRR065609	DRS040044	DRP003425	Human	Spain	40	-3	Unknown	Unknown	2011	Klebsiella pneumoniae	15	15	KL24	Good	wzi24	O1v1	Very high	VIM-1	-	-	2	-	-	-	-	-	-	0	IncL_1 (100/100); IncFIB(K)_1 (100/100); IncU_1 (100/100); IncFII(K)_1 (97.297/100); IncN_1 (99.611/100); IncR_1 (100/100); Col440I_1 (90.351/100); ColpVC_1 (98.446/100); FIA(pBK30683)_1 (94.915/100)
DRR065610	DRR065610	DRS040045	DRP003425	Human	Spain	40	-3	Unknown	Unknown	2011	Klebsiella pneumoniae	11	11	KL105	Good	wzi75	O2v2	Very high	VIM-1	-	-	2	-	-	-	ybt 10; ICEKp4	-	-	1	IncFIB(K)_1 (100/100); IncFII(K)_1 (100/100); IncR_1 (100/100)
DRR065611	DRR065611	DRS040046	DRP003425	Human	Saudi Arabia	23.7167	44.1167	Unknown	Unknown	2011	Klebsiella pneumoniae	101	101	KL17	Very high	wzi137	O1v1	Very high	VIM-29	CTX-M-14^;CTX-M-15	-	2	-	-	-	ybt 9; ICEKp3	-	-	1	IncM1_1 (99.594/100); IncC_1 (100/100); IncFIB(K)_1 (98.929/100); IncFIB(pQil)_1 (100/100)
DRR065613	DRR065613	DRS040048	DRP003425	Human	Italy	43	12	Unknown	Unknown	2011	Klebsiella pneumoniae	299	299	KL7	Very high	wzi7	O1v1	Very high	VIM-1	-	-	2	-	-	-	-	-	-	0	IncA_1 (98.321/100); IncM1_1 (99.594/100); IncFII(K)_1 (95.946/100); IncFIB(K)_1 (98.929/100); IncFII(K)_1 (98.649/100); Col(pHAD28)_1 (93.13/100)
DRR065615	DRR065615	DRS040050	DRP003425	Human	United Kingdom	54	-2	Unknown	Unknown	2011	Klebsiella pneumoniae	101	101	KL17	None	wzi137	O1v1	Very high	VIM-29	CTX-M-15	-	2	-	-	-	ybt 9; ICEKp3	-	-	1	IncC_1 (100/100); IncFII_1 (100/100); IncFIB(K)_1 (98.929/100); IncFIB(pQil)_1 (100/100)
DRR065618	DRR065618	DRS040053	DRP003425	Human	Greece	39	22	Unknown	Unknown	2011	Klebsiella pneumoniae	423	423	KL8	Very high	wzi8	O2v2	Very high	VIM-1	-	-	2	-	-	-	ybt 14; ICEKp5	-	-	1	IncFIB(pNDM-Mar)_1 (99.544/100); IncHI1B(pNDM-MAR)_1 (99.474/100); IncFIB(K)_1 (98.929/100)
DRR065619	DRR065619	DRS040054	DRP003425	Human	Greece	39	22	Unknown	Unknown	2012	Klebsiella pneumoniae	147	147	KL64	Good	wzi64	O2v1	Very high	KPC-2;VIM-1	-	-	2	-	-	-	-	-	-	0	IncFIB(pKPHS1)_1 (99.821/100); IncR_1 (100/100); IncFII(K)_1 (97.973/100); IncFIB(pQil)_1 (100/100); Col(pHAD28)_1 (92.366/100)
DRR065620	DRR065620	DRS040055	DRP003425	Human	South Africa	-29	24	Unknown	Unknown	2012	Klebsiella pneumoniae	20	20	KL28	Very high	wzi84	O1v2	Very high	VIM-1	CTX-M-15	-	2	-	-	-	-	-	-	0	IncFIB(pNDM-Mar)_1 (99.317/100); IncFII(pCTU2)_1 (96.707/100); IncFII(K)_1 (97.973/100); IncFIB(K)_1 (98.75/100); IncN_1 (99.611/100); Col(pHAD28)_1 (91.603/100); IncHI1B(pNDM-MAR)_1 (100/100)
DRR065623	DRR065623	DRS040058	DRP003425	Human	Italy	43	12	Unknown	Unknown	2012	Klebsiella pneumoniae	101	101	KL17	Very high	wzi137	O1v1	Very high	VIM-1	-	-	2	-	-	-	ybt 9; ICEKp3	-	-	1	IncFIB(K)_1 (98.75/100); IncR_1 (100/100); ColRNAI_1 (100/100); Col440II_1 (99.291/100); IncFII(K)_1 (97.973/100); ColRNAI_1 (90.152/100); FIA(pBK30683)_1 (94.915/100)
DRR065625	DRR065625	DRS040060	DRP003425	Human	Thailand	15	101	Unknown	Unknown	2012	Klebsiella pneumoniae	70	70	KL122	Very high	wzi162	O2v2	Very high	IMP-14^	-	-	2	-	-	-	-	-	-	0	IncC_1 (100/100); IncFIB(pKPHS1)_1 (95.357/100); IncR_1 (99.203/100); IncFIB(K)_1 (99.643/100); ColRNAI_1 (100/100); Col440I_1 (97.368/100); IncFII(K)_1 (99.324/100); IncFII(pKP91)_1 (100/100)
DRR065626	DRR065626	DRS040061	DRP003425	Human	Greece	39	22	Unknown	Unknown	2012	Klebsiella pneumoniae	22	22	KL9	Very high	wzi9	O2v2	Very high	VIM-1	-	-	2	-	-	-	-	-	-	0	IncC_1 (100/100); IncFIB(K)_1 (98.929/100)
DRR065627	DRR065627	DRS040062	DRP003425	Human	Greece	39	22	Unknown	Unknown	2012	Klebsiella pneumoniae	383	383	KL30	Good	-	O1v2	Very high	VIM-19	CTX-M-15	MgrB-49%	3	-	-	-	-	-	-	0	IncFII(K)_1 (97.973/100); IncC_1 (100/100); Col(pHAD28)_1 (92.366/100)
DRR065628	DRR065628	DRS040063	DRP003425	Human	Greece	39	22	Unknown	Unknown	2012	Klebsiella pneumoniae	2c6cb4a8cfb6268824c53f11c3a55aaec86c9afa	383-1LV	KL30	Good	-	O1v2	Good	VIM-19	-	-	2	-	-	-	-	-	-	0	IncC_1 (100/100); IncFII(pKP91)_1 (100/100); IncFIB(K)_1 (100/100); Col(MG828)_1 (94.275/100); IncFII_1 (100/100); Col(pHAD28)_1 (92.366/100)
DRR065629	DRR065629	DRS040064	DRP003425	Human	Spain	40	-3	Unknown	Unknown	2012	Klebsiella pneumoniae	11	11	KL24	Very high	wzi24	O2v1	Good	VIM-1	-	-	2	-	-	-	ybt 10; ICEKp4	-	-	1	IncL_1 (100/100); IncFII(K)_1 (100/100); IncR_1 (100/100); IncFIB(K)_1 (100/100)
DRR065630	DRR065630	DRS040065	DRP003425	Human	Spain	40	-3	Unknown	Unknown	2012	Klebsiella pneumoniae	11	11	KL24	Very high	wzi24	O2v1	Good	VIM-1	-	-	2	-	-	-	ybt 10; ICEKp4	-	-	1	IncL_1 (100/100); IncFII(K)_1 (100/100); IncR_1 (100/100); IncFIB(K)_1 (100/100)
DRR065631	DRR065631	DRS040066	DRP003425	Human	Spain	40	-3	Unknown	Unknown	2012	Klebsiella pneumoniae	11	11	KL24	Very high	wzi24	O2v1	Good	VIM-1	CTX-M-15	-	2	-	-	-	ybt 10; ICEKp4	-	-	1	IncFIB(K)_1 (100/100); IncL_1 (100/100); IncFII(K)_1 (100/100); IncR_1 (100/100)
DRR065632	DRR065632	DRS040067	DRP003425	Human	Philippines	11.3333	123.017	Unknown	Unknown	2013	Klebsiella pneumoniae	20	20	KL24	Good	wzi24	O1v1	Very high	IMP-26	CTX-M-15	-	2	-	-	-	-	-	-	0	FIA(pBK30683)_1 (99.661/100); IncFIB(K)_1 (98.75/100); IncFII(K)_1 (100/100); IncFII(K)_1 (95.946/100)
DRR065633	DRR065633	DRS040068	DRP003425	Human	Philippines	11.3333	123.017	Unknown	Unknown	2013	Klebsiella pneumoniae	14	14	KL2	None	-	O1/O2v1	Good	IMP-26	CTX-M-15	-	2	-	-	-	ybt 13; ICEKp2	-	-	1	IncFIB(pKPHS1)_1 (97.321/100); IncFIB(K)_1 (99.107/100); IncFII(K)_1 (95.946/100)
DRR065634	DRR065634	DRS040069	DRP003425	Human	Philippines	11.3333	123.017	Unknown	Unknown	2013	Klebsiella pneumoniae	14	14	KL2	Good	wzi2	O1/O2v1	Very high	IMP-26	CTX-M-15	-	2	-	-	-	ybt 13; ICEKp2	-	-	1	IncFIB(K)_1 (99.107/100); Col440I_1 (96.491/100); IncFII(K)_1 (95.946/100)
DRR065638	DRR065638	DRS040073	DRP003425	Human	Japan	35	136	Unknown	Unknown	2013	Klebsiella pneumoniae	37	37	KL136	Good	wzi123	O2v2	Very high	IMP-6	CTX-M-2	-	2	-	-	-	-	-	-	0	IncN_1 (99.805/100); IncFII(K)_1 (97.973/100); IncFIB(K)_1 (98.929/100); Col440I_1 (90.351/100); Col440I_1 (94.737/100); Col(pHAD28)_1 (93.13/100)
DRR065640	DRR065640	DRS040075	DRP003425	Human	Japan	35	136	Unknown	Unknown	2013	Klebsiella pneumoniae	37	37	KL136	Good	wzi123	O2v2	High	IMP-1	CTX-M-2	-	2	-	-	-	-	-	-	0	IncFIB(K)_1 (98.929/100); IncFII(K)_1 (97.973/100); Col440I_1 (90.351/100); Col(pHAD28)_1 (93.13/100); IncN_1 (99.805/100)
DRR065641	DRR065641	DRS040076	DRP003425	Human	Japan	35	136	Unknown	Unknown	2013	Klebsiella pneumoniae	14	14	KL2	Good	wzi2	O1v1	Very high	-	CTX-M-2	-	1	-	-	-	-	-	-	0	IncM1_1 (99.053/100); IncFIB(K)_1 (98.929/100); IncN_1 (99.805/100); Col(pHAD28)_1 (92.366/100)
DRR065642	DRR065642	DRS040077	DRP003425	Human	Japan	35	136	Unknown	Unknown	2013	Klebsiella pneumoniae	37	37	KL136	None	wzi123	O2v2	None	IMP-1	CTX-M-2	-	2	-	-	-	-	-	-	0	IncFII(K)_1 (97.973/100); IncFIB(K)_1 (98.929/100); Col440I_1 (90.351/100); IncN_1 (99.805/100); Col(pHAD28)_1 (93.13/100)
DRR065643	DRR065643	DRS040078	DRP003425	Human	Japan	35	136	Unknown	Unknown	2013	Klebsiella pneumoniae	37	37	KL136	Good	wzi123	O2v2	Very high	IMP-1	CTX-M-2	-	2	-	-	-	-	-	-	0	IncFIB(K)_1 (98.929/100); IncFII(K)_1 (97.973/100); Col440I_1 (90.351/100); IncN_1 (99.805/100); Col440I_1 (94.737/100); Col(pHAD28)_1 (93.13/100)
DRR065644	DRR065644	DRS040079	DRP003425	Human	Japan	35	136	Unknown	Unknown	2013	Klebsiella pneumoniae	14	14	KL2	Good	wzi2	O1v1	Very high	IMP-6	CTX-M-2	-	2	-	-	-	-	-	-	0	IncFIB(K)_1 (98.929/100); IncN_1 (99.805/100); Col(pHAD28)_1 (92.366/100)
DRR065645	DRR065645	DRS040080	DRP003425	Human	Hungary	47	19	Unknown	Unknown	2013	Klebsiella pneumoniae	2290	2290	KL112	Very high	wzi93	O1v1	Very high	VIM-4	CTX-M-15	-	2	-	-	-	-	-	-	0	IncR_1 (100/100); IncFIB(K)_1 (99.107/100); FIA(pBK30683)_1 (94.915/100); Col(pHAD28)_1 (92.366/100)
DRR065647	DRR065647	DRS040082	DRP003425	Human	Greece	39	22	Unknown	Unknown	2014	Klebsiella pneumoniae	54	54	KL14	Good	wzi14	OL104	Good	VIM-1	-	-	2	-	-	-	-	-	-	0	IncFIB(pNDM-Mar)_1 (99.544/100); IncFIB(K)(pCAV1099-114)_1 (99.643/100); IncHI1B(pNDM-MAR)_1 (99.474/100)
DRR065649	DRR065649	DRS040084	DRP003425	Human	Romania	46	25	Unknown	Unknown	2014	Klebsiella pneumoniae	11	11	KL107	None	wzi75	O2v2	None	VIM-4	CTX-M-3	-	2	-	-	-	ybt 10; ICEKp4	-	-	1	IncM2_1 (100/100); IncFII_1 (100/100); Col(pHAD28)_1 (100/100)
DRR065650	DRR065650	DRS040085	DRP003425	Human	Hungary	47	19	Unknown	Unknown	2014	Klebsiella pneumoniae	15	15	KL112	High	wzi93	O1v1	Very high	VIM-4	CTX-M-15	-	2	-	-	-	-	-	-	0	IncL_1 (98.643/100); IncR_1 (100/100); IncFIB(K)_1 (99.107/100); Col440I_1 (94.737/100); Col(pHAD28)_1 (92.366/100)
DRR065652	DRR065652	DRS040087	DRP003425	Human	Egypt	26	29	Unknown	Unknown	2014	Klebsiella pneumoniae	376	376	KL2	Very high	wzi2	O1v1	Very high	VIM-1	CTX-M-14^	-	2	iuc unknown	-	-	-	-	-	3	IncC_1 (100/100); IncM1_1 (99.594/100); IncFII(K)_1 (98.649/100); IncFIB(K)_1 (98.929/100); ColRNAI_1 (96.947/100); IncHI1B(pNDM-MAR)_1 (99.474/100)
DRR065654	DRR065654	DRS040089	DRP003425	Human	Greece	39	22	Unknown	Unknown	2012	Klebsiella pneumoniae	147	147	KL64	Good	wzi64	O2v1	Very high	KPC-2;VIM-1	-	-	2	-	-	-	-	-	-	0	IncFIB(pKPHS1)_1 (99.821/100); IncFII(K)_1 (97.973/100); IncFIB(pQil)_1 (100/100); IncR_1 (100/100); ColRNAI_1 (100/100)
DRR065655	DRR065655	DRS040090	DRP003425	Human	Greece	39	22	Unknown	Unknown	2010	Klebsiella pneumoniae	147	147	KL64	None	wzi64	O2v1	Low	KPC-2;VIM-1	-	-	2	-	-	-	-	-	-	0	IncFIB(pKPHS1)_1 (99.821/100); IncFII(K)_1 (97.973/100); IncFIB(pQil)_1 (100/100); IncR_1 (100/100); Col(pHAD28)_1 (92.366/100); ColRNAI_1 (100/100)
DRR065656	DRR065656	DRS040091	DRP003425	Human	Greece	39	22	Unknown	Unknown	2008	Klebsiella pneumoniae	147	147	KL64	Good	wzi64	O2v1	Good	VIM-27	-	MgrB-53%	3	-	-	-	-	-	-	0	IncFIB(pKPHS1)_1 (99.821/100); IncFIB(pNDM-Mar)_1 (99.544/100); IncFII(pKP91)_1 (100/100); IncFIB(K)_1 (100/100); IncR_1 (100/100); IncHI1B(pNDM-MAR)_1 (99.474/100); Col(pHAD28)_1 (92.366/100)
DRR065657	DRR065657	DRS040092	DRP003425	Human	Greece	39	22	Unknown	Unknown	2008	Klebsiella pneumoniae	147	147	KL64	Good	wzi64	O2v1	High	VIM-26	SHV-5^	MgrB-83%	3	-	-	-	-	-	-	0	IncFIB(pKPHS1)_1 (95.536/100); IncC_1 (100/100); IncFIB(pNDM-Mar)_1 (99.544/100); IncR_1 (100/100); IncHI1B(pNDM-MAR)_1 (99.474/100); Col(pHAD28)_1 (92.366/100)
DRR065658	DRR065658	DRS040093	DRP003425	Human	Greece	39	22	Unknown	Unknown	2009	Klebsiella pneumoniae	147	147	KL64	None	wzi64	O2v1	Good	VIM-1	SHV-5	-	2	-	-	-	-	-	-	0	IncFIB(pNDM-Mar)_1 (99.544/100); IncFIB(pKPHS1)_1 (99.821/100); IncM1_1 (100/100); IncHI1B(pNDM-MAR)_1 (99.474/100); IncR_1 (100/100)
DRR065660	DRR065660	DRS040095	DRP003425	Human	Greece	39	22	Unknown	Unknown	2009	Klebsiella pneumoniae	147	147	KL64	None	wzi64	O2v1	Good	VIM-1	-	-	2	-	-	-	-	-	-	0	IncC_1 (100/100); IncFIB(pKPHS1)_1 (99.821/100); IncR_1 (100/100); Col440I_1 (92.105/100)
DRR065661	DRR065661	DRS040096	DRP003425	Human	Greece	39	22	Unknown	Unknown	2009	Klebsiella pneumoniae	147	147	KL64	None	wzi64	O2v1	Very high	VIM-1	-	-	2	-	-	-	-	-	-	0	IncFIB(pNDM-Mar)_1 (99.544/100); IncR_1 (100/100); Col(pHAD28)_1 (92.366/100); Col(pHAD28)_1 (92.366/100); IncHI1B(pNDM-MAR)_1 (99.474/100)
DRR067537	DRR067537	DRS043237	DRP003600	Human	Japan	34.8194	135.529	21	7	2015	Klebsiella pneumoniae	225	225	KL3	None	wzi59	O2v1	Low	-	CTX-M-14	-	1	-	-	-	-	-	-	0	IncFIB(K)_1 (98.929/100); IncI1-I(Gamma)_1 (99.296/100)
DRR067538	DRR067538	DRS043227	DRP003600	Human	Japan	34.8194	135.529	3	8	2015	Klebsiella pneumoniae	225	225	KL3	None	wzi59	O2v2	Low	-	CTX-M-14;CTX-M-8	-	1	-	-	-	-	-	-	0	IncFIB(K)_1 (98.929/100); IncI1-I(Gamma)_1 (99.296/100)
DRR067539	DRR067539	DRS043228	DRP003600	Human	Japan	34.8194	135.529	6	8	2015	Klebsiella pneumoniae	225	225	KL3	None	wzi59	O2v2	None	-	CTX-M-14;CTX-M-8	-	1	-	-	-	-	-	-	0	IncFIB(K)_1 (98.929/100); IncI1-I(Gamma)_1 (99.296/100)
DRR067540	DRR067540	DRS043238	DRP003600	Human	Japan	34.8194	135.529	14	8	2015	Klebsiella pneumoniae	225	225	KL3	None	wzi59	O2v2	None	-	CTX-M-14;CTX-M-8	-	1	-	-	-	-	-	-	0	IncFIB(K)_1 (98.929/100); IncI1-I(Gamma)_1 (99.296/100)
DRR076334	DRR076334	DRS034945	DRP003335	Unknown	Japan	35.5947	139.694	19	6	2016	Klebsiella pneumoniae	258	258	KL107	Very high	wzi154	O2v2	Very high	KPC-2	CTX-M-14	-	2	-	-	-	-	-	-	0	IncFII(K)_1 (100/100); IncC_1 (100/100); IncU_1 (99.469/100); IncX3_1 (99.733/100); IncFIB(K)_1 (100/100); ColRNAI_1 (100/100)
DRR076945	DRR076945	DRS035786	DRP003343	Human	Vietnam	11	107	Unknown	Unknown	2014	Klebsiella pneumoniae	15	15	KL62	Very high	wzi323	O1v1	Very high	OXA-48	CTX-M-15	-	2	-	-	-	ybt 16; ICEKp12	-	-	1	IncFII(K)_1 (100/100); IncC_1 (100/100); IncFIB(pKPHS1)_1 (97.321/100); IncL_1 (100/100); IncFIB(K)_1 (100/100); IncR_1 (100/100); ColRNAI_1 (99.231/100); Col(pHAD28)_1 (92.366/100)
DRR076946	DRR076946	DRS035787	DRP003343	Human	Vietnam	11	107	Unknown	Unknown	2014	Klebsiella pneumoniae	15	15	KL62	Very high	wzi323	O1v1	Very high	OXA-48	CTX-M-15	-	2	-	-	-	ybt 16; ICEKp12	-	-	1	IncFIB(pKPHS1)_1 (97.321/100); IncFII(K)_1 (100/100); IncL_1 (100/100); IncC_1 (100/100); IncFIB(K)_1 (100/100); IncR_1 (100/100); ColRNAI_1 (99.231/100); Col(pHAD28)_1 (92.366/100)
DRR076947	DRR076947	DRS035788	DRP003343	Human	Vietnam	11	107	Unknown	Unknown	2014	Klebsiella pneumoniae	15	15	KL62	Good	wzi323	O1v1	Very high	OXA-48	CTX-M-15	-	2	-	-	-	ybt 16; ICEKp12	-	-	1	IncFIB(pKPHS1)_1 (97.321/100); IncFIB(K)_1 (100/100); IncFII(K)_1 (100/100); IncC_1 (100/100); IncL_1 (100/100); IncR_1 (100/100); ColRNAI_1 (99.231/100); Col(pHAD28)_1 (92.366/100); Col440I_1 (95.614/100)
DRR076948	DRR076948	DRS035789	DRP003343	Human	Vietnam	11	107	Unknown	Unknown	2014	Klebsiella pneumoniae	15	15	KL62	High	wzi323	O1v1	Very high	OXA-48	CTX-M-15	-	2	-	-	-	ybt 16; ICEKp12	-	-	1	IncFIB(pKPHS1)_1 (97.321/100); IncFII(K)_1 (100/100); IncFIB(K)_1 (100/100); IncC_1 (100/100); IncL_1 (100/100); IncR_1 (100/100); ColRNAI_1 (99.231/100); Col(pHAD28)_1 (92.366/100)
DRR076949	DRR076949	DRS035790	DRP003343	Human	Vietnam	11	107	Unknown	Unknown	2014	Klebsiella pneumoniae	914a5ec21a199cce15c3fc487065b037adbac199	15-1LV	KL62	Good	wzi323	O1v1	Very high	OXA-48	CTX-M-15	-	2	-	-	-	ybt 16; ICEKp12	-	-	1	IncFII(K)_1 (100/100); IncC_1 (100/100); IncFIB(pKPHS1)_1 (97.321/100); IncL_1 (100/100); IncR_1 (100/100); ColRNAI_1 (99.231/100); IncFIB(K)_1 (100/100); Col(pHAD28)_1 (92.366/100); Col440I_1 (95.614/100)
DRR076950	DRR076950	DRS035791	DRP003343	Human	Vietnam	11	107	Unknown	Unknown	2014	Klebsiella pneumoniae	15	15	KL62	Good	wzi323	O1v1	Very high	OXA-48	CTX-M-15	-	2	-	-	-	ybt 16; ICEKp12	-	-	1	IncFIB(pKPHS1)_1 (97.321/100); IncFII(K)_1 (100/100); IncL_1 (100/100); IncC_1 (100/100); IncFIB(K)_1 (100/100); IncR_1 (100/100); ColRNAI_1 (99.231/100); Col(pHAD28)_1 (92.366/100); Col440I_1 (95.614/100)
DRR076951	DRR076951	DRS035792	DRP003343	Human	Vietnam	11	107	Unknown	Unknown	2014	Klebsiella pneumoniae	15	15	KL62	Good	wzi323	O1v1	Very high	OXA-48	CTX-M-15	-	2	-	-	-	ybt 16; ICEKp12	-	-	1	IncFIB(pKPHS1)_1 (97.321/100); IncFII(K)_1 (100/100); IncL_1 (100/100); IncC_1 (100/100); IncFIB(K)_1 (100/100); IncR_1 (100/100); ColRNAI_1 (99.231/100); Col(pHAD28)_1 (92.366/100); Col440I_1 (95.614/100)
DRR076952	DRR076952	DRS035793	DRP003343	Human	Vietnam	11	107	Unknown	Unknown	2014	Klebsiella pneumoniae	15	15	KL62	Good	wzi323	O1v1	Very high	OXA-48	CTX-M-15	MgrB-49%	3	-	-	-	ybt 16; ICEKp12	-	-	1	IncFIB(pKPHS1)_1 (97.321/100); IncFII(K)_1 (100/100); IncFIB(K)_1 (100/100); IncC_1 (100/100); IncL_1 (100/100); ColRNAI_1 (99.231/100); IncR_1 (100/100); Col(pHAD28)_1 (92.366/100)
DRR076953	DRR076953	DRS035794	DRP003343	Human	Vietnam	11	107	Unknown	Unknown	2014	Klebsiella pneumoniae	15	15	KL62	Good	wzi323	O1v1	Very high	OXA-48	CTX-M-15	-	2	-	-	-	ybt 16; ICEKp12	-	-	1	IncFIB(pKPHS1)_1 (97.321/100); IncFIB(K)_1 (100/100); IncFII(K)_1 (100/100); IncC_1 (100/100); IncL_1 (100/100); IncR_1 (100/100); ColRNAI_1 (99.231/100); Col440I_1 (95.614/100); Col440I_1 (95.614/100)
DRR076954	DRR076954	DRS035795	DRP003343	Human	Vietnam	11	107	Unknown	Unknown	2014	Klebsiella pneumoniae	15	15	KL62	Very high	wzi323	O1v1	Very high	OXA-48	CTX-M-15	-	2	-	-	-	ybt 16; ICEKp12	-	-	1	IncFIB(pKPHS1)_1 (97.321/100); IncFII(K)_1 (100/100); IncC_1 (100/100); IncL_1 (100/100); IncFIB(K)_1 (100/100); IncR_1 (100/100); ColRNAI_1 (99.231/100); Col(pHAD28)_1 (92.366/100); Col440I_1 (95.614/100)
DRR076955	DRR076955	DRS035796	DRP003343	Human	Vietnam	11	107	Unknown	Unknown	2014	Klebsiella pneumoniae	307	307	KL102	Very high	wzi173	O2v2	Very high	KPC-2	CTX-M-15	-	2	-	-	-	-	-	-	0	IncFIB(K)_1 (98.929/100)
DRR076956	DRR076956	DRS035797	DRP003343	Human	Vietnam	11	107	Unknown	Unknown	2014	Klebsiella pneumoniae	15	15	KL62	Very high	wzi323	O1v1	Very high	OXA-48	CTX-M-15	-	2	-	-	-	ybt 16; ICEKp12	-	-	1	IncFIB(pKPHS1)_1 (97.321/100); IncC_1 (100/100); IncL_1 (100/100); IncFII(K)_1 (98.649/100); IncFII(K)_1 (100/100); IncFIB(K)_1 (100/100); ColRNAI_1 (99.231/100); IncR_1 (100/100); Col(pHAD28)_1 (92.366/100)
DRR076957	DRR076957	DRS035798	DRP003343	Human	Vietnam	11	107	Unknown	Unknown	2014	Klebsiella pneumoniae	15	15	KL62	Very high	wzi323	O1v1	Very high	OXA-48	CTX-M-15	-	2	-	-	-	ybt 16; ICEKp12	-	-	1	IncFIB(pKPHS1)_1 (97.321/100); IncFII(K)_1 (100/100); IncC_1 (100/100); IncL_1 (100/100); IncFIB(K)_1 (100/100); IncR_1 (100/100); ColRNAI_1 (99.231/100); Col(pHAD28)_1 (92.366/100); Col440I_1 (95.614/100); ColpVC_1 (98.446/100)
DRR076958	DRR076958	DRS035799	DRP003343	Human	Vietnam	11	107	Unknown	Unknown	2014	Klebsiella pneumoniae	15	15	KL62	Good	wzi323	O1v1	Very high	OXA-48	CTX-M-15	-	2	-	-	-	ybt 16; ICEKp12	-	-	1	IncFIB(pKPHS1)_1 (97.321/100); IncFII(K)_1 (100/100); IncL_1 (100/100); IncC_1 (100/100); IncFIB(K)_1 (100/100); IncR_1 (100/100); ColRNAI_1 (99.231/100); Col(pHAD28)_1 (92.366/100); Col440I_1 (95.614/100); ColpVC_1 (98.446/100)
DRR076959	DRR076959	DRS035800	DRP003343	Human	Vietnam	11	107	Unknown	Unknown	2014	Klebsiella pneumoniae	15	15	KL62	Very high	wzi323	O1v1	Very high	OXA-48	CTX-M-14	MgrB-0%	3	-	-	-	ybt 16; ICEKp12	-	-	1	IncFIB(pKPHS1)_1 (97.321/100); IncC_1 (100/100); IncL_1 (100/100); IncFII(K)_1 (100/100); IncFII(K)_1 (97.973/100); IncFIB(K)_1 (100/100); IncR_1 (100/100); Col(pHAD28)_1 (92.366/100)
DRR076960	DRR076960	DRS035801	DRP003343	Human	Vietnam	11	107	Unknown	Unknown	2014	Klebsiella pneumoniae	395	395	KL108	Perfect	wzi105	O1v2	Very high	NDM-1	CTX-M-27	-	2	-	-	-	-	-	-	0	IncC_1 (100/100); IncFII(K)_1 (100/100); IncFIB(K)_1 (100/100); IncR_1 (100/100); FIA(pBK30683)_1 (94.915/100); Col(pHAD28)_1 (93.13/100); Col(pHAD28)_1 (90.076/100)
DRR076961	DRR076961	DRS035802	DRP003343	Human	Vietnam	11	107	Unknown	Unknown	2014	Klebsiella pneumoniae	15	15	KL10	Good	wzi10	O1v1	Very high	NDM-4	CTX-M-14;CTX-M-15	MgrB-53%	3	-	-	-	ybt 13; ICEKp2	-	-	1	IncFIB(K)_1 (100/100); IncFII(K)_1 (100/100); IncFII(K)_1 (97.973/100); IncR_1 (100/100); FIA(pBK30683)_1 (94.915/100); Col440I_1 (95.614/100); Col(pHAD28)_1 (92.366/100)
DRR076962	DRR076962	DRS035803	DRP003343	Human	Vietnam	11	107	Unknown	Unknown	2014	Klebsiella pneumoniae	15	15	KL62	Good	wzi323	O1v1	Very high	OXA-48	CTX-M-14;CTX-M-15	-	2	-	-	-	ybt 16; ICEKp12	-	-	1	IncFIB(pKPHS1)_1 (97.321/100); IncC_1 (100/100); IncL_1 (100/100); IncFII(K)_1 (100/100); IncFII(K)_1 (97.973/100); IncR_1 (100/100); IncFIB(K)_1 (100/100); Col(pHAD28)_1 (94.656/100); Col(pHAD28)_1 (92.366/100)
DRR076963	DRR076963	DRS035804	DRP003343	Human	Vietnam	11	107	Unknown	Unknown	2014	Klebsiella pneumoniae	15	15	KL62	Very high	wzi323	O1v1	Very high	OXA-48	CTX-M-14	-	2	-	-	-	ybt 16; ICEKp12	-	-	1	IncFIB(pKPHS1)_1 (97.321/100); IncC_1 (100/100); IncL_1 (100/100); IncFII(K)_1 (100/100); IncFII(K)_1 (97.973/100); IncFIB(K)_1 (100/100); IncR_1 (100/100); Col(pHAD28)_1 (94.656/100); Col(pHAD28)_1 (92.366/100)
DRR076964	DRR076964	DRS035805	DRP003343	Human	Vietnam	11	107	Unknown	Unknown	2014	Klebsiella pneumoniae	16	16	KL51	Good	wzi50	O3b	Very high	OXA-48	CTX-M-14;CTX-M-15	-	2	-	-	-	-	-	-	0	IncFII(K)_1 (97.973/100); IncFIB(K)_1 (98.75/100); IncL_1 (100/100); Col(pHAD28)_1 (92.366/100); Col440II_1 (100/100); ColpVC_1 (98.446/100)
DRR076965	DRR076965	DRS035806	DRP003343	Human	Vietnam	11	107	Unknown	Unknown	2014	Klebsiella pneumoniae	16	16	KL51	Good	wzi50	O3b	Very high	OXA-48	CTX-M-14;CTX-M-15	-	2	-	-	-	-	-	-	0	IncFII(K)_1 (97.973/100); IncFIB(K)_1 (98.75/100); IncL_1 (100/100); Col(pHAD28)_1 (92.366/100); ColpVC_1 (98.446/100)
DRR076966	DRR076966	DRS035807	DRP003343	Human	Vietnam	11	107	Unknown	Unknown	2014	Klebsiella pneumoniae	2353	2353	KL109	Good	wzi211	OL101	Good	NDM-4	CTX-M-27	-	2	-	-	-	-	-	-	0	IncFIA(HI1)_1 (96.907/100); IncFII(pSE11)_1 (94.717/100); Col(pHAD28)_1 (92.366/100); Col(pHAD28)_1 (100/100); ColpVC_1 (98.446/100)
DRR076967	DRR076967	DRS035808	DRP003343	Human	Vietnam	11	107	Unknown	Unknown	2015	Klebsiella pneumoniae	147	147	KL64	Good	wzi64	O2v1	Very high	OXA-48	CTX-M-15	-	2	-	-	-	-	-	-	0	IncL_1 (100/100); ColRNAI_1 (100/100); IncFIB(K)_1 (98.929/100); Col(pHAD28)_1 (92.366/100); IncFII(K)_1 (95.946/100); ColpVC_1 (97.927/100)
DRR076968	DRR076968	DRS035809	DRP003343	Human	Vietnam	11	107	Unknown	Unknown	2015	Klebsiella pneumoniae	16	16	KL51	Good	wzi50	O3b	Very high	NDM-4	CTX-M-14;CTX-M-15	-	2	-	-	-	-	-	-	0	IncFIB(pKPHS1)_1 (98.75/100); IncFIB(K)_1 (98.75/100); IncFII(K)_1 (97.973/100); IncFII(K)_1 (97.973/100); Col440II_1 (100/100); Col(pHAD28)_1 (92.366/100); Col440I_1 (100/100); Col440I_1 (100/100)
DRR076969	DRR076969	DRS035810	DRP003343	Human	Vietnam	11	107	Unknown	Unknown	2015	Klebsiella pneumoniae	15	15	KL10	Very high	wzi10	O1v1	Very high	NDM-4	CTX-M-14;CTX-M-15	-	2	-	-	-	ybt 13; ICEKp2	-	-	1	IncFIB(pKPHS1)_1 (98.036/100); IncFII(K)_1 (97.973/100); IncR_1 (100/100); ColRNAI_1 (100/100); Col440I_1 (99.123/100); FIA(pBK30683)_1 (94.915/100); Col440I_1 (95.614/100); Col(pHAD28)_1 (92.366/100)
DRR076970	DRR076970	DRS035811	DRP003343	Human	Vietnam	11	107	Unknown	Unknown	2015	Klebsiella pneumoniae	16	16	KL51	Good	wzi50	O3b	Very high	NDM-4	CTX-M-14;CTX-M-15	-	2	-	-	-	-	-	-	0	IncFIB(pKPHS1)_1 (98.75/100); IncFIB(K)_1 (98.75/100); IncFII(K)_1 (97.973/100); Col(pHAD28)_1 (92.366/100); Col(pHAD28)_1 (92.366/100); IncFII(K)_1 (97.973/100); Col440I_1 (100/100); Col(MG828)_1 (93.13/100)
DRR076971	DRR076971	DRS035812	DRP003343	Human	Vietnam	11	107	Unknown	Unknown	2015	Klebsiella pneumoniae	395	395	KL108	Good	wzi105	O1v2	Very high	NDM-1	CTX-M-27	-	2	-	-	-	-	-	-	0	IncFIB(K)_1 (100/100); IncC_1 (100/100); IncFII(K)_1 (100/100); IncR_1 (100/100); FIA(pBK30683)_1 (94.915/100); Col(pHAD28)_1 (93.13/100)
DRR098844	DRR098844	DRS100223	DRP005171	Human	Japan	35.7049	139.715	Unknown	Unknown	2016	Klebsiella pneumoniae	45	45	KL52	Good	wzi50	OL101	Good	OXA-232	CTX-M-15	-	2	-	-	-	ybt 10; ICEKp4	-	-	1	IncFII(K)_1 (99.324/100); IncFIB(K)_1 (98.929/100); IncR_1 (100/100); IncFII(pKP91)_1 (100/100); IncFII_1 (100/100); ColKP3_1 (100/100)
DRR100992	DRR100992	DRS050657	DRP003841	Unknown	Taiwan	24	121	Unknown	Unknown	2015	Klebsiella pneumoniae	1	1	KL107	None	wzi45	OL101	Good	-	SHV-12	-	1	-	-	-	-	-	-	0	IncFIB(pNDM-Mar)_1 (100/100); IncM2_1 (96.552/100); IncI1-I(Gamma)_1 (99.296/100); IncFII(K)_1 (97.973/100); IncFIB(K)_1 (98.929/100); IncN_1 (99.222/100); Col(pHAD28)_1 (92.366/100); Col(pHAD28)_1 (94.656/100); Col(pHAD28)_1 (92.366/100); IncHI1B(pNDM-MAR)_1 (100/100)
DRR100993	DRR100993	DRS050658	DRP003841	Unknown	Taiwan	24	121	Unknown	Unknown	2015	Klebsiella pneumoniae	844	844	KL30	None	-	O2v2	Good	GES-5^	OXA-17	mcr-9.1	3	-	-	-	-	-	-	0	IncC_1 (100/100); IncHI2_1 (100/100); IncHI2A_1 (100/100); IncP6_1 (99.628/100); FII(pBK30683)_1 (91.63/100); Col(pHAD28)_1 (90.076/100); Col(pHAD28)_1 (94.656/100)
DRR100995	DRR100995	DRS050660	DRP003841	Unknown	Taiwan	24	121	Unknown	Unknown	2015	Klebsiella pneumoniae	15	15	KL13	None	wzi243	O3b	Good	GES-5^	OXA-17	-	2	-	-	-	-	-	-	0	IncFIB(pNDM-Mar)_1 (100/100); IncFII(Yp)_1 (99.565/100); IncFII(K)_1 (97.973/100); IncFII(K)_1 (95.946/100); IncFIB(K)_1 (99.107/100); IncFIA(HI1)_1 (96.907/100); IncP6_1 (99.628/100); IncR_1 (100/100); Col(pHAD28)_1 (91.603/100); IncHI1B(pNDM-MAR)_1 (100/100); Col(pHAD28)_1 (93.13/100); ColpVC_1 (98.446/100)
DRR100996	DRR100996	DRS050661	DRP003841	Unknown	Taiwan	24	121	Unknown	Unknown	2015	Klebsiella pneumoniae	2785	2785	KL31	Good	wzi102	O3b	Good	GES-5^	OXA-17;SHV-12^	mcr-9.1	3	-	-	-	-	-	-	0	IncC_1 (100/100); IncHI2_1 (100/100); IncFIB(K)_1 (98.929/100); Col440I_1 (95.614/100); IncHI2A_1 (100/100); Col(pHAD28)_1 (93.13/100); FIA(pBK30683)_1 (99.661/100); Col(pHAD28)_1 (90.076/100); IncFII(pKP91)_1 (100/100)
DRR101002	DRR101002	DRS050667	DRP003841	Unknown	Taiwan	24	121	Unknown	Unknown	2015	Klebsiella pneumoniae	11	11	KL42	Good	wzi42	O4	High	GES-5^	OXA-17	-	2	-	-	-	-	-	-	0	IncC_1 (100/100); IncFIB(K)_1 (99.107/100); IncFII(K)_1 (95.946/100); IncFIB(pQil)_1 (100/100); Col440I_1 (100/100); Col(pHAD28)_1 (93.13/100); Col440I_1 (94.737/100)
DRR101006	DRR101006	DRS050671	DRP003841	Unknown	Taiwan	24	121	Unknown	Unknown	2015	Klebsiella pneumoniae	844	844	KL30	Good	-	O2v2	Very high	GES-5^	OXA-17	mcr-9.1	3	-	-	-	-	-	-	0	IncHI2A_1 (100/100); IncHI2_1 (100/100); IncC_1 (100/100); IncP6_1 (99.628/100); FII(pBK30683)_1 (91.63/100); Col(pHAD28)_1 (90.076/100); Col(pHAD28)_1 (94.656/100)
DRR101008	DRR101008	DRS050673	DRP003841	Unknown	Taiwan	24	121	Unknown	Unknown	2015	Klebsiella pneumoniae	1916	1916	KL27	None	wzi27	O1v1	Good	GES-5^	OXA-17;SHV-12	-	2	-	-	-	-	-	-	0	IncC_1 (100/100); IncFIB(pNDM-Mar)_1 (95.216/100); FIA(pBK30683)_1 (99.661/100); IncR_1 (100/100); IncFII(K)_1 (98.649/100); IncFIB(pQil)_1 (100/100); Col(pHAD28)_1 (92.366/100); Col440I_1 (96.491/100)
DRR101011	DRR101011	DRS050676	DRP003841	Unknown	Japan	35	136	Unknown	Unknown	2015	Klebsiella pneumoniae	2791	2791	KL48	None	wzi22	OL102	None	GES-5^	-	-	2	-	-	-	-	-	-	0	FII(pBK30683)_1 (91.63/100); IncFIB(pNDM-Mar)_1 (100/100); IncFIB(K)_1 (98.929/100); IncFII(K)_1 (97.297/100); IncFIB(pKPHS1)_1 (99.643/100); Col(pHAD28)_1 (94.656/100)
DRR111568	DRR111568	DRS074990	DRP003581	Human	Myanmar	16.7788	96.149	18	6	2015	Klebsiella pneumoniae	340	340	KL149	Very high	wzi110	O4	Very high	NDM-4	CTX-M-65	-	2	-	-	-	-	-	-	0	IncFII(pHN7A8)_1 (100/100); IncX3_1 (100/100); IncFIB(K)_1 (98.929/100); IncFIA(HI1)_1 (96.649/100); Col(pHAD28)_1 (93.13/100); IncN_1 (100/100)
DRR111575	DRR111575	DRS074996	DRP003581	Human	Myanmar	16.7788	96.149	25	1	2016	Klebsiella pneumoniae	147	147	KL64	Good	wzi64	O2v1	Very high	NDM-1	CTX-M-15	-	2	-	-	-	ybt 9; ICEKp3	-	-	1	IncFIB(pKPHS1)_1 (95.536/100); IncFIB(pQil)_1 (100/100); IncR_1 (100/100); Col(pHAD28)_1 (92.366/100)
DRR111578	DRR111578	DRS074999	DRP003581	Human	Myanmar	16.7788	96.149	14	3	2016	Klebsiella pneumoniae	147	147	KL64	Very high	wzi64	O2v1	Very high	NDM-1	CTX-M-15	-	2	-	-	-	ybt 16; ICEKp12	-	-	1	IncM2_1 (100/100); IncFIB(pQil)_1 (100/100); IncFII(K)_1 (98.649/100); Col(pHAD28)_1 (94.656/100); Col(pHAD28)_1 (92.366/100); Col(pHAD28)_1 (94.656/100); ColpVC_1 (98.446/100)
DRR111602	DRR111602	DRS075023	DRP003581	Human	Myanmar	16.7788	96.149	25	8	2016	Klebsiella pneumoniae	101	101	KL17	Perfect	wzi137	O1v1	Very high	NDM-5	CTX-M-15	-	2	-	-	-	ybt 9; ICEKp3	-	-	1	IncFII_1 (100/100); IncFIB(K)_1 (98.929/100); Col(pHAD28)_1 (94.656/100); Col440II_1 (96.809/100)
DRR111604	DRR111604	DRS075025	DRP003581	Human	Myanmar	16.7788	96.149	26	8	2016	Klebsiella pneumoniae	147	147	KL128	Very high	wzi99	O3b	Very high	NDM-1	CTX-M-15	-	2	-	-	-	-	-	-	0	IncFIA(HI1)_1 (96.907/100); Col(pHAD28)_1 (92.366/100); Col(pHAD28)_1 (94.656/100); IncFII(K)_1 (98.649/100); Col440I_1 (100/100)
DRR111605	DRR111605	DRS075026	DRP003581	Human	Myanmar	16.7788	96.149	30	8	2016	Klebsiella pneumoniae	101	101	KL17	Perfect	wzi137	O1v1	Very high	NDM-5	CTX-M-15	-	2	-	-	-	ybt 9; ICEKp3	-	-	1	IncFII_1 (100/100); IncFIB(K)_1 (98.929/100); Col(pHAD28)_1 (94.656/100); Col440II_1 (96.809/100)
DRR111606	DRR111606	DRS075027	DRP003581	Human	Myanmar	16.7788	96.149	31	8	2016	Klebsiella pneumoniae	147	147	KL10	Good	wzi420	O3/O3a	Good	NDM-5	CTX-M-15	-	2	-	-	-	ybt 10; ICEKp4	-	-	1	IncFIB(pQil)_1 (100/100); IncFII_1 (100/100); IncFII(K)_1 (98.649/100); IncR_1 (100/100); Col(pHAD28)_1 (94.656/100); FIA(pBK30683)_1 (94.915/100); Col(pHAD28)_1 (92.366/100); Col(BS512)_1 (100/100)
DRR111610	DRR111610	DRS075031	DRP003581	Human	Myanmar	16.7788	96.149	21	11	2016	Klebsiella pneumoniae	101	101	KL17	Perfect	wzi137	O1v1	Very high	NDM-5	CTX-M-15	-	2	-	-	-	ybt 9; ICEKp3	-	-	1	IncFII_1 (100/100); IncFIB(K)_1 (98.929/100); Col(pHAD28)_1 (94.656/100); Col440II_1 (96.809/100)
DRR120561	DRR120561	DRS083312	DRP004119	Human	Japan	34.6918	135.492	Unknown	12	2015	Klebsiella pneumoniae	1715	1715	KL17	Very high	wzi137	O1v1	Very high	IMP-6	CTX-M-2	-	2	-	-	-	-	-	-	0	IncR_1 (99.203/100); IncFII(K)_1 (95.946/100); IncN_1 (99.805/100); IncFIB(K)_1 (98.929/100); FII(pBK30683)_1 (90.308/100); IncFII(K)_1 (97.973/100); Col(pHAD28)_1 (92.366/100); Col(pHAD28)_1 (94.656/100); Col(pHAD28)_1 (93.13/100)
DRR120564	DRR120564	DRS117591	DRP004119	Human	Japan	34.6918	135.492	Unknown	12	2015	Klebsiella pneumoniae	45	45	KL24	Very high	wzi101	O2v1	Very high	IMP-6	CTX-M-2	-	2	-	-	-	ybt 10; ICEKp4	-	-	1	IncFIB(K)_1 (98.929/100); FII(pBK30683)_1 (91.63/100); IncN_1 (99.805/100); IncFII(K)_1 (97.973/100); Col(pHAD28)_1 (93.13/100); Col440II_1 (97.518/100)
DRR120566	DRR120566	DRS117593	DRP004119	Human	Japan	34.6918	135.492	Unknown	12	2015	Klebsiella pneumoniae	45	45	KL24	Very high	wzi101	O2v1	Very high	IMP-6	CTX-M-2	-	2	-	-	-	ybt 10; ICEKp4	-	-	1	IncFIB(K)_1 (98.929/100); FII(pBK30683)_1 (90.308/100); FII(pBK30683)_1 (91.63/100); IncN_1 (99.805/100); IncFII(K)_1 (97.973/100); Col(pHAD28)_1 (93.13/100); Col440II_1 (97.518/100)
DRR120567	DRR120567	DRS117594	DRP004119	Human	Japan	34.6918	135.492	Unknown	12	2015	Klebsiella pneumoniae	37	37	KL136	Very high	wzi123	O2v2	Good	IMP-6	CTX-M-2	-	2	-	-	-	-	-	-	0	IncN_1 (99.805/100); IncFIB(K)_1 (98.929/100); Col(pHAD28)_1 (93.13/100); IncFII(K)_1 (97.973/100)
DRR120570	DRR120570	DRS117597	DRP004119	Human	Japan	34.6918	135.492	Unknown	12	2015	Klebsiella pneumoniae	24b0357765bda962ea5510b8f3016741798b478d	490-2LV	KL107	None	-	O1v1	Good	IMP-6	CTX-M-2	-	2	-	-	-	-	-	-	0	IncN_1 (99.805/100); IncR_1 (99.602/100); IncFIB(K)_1 (98.929/100)
DRR120571	DRR120571	DRS117598	DRP004119	Human	Japan	34.6918	135.492	Unknown	12	2015	Klebsiella pneumoniae	37	37	KL136	Very high	wzi123	O2v2	Good	IMP-6	CTX-M-2	-	2	-	-	-	-	-	-	0	IncN_1 (99.805/100); IncFIB(K)_1 (98.929/100); Col(pHAD28)_1 (93.13/100); IncFII(K)_1 (97.973/100)
DRR120572	DRR120572	DRS117599	DRP004119	Human	Japan	34.6918	135.492	Unknown	12	2015	Klebsiella pneumoniae	37	37	KL136	Very high	wzi123	O2v2	Very high	IMP-6	CTX-M-2	-	2	-	-	-	-	-	-	0	IncN_1 (99.805/100); IncFIB(K)_1 (98.929/100); Col(pHAD28)_1 (93.13/100); IncFII(K)_1 (97.973/100)
DRR120573	DRR120573	DRS117600	DRP004119	Human	Japan	34.6918	135.492	Unknown	12	2015	Klebsiella pneumoniae	37	37	KL136	Very high	wzi123	O2v2	Good	IMP-6	CTX-M-2	-	2	-	-	-	-	-	-	0	IncFIB(K)_1 (98.929/100); IncFII(K)_1 (97.973/100); IncN_1 (99.805/100); Col(pHAD28)_1 (93.13/100)
DRR120577	DRR120577	DRS083313	DRP004119	Human	Japan	34.6918	135.492	Unknown	12	2015	Klebsiella pneumoniae	584	584	KL38	Very high	wzi96	O3b	Very high	IMP-6	CTX-M-2	-	2	-	-	-	-	-	-	0	IncFII(K)_1 (98.649/100); IncN_1 (99.805/100); IncFIA(HI1)_1 (97.423/100); IncFIB(K)_1 (98.929/100); IncFII(K)_1 (95.946/100)
DRR120586	DRR120586	DRS117612	DRP004119	Human	Japan	34.6918	135.492	Unknown	12	2015	Klebsiella pneumoniae	37	37	KL136	Very high	wzi123	O2v2	Very high	-	CTX-M-3	-	1	-	-	-	-	-	-	0	IncN_1 (99.611/100); IncFIB(K)_1 (98.929/100); IncFII(K)_1 (97.973/100)
DRR120587	DRR120587	DRS117613	DRP004119	Human	Japan	34.6918	135.492	Unknown	12	2015	Klebsiella pneumoniae	37	37	KL136	Good	wzi123	O2v2	Very high	IMP-6	CTX-M-2	-	2	-	-	-	-	-	-	0	IncN_1 (99.805/100); IncFIB(K)_1 (98.929/100); IncFII(K)_1 (97.973/100); Col(pHAD28)_1 (93.13/100)
DRR120588	DRR120588	DRS117614	DRP004119	Human	Japan	34.6918	135.492	Unknown	12	2015	Klebsiella pneumoniae	64a04e68f661d4c013d94fd2d1cfe78f04197b39	915-1LV	KL10	Very high	wzi236	O2v2	Very high	IMP-6	CTX-M-2	-	2	-	-	-	-	-	-	0	IncN_1 (99.805/100); IncFIB(K)_1 (98.929/100); IncFII(K)_1 (97.973/100); Col440I_1 (94.737/100)
DRR120589	DRR120589	DRS117615	DRP004119	Human	Japan	34.6918	135.492	Unknown	12	2015	Klebsiella pneumoniae	37	37	KL136	Good	wzi123	OL102	None	IMP-6	CTX-M-2	-	2	-	-	-	-	-	-	0	IncFIB(K)_1 (98.929/100); IncN_1 (99.611/100); IncFII(K)_1 (97.973/100); Col(pHAD28)_1 (93.13/100)
DRR120590	DRR120590	DRS117616	DRP004119	Human	Japan	34.6918	135.492	Unknown	12	2015	Klebsiella pneumoniae	466	466	KL22	Very high	wzi37	O1v1	Very high	-	CTX-M-133.v1	-	1	-	-	-	ybt 10; ICEKp4	-	-	1	IncFIB(K)_1 (98.929/100); IncN_1 (99.611/100)
DRR120591	DRR120591	DRS117617	DRP004119	Human	Japan	34.6918	135.492	Unknown	12	2015	Klebsiella pneumoniae	45	45	KL24	Very high	wzi101	O2v1	Very high	IMP-6	CTX-M-2	-	2	-	-	-	ybt 10; ICEKp4	-	-	1	IncN_1 (99.805/100); IncFIB(K)_1 (98.929/100); FII(pBK30683)_1 (90.308/100); Col(pHAD28)_1 (93.13/100); IncFII(K)_1 (97.973/100); Col440II_1 (97.518/100)
DRR120593	DRR120593	DRS117619	DRP004119	Human	Japan	34.6918	135.492	Unknown	12	2015	Klebsiella pneumoniae	15	15	KL112	Very high	wzi93	O1v1	Very high	IMP-6	CTX-M-15	-	2	-	-	-	-	-	-	0	IncHI2A_1 (100/100); IncHI2_1 (100/100); IncFIB(pKPHS1)_1 (95.893/100); IncR_1 (100/100); ColRNAI_1 (98.462/100); FIA(pBK30683)_1 (94.915/100)
DRR120596	DRR120596	DRS117622	DRP004119	Human	Japan	34.6918	135.492	Unknown	12	2015	Klebsiella pneumoniae	107	107	KL158	Very high	wzi380	O1v1	Very high	IMP-6	CTX-M-2	-	2	-	-	-	-	-	-	0	IncN_1 (99.805/100)
DRR120598	DRR120598	DRS117624	DRP004119	Human	Japan	34.6918	135.492	Unknown	12	2015	Klebsiella pneumoniae	12	12	KL122	Very high	wzi162	O1v2	Very high	IMP-6	CTX-M-2	-	2	-	-	-	-	-	-	0	IncN_1 (99.805/100); FII(pBK30683)_1 (91.63/100); IncFII(K)_1 (97.973/100); IncFIB(K)_1 (98.929/100); IncFIB(pQil)_1 (99.865/100); IncFII(K)_1 (95.27/100); Col(pHAD28)_1 (90.909/100)
DRR120599	DRR120599	DRS117625	DRP004119	Human	Japan	34.6918	135.492	Unknown	12	2015	Klebsiella pneumoniae	37	37	KL136	Good	wzi123	O2v2	Very high	IMP-6	CTX-M-2	-	2	-	-	-	-	-	-	0	IncN_1 (99.805/100); IncX1_1 (98.663/100); IncFIB(K)_1 (98.929/100); Col(pHAD28)_1 (93.13/100)
DRR120601	DRR120601	DRS117627	DRP004119	Human	Japan	34.6918	135.492	Unknown	12	2015	Klebsiella pneumoniae	37	37	KL136	Very high	wzi123	O2v2	Good	IMP-6	CTX-M-2	-	2	-	-	-	-	-	-	0	IncN_1 (99.805/100); IncFIB(K)_1 (98.929/100); Col(pHAD28)_1 (93.13/100); IncFII(K)_1 (97.973/100)
DRR120606	DRR120606	DRS117632	DRP004119	Human	Japan	34.6918	135.492	Unknown	12	2015	Klebsiella pneumoniae	37	37	KL136	High	wzi123	O2v2	Very high	IMP-6	CTX-M-2	-	2	-	-	-	-	-	-	0	IncN_1 (99.805/100); IncFIB(K)_1 (98.929/100); IncFII(K)_1 (97.973/100); Col(pHAD28)_1 (93.13/100)
DRR120610	DRR120610	DRS075040	DRP003581	Unknown	Myanmar	16.7759	96.1497	24	1	2017	Klebsiella pneumoniae	147	147	KL64	Very high	wzi64	O2v1	Very high	NDM-1	-	-	2	-	-	-	-	-	-	0	IncFIB(pKPHS1)_1 (98.571/100); IncFIB(K)(pCAV1099-114)_1 (99.821/100); IncFIB(pQil)_1 (100/100); IncHI1B(pNDM-MAR)_1 (99.474/100); IncR_1 (100/100); Col440I_1 (100/100); Col(pHAD28)_1 (92.366/100)
DRR121794	DRR121794	DRS062165	DRP004189	Human	Thailand	13.7666	100.527	7	12	2014	Klebsiella pneumoniae	16	16	KL51	Very high	wzi50	O3b	Very high	OXA-181	CTX-M-15	-	2	-	-	-	ybt 10; ICEKp4	-	-	1	IncFII(K)_1 (97.973/100); IncFIB(K)_1 (98.75/100); IncFII_1 (95.802/100); IncX3_1 (100/100); Col(pHAD28)_1 (92.366/100); Col440II_1 (100/100); Col156_1 (94.805/100)
DRR121796	DRR121796	DRS062167	DRP004189	Human	Thailand	13.7666	100.527	20	3	2014	Klebsiella pneumoniae	231	231	KL51	High	wzi104	O1v2	Very high	NDM-1	CTX-M-15	-	2	-	-	-	ybt 14; ICEKp5	-	-	1	IncFIB(pQil)_1 (100/100); IncFIB(AP001918)_1 (98.387/100); IncFIA_1 (99.742/100); Col156_1 (98.701/100); Col440I_1 (96.491/100); IncFII(K)_1 (97.973/100); IncFII(pAMA1167-NDM-5)_1 (98.084/100); Col(pHAD28)_1 (92.366/100)
DRR121797	DRR121797	DRS062168	DRP004189	Human	Thailand	13.7666	100.527	4	9	2013	Klebsiella pneumoniae	340	340	KL64	Perfect	wzi64	O2v1	Very high	NDM-1	CTX-M-15	-	2	-	-	-	-	-	-	0	IncFIB(K)_1 (100/100); IncN2_1 (100/100); IncFII(K)_1 (100/100); IncR_1 (100/100); FIA(pBK30683)_1 (94.915/100); Col440I_1 (97.368/100); Col440I_1 (96.491/100)
DRR121811	DRR121811	DRS062172	DRP004189	Human	Thailand	13.7666	100.527	3	7	2015	Klebsiella pneumoniae	340	340	KL64	Perfect	wzi64	O2v1	Very high	NDM-1	CTX-M-15;SHV-2A^	MgrB-60%	3	-	-	-	-	-	-	0	IncN2_1 (100/100); IncFII(K)_1 (100/100); IncFIB(K)_1 (100/100); Col440I_1 (96.491/100); IncR_1 (100/100); FIA(pBK30683)_1 (94.915/100); Col440I_1 (97.368/100)
DRR121812	DRR121812	DRS062173	DRP004189	Human	Thailand	13.7666	100.527	23	10	2015	Klebsiella pneumoniae	14	14	KL2	High	wzi2	O1v1	Good	NDM-1;OXA-232	CTX-M-15	mcr-1.1	3	-	-	-	ybt 14; ICEKp5	-	-	1	IncFIB(pNDM-Mar)_1 (99.544/100); IncFIB(K)_1 (100/100); IncI2(Delta)_1 (98.418/100); ColKP3_1 (100/100); IncR_1 (100/100); IncHI1B(pNDM-MAR)_1 (100/100)
DRR121813	DRR121813	DRS062174	DRP004189	Human	Thailand	13.7666	100.527	18	9	2015	Klebsiella pneumoniae	231	231	KL51	High	wzi104	O1v2	Very high	OXA-232	-	-	2	iuc unknown	-	-	ybt 14; ICEKp5	-	-	4	IncFIB(pQil)_1 (100/100); IncFIA_1 (99.742/100); IncFII(K)_1 (97.973/100); Col440I_1 (96.491/100); ColKP3_1 (100/100); Col440I_1 (95.614/100); IncFII(pAMA1167-NDM-5)_1 (98.084/100); Col(BS512)_1 (100/100)
DRR121814	DRR121814	DRS062175	DRP004189	Human	Thailand	13.7666	100.527	10	9	2015	Klebsiella pneumoniae	11	11	KL15	Very high	wzi50	O4	Very high	NDM-1	CTX-M-15	-	2	-	-	-	ybt 9; ICEKp3	-	-	1	IncFII(K)_1 (100/100); IncN2_1 (100/100); IncFIB(K)_1 (100/100); Col440I_1 (97.368/100); Col440I_1 (96.491/100)
DRR121815	DRR121815	DRS062176	DRP004189	Human	Thailand	13.7666	100.527	30	9	2015	Klebsiella pneumoniae	231	231	KL51	Good	wzi104	O1v2	Very high	OXA-232	CTX-M-15	-	2	iuc unknown	-	-	ybt 14; ICEKp5	-	-	4	IncFIB(pQil)_1 (100/100); IncFIA_1 (99.742/100); ColKP3_1 (100/100); IncFII(K)_1 (97.973/100); IncFII(pAMA1167-NDM-5)_1 (98.084/100)
DRR121816	DRR121816	DRS062177	DRP004189	Human	Thailand	13.7666	100.527	26	10	2015	Klebsiella pneumoniae	101	101	KL106	Good	wzi29	O1v2	Very high	OXA-181	-	-	2	-	-	-	-	-	-	0	IncFIB(K)_1 (98.929/100); IncFII(K)_1 (99.324/100); IncM2_1 (96.552/100); IncX3_1 (100/100)
DRR121818	DRR121818	DRS062179	DRP004189	Human	Thailand	13.7666	100.527	30	10	2015	Klebsiella pneumoniae	16	16	KL51	Very high	wzi50	O3b	Very high	NDM-4	CTX-M-14;CTX-M-15	-	2	-	-	-	-	-	-	0	IncFIB(K)_1 (98.75/100); IncFII(K)_1 (97.973/100); Col(pHAD28)_1 (92.366/100); Col440II_1 (100/100); Col440I_1 (100/100); IncFII(K)_1 (97.973/100)
DRR121819	DRR121819	DRS062180	DRP004189	Human	Thailand	13.7666	100.527	4	11	2015	Klebsiella pneumoniae	336	336	KL25	High	wzi141	O5	High	NDM-1	CTX-M-15	-	2	-	-	-	ybt 15; ICEKp11	-	-	1	IncFIB(K)_1 (98.929/100); IncFII(K)_1 (99.324/100); IncN2_1 (100/100); ColRNAI_1 (99.231/100); Col(pHAD28)_1 (92.366/100)
DRR121820	DRR121820	DRS062181	DRP004189	Human	Thailand	13.7666	100.527	9	11	2015	Klebsiella pneumoniae	231	231	KL51	High	wzi104	O1v2	Very high	NDM-1	CTX-M-15	-	2	iuc unknown	-	-	ybt 14; ICEKp5	-	-	4	IncFIB(pQil)_1 (100/100); IncFIA_1 (99.742/100); Col(pHAD28)_1 (92.366/100); IncFII(K)_1 (97.973/100); IncFII(pAMA1167-NDM-5)_1 (98.084/100)
DRR121821	DRR121821	DRS062182	DRP004189	Human	Thailand	13.7666	100.527	15	11	2015	Klebsiella pneumoniae	14	14	KL2	Very high	wzi2	O1v1	Good	NDM-1	CTX-M-15	-	2	-	-	-	-	-	-	0	IncFIB(K)_1 (100/100); IncFIB(pNDM-Mar)_1 (99.544/100); IncR_1 (100/100); IncHI1B(pNDM-MAR)_1 (100/100)
DRR121822	DRR121822	DRS062183	DRP004189	Human	Thailand	13.7666	100.527	10	12	2015	Klebsiella pneumoniae	340	340	KL64	Perfect	wzi64	O2v1	Very high	NDM-1	CTX-M-15	-	2	-	-	-	-	-	-	0	IncFIB(K)_1 (100/100); IncN2_1 (100/100); IncFII(K)_1 (100/100); IncR_1 (100/100); FIA(pBK30683)_1 (94.915/100); Col440I_1 (97.368/100); Col440I_1 (96.491/100)
DRR121823	DRR121823	DRS062184	DRP004189	Human	Thailand	13.7666	100.527	7	12	2015	Klebsiella pneumoniae	14	14	KL2	Good	wzi2	O1v1	Good	NDM-1	CTX-M-15	-	2	-	-	-	ybt 14; ICEKp5	-	-	1	IncFIB(pNDM-Mar)_1 (99.544/100); IncFIB(K)_1 (100/100); IncHI1B(pNDM-MAR)_1 (100/100)
DRR121824	DRR121824	DRS062185	DRP004189	Human	Thailand	13.7666	100.527	9	1	2016	Klebsiella pneumoniae	14	14	KL2	Good	wzi2	O1v1	Good	NDM-1	CTX-M-15	-	2	-	-	-	ybt 14; ICEKp5	-	-	1	IncFIB(pNDM-Mar)_1 (99.544/100); IncFII(K)_1 (97.973/100); IncFIB(K)_1 (100/100); IncR_1 (100/100); IncHI1B(pNDM-MAR)_1 (100/100)
DRR121825	DRR121825	DRS062186	DRP004189	Human	Thailand	13.7666	100.527	4	1	2016	Klebsiella pneumoniae	14	14	KL2	High	wzi2	O1v1	Good	NDM-1;OXA-232	CTX-M-15	-	2	-	-	-	ybt 14; ICEKp5	-	-	1	IncFIB(pNDM-Mar)_1 (99.544/100); IncFIB(K)_1 (100/100); IncR_1 (100/100); ColKP3_1 (100/100); IncHI1B(pNDM-MAR)_1 (100/100)
DRR121826	DRR121826	DRS062187	DRP004189	Human	Thailand	13.7666	100.527	12	1	2016	Klebsiella pneumoniae	14	14	KL2	High	wzi2	O1v1	Good	NDM-1;OXA-232	CTX-M-15	-	2	-	-	-	ybt 14; ICEKp5	-	-	1	IncFIB(pNDM-Mar)_1 (99.544/100); IncFIB(K)_1 (100/100); IncR_1 (100/100); ColKP3_1 (100/100); IncHI1B(pNDM-MAR)_1 (100/100)
DRR121827	DRR121827	DRS062188	DRP004189	Human	Thailand	13.7666	100.527	10	2	2016	Klebsiella pneumoniae	16	16	KL51	None	wzi50	O3b	Very high	NDM-5	-	-	2	-	-	-	ybt 10; ICEKp4	-	-	1	IncFII_1 (100/100); IncFIB(K)_1 (98.75/100); IncFII(K)_1 (97.973/100); Col440II_1 (100/100); Col(pHAD28)_1 (92.366/100)
DRR121829	DRR121829	DRS062190	DRP004189	Human	Thailand	13.7666	100.527	6	2	2016	Klebsiella pneumoniae	14	14	KL2	High	wzi2	O1v1	Good	NDM-1;OXA-232	CTX-M-15	-	2	-	-	-	ybt 14; ICEKp5	-	-	1	IncFIB(pNDM-Mar)_1 (99.544/100); IncFIB(K)_1 (100/100); IncR_1 (100/100); ColKP3_1 (100/100); IncHI1B(pNDM-MAR)_1 (100/100)
DRR121830	DRR121830	DRS062191	DRP004189	Human	Thailand	13.7666	100.527	12	2	2016	Klebsiella pneumoniae	147	147	KL64	Very high	wzi64	O2v1	Very high	NDM-1	CTX-M-15	-	2	-	-	-	ybt 9; ICEKp3	-	-	1	IncFIB(pKPHS1)_1 (95.536/100); IncFIB(pQil)_1 (100/100); IncR_1 (100/100); ColRNAI_1 (100/100); Col(pHAD28)_1 (92.366/100)
DRR121831	DRR121831	DRS062192	DRP004189	Human	Thailand	13.7666	100.527	9	2	2016	Klebsiella pneumoniae	231	231	KL51	High	wzi104	O1v2	Very high	OXA-232	-	-	2	iuc unknown	-	-	ybt 14; ICEKp5	-	-	4	IncFIB(pQil)_1 (100/100); IncFIA_1 (99.742/100); IncFII(K)_1 (97.973/100); Col440I_1 (96.491/100); ColKP3_1 (100/100); Col440I_1 (95.614/100); IncFII(pAMA1167-NDM-5)_1 (98.084/100)
DRR121832	DRR121832	DRS062193	DRP004189	Human	Thailand	13.7666	100.527	11	2	2016	Klebsiella pneumoniae	14	14	KL2	Good	wzi2	O1v1	Good	NDM-1	CTX-M-15	-	2	-	-	-	ybt 14; ICEKp5	-	-	1	IncFIB(pNDM-Mar)_1 (99.544/100); IncFII(K)_1 (97.973/100); IncFIB(K)_1 (100/100); IncHI1B(pNDM-MAR)_1 (100/100); IncR_1 (100/100)
DRR121834	DRR121834	DRS062195	DRP004189	Human	Thailand	13.7666	100.527	22	2	2016	Klebsiella pneumoniae	14	14	KL2	High	wzi2	O1v1	Good	NDM-1;OXA-232	CTX-M-15	-	2	-	-	-	ybt 14; ICEKp5	-	-	1	IncFIB(pNDM-Mar)_1 (99.544/100); IncFIB(K)_1 (100/100); ColKP3_1 (100/100); IncR_1 (100/100); IncHI1B(pNDM-MAR)_1 (100/100)
DRR121835	DRR121835	DRS062196	DRP004189	Human	Thailand	13.7666	100.527	10	3	2016	Klebsiella pneumoniae	17	17	KL25	High	wzi141	O5	High	OXA-181	-	-	2	-	-	-	-	-	-	0	IncX3_1 (100/100); IncFIB(K)_1 (98.929/100)
DRR121836	DRR121836	DRS062197	DRP004189	Human	Thailand	13.7666	100.527	9	3	2016	Klebsiella pneumoniae	231	231	KL51	High	wzi104	O1v2	Very high	OXA-232	-	-	2	iuc unknown	-	-	ybt 14; ICEKp5	-	-	4	IncFIB(pQil)_1 (100/100); IncFIA_1 (99.742/100); IncFII(K)_1 (97.973/100); Col440I_1 (96.491/100); ColKP3_1 (100/100); Col440I_1 (95.614/100); IncFII(pAMA1167-NDM-5)_1 (98.084/100)
DRR121837	DRR121837	DRS062198	DRP004189	Human	Thailand	13.7666	100.527	14	3	2016	Klebsiella pneumoniae	231	231	KL51	High	wzi104	O1v2	Very high	OXA-232	CTX-M-15	-	2	iuc unknown	-	-	ybt 14; ICEKp5	-	-	4	IncFIB(pQil)_1 (100/100); IncFIA_1 (99.742/100); ColKP3_1 (100/100); IncFII(K)_1 (97.973/100); IncFII(pAMA1167-NDM-5)_1 (98.084/100)
DRR121838	DRR121838	DRS062199	DRP004189	Human	Thailand	13.7666	100.527	2	4	2016	Klebsiella pneumoniae	11	11	KL15	Very high	wzi50	O4	Very high	NDM-1;OXA-181	-	-	2	-	-	-	ybt 9; ICEKp3	-	-	1	IncN2_1 (100/100); IncX3_1 (100/100); IncR_1 (99.203/100); IncFII(K)_1 (100/100); IncFIB(K)_1 (100/100); Col440I_1 (97.368/100); IncFII(K)_1 (97.973/100)
DRR121839	DRR121839	DRS062200	DRP004189	Human	Thailand	13.7666	100.527	30	3	2016	Klebsiella pneumoniae	147	147	KL64	Perfect	wzi64	O2v1	Very high	NDM-1	CTX-M-14	-	2	-	-	-	-	-	-	0	IncC_1 (100/100); IncR_1 (100/100); IncFIB(K)(pCAV1099-114)_1 (99.643/100); Col(pHAD28)_1 (92.366/100); Col(pHAD28)_1 (91.667/100); FIA(pBK30683)_1 (94.915/100)
DRR121840	DRR121840	DRS062201	DRP004189	Human	Thailand	13.7666	100.527	1	4	2016	Klebsiella pneumoniae	16	16	KL51	Very high	wzi50	O3b	Very high	NDM-1;OXA-232	CTX-M-15	-	2	-	-	-	ybt 9; ICEKp3	-	-	1	IncFII(K)_1 (97.973/100); IncFII_1 (100/100); IncFIA_1 (99.742/100); IncFIB(AP001918)_1 (97.654/100); ColKP3_1 (100/100); Col(pHAD28)_1 (92.366/100); Col440II_1 (100/100); Col440I_1 (100/100); Col(pHAD28)_1 (92.366/100)
DRR121841	DRR121841	DRS062202	DRP004189	Human	Thailand	13.7666	100.527	25	4	2016	Klebsiella pneumoniae	11	11	KL15	Very high	wzi50	O4	Very high	NDM-1	CTX-M-15	-	2	-	-	-	ybt 9; ICEKp3	-	-	1	IncFII(K)_1 (100/100); IncN2_1 (100/100); IncFIB(K)_1 (100/100); Col440I_1 (97.368/100)
DRR121842	DRR121842	DRS062203	DRP004189	Human	Thailand	13.7666	100.527	20	4	2016	Klebsiella pneumoniae	231	231	KL51	High	wzi104	O1v2	Very high	OXA-232	-	-	2	iuc unknown	-	-	ybt 14; ICEKp5	-	-	4	IncFIB(pQil)_1 (100/100); IncFIA_1 (99.742/100); IncFII(K)_1 (97.973/100); Col440I_1 (96.491/100); ColKP3_1 (100/100); Col440I_1 (95.614/100); IncFII(pAMA1167-NDM-5)_1 (98.084/100)
DRR121843	DRR121843	DRS062204	DRP004189	Human	Thailand	13.7666	100.527	14	4	2016	Klebsiella pneumoniae	231	231	KL51	High	wzi104	O1v2	Very high	OXA-232	-	-	2	iuc unknown	-	-	ybt 14; ICEKp5	-	-	4	IncFIB(pQil)_1 (100/100); IncN_1 (99.805/100); IncFIA_1 (99.742/100); IncFII(K)_1 (97.973/100); ColKP3_1 (100/100); Col440I_1 (95.614/100); IncFII(pAMA1167-NDM-5)_1 (98.084/100)
DRR121844	DRR121844	DRS062205	DRP004189	Human	Thailand	13.7666	100.527	18	4	2016	Klebsiella pneumoniae	231	231	KL51	High	wzi104	O1v2	Very high	OXA-232	-	-	2	iuc unknown	-	-	ybt 14; ICEKp5	-	-	4	IncFIB(pQil)_1 (100/100); IncFIA_1 (99.742/100); IncFII(K)_1 (97.973/100); Col440I_1 (96.491/100); ColKP3_1 (100/100); Col440I_1 (95.614/100); IncFII(pAMA1167-NDM-5)_1 (98.084/100); Col(MG828)_1 (93.511/100)
DRR121845	DRR121845	DRS062206	DRP004189	Human	Thailand	13.7666	100.527	8	4	2016	Klebsiella pneumoniae	11	11	KL15	Good	wzi50	O4	Very high	NDM-1;OXA-181	-	-	2	-	-	-	ybt 9; ICEKp3	-	-	1	IncN2_1 (100/100); IncR_1 (99.203/100); IncX3_1 (100/100); IncFII(K)_1 (100/100); IncFIB(K)_1 (100/100); Col440I_1 (97.368/100); IncFII(K)_1 (97.973/100)
DRR121846	DRR121846	DRS062207	DRP004189	Human	Thailand	13.7666	100.527	11	5	2016	Klebsiella pneumoniae	231	231	KL51	Good	wzi104	O1v2	Very high	OXA-232	-	-	2	iuc unknown	-	-	ybt 14; ICEKp5	-	-	4	IncFIB(pQil)_1 (100/100); IncFIA_1 (99.742/100); IncFII(K)_1 (97.973/100); Col440I_1 (96.491/100); ColKP3_1 (100/100); Col440I_1 (95.614/100); IncFII(pAMA1167-NDM-5)_1 (98.084/100)
DRR121847	DRR121847	DRS062208	DRP004189	Human	Thailand	13.7666	100.527	18	5	2016	Klebsiella pneumoniae	147	147	KL64	Perfect	wzi64	O2v1	Very high	OXA-181	CTX-M-15	-	2	-	-	-	ybt 10; ICEKp4	-	-	1	IncFII_1 (100/100); Col(pHAD28)_1 (92.366/100)
DRR121848	DRR121848	DRS062209	DRP004189	Human	Thailand	13.7666	100.527	13	5	2016	Klebsiella pneumoniae	16	16	KL51	Very high	wzi50	O3b	Very high	NDM-1;OXA-232	CTX-M-15	-	2	-	-	-	ybt 9; ICEKp3	-	-	1	IncFII(K)_1 (97.973/100); IncFIA_1 (99.742/100); IncFIB(pQil)_1 (100/100); IncFIB(AP001918)_1 (97.654/100); ColKP3_1 (100/100); Col(pHAD28)_1 (92.366/100); Col440II_1 (100/100); Col440I_1 (100/100)
DRR121849	DRR121849	DRS062210	DRP004189	Human	Thailand	13.7666	100.527	1	5	2016	Klebsiella pneumoniae	16	16	KL51	Good	wzi50	O3b	Very high	NDM-1;OXA-232	CTX-M-15	-	2	-	-	-	ybt 9; ICEKp3	-	-	1	ColKP3_1 (100/100); IncFII(K)_1 (97.973/100); IncFIB(pQil)_1 (100/100); IncFIA_1 (99.742/100); IncFIB(AP001918)_1 (97.654/100); Col(pHAD28)_1 (92.366/100); Col440II_1 (100/100); Col440I_1 (95.614/100); Col440I_1 (100/100)
DRR121850	DRR121850	DRS062211	DRP004189	Human	Thailand	13.7666	100.527	25	5	2016	Klebsiella pneumoniae	231	231	KL51	Good	wzi104	O1/O2v2	Very high	OXA-232	-	-	2	iuc unknown	-	-	ybt 14; ICEKp5	-	-	4	IncN_1 (99.416/100); IncFIB(pQil)_1 (100/100); IncFIA_1 (99.742/100); IncFII(K)_1 (97.973/100); Col440I_1 (96.491/100); ColKP3_1 (100/100); Col440I_1 (95.614/100); IncFII(pAMA1167-NDM-5)_1 (98.084/100)
DRR121851	DRR121851	DRS062212	DRP004189	Human	Thailand	13.7666	100.527	31	5	2016	Klebsiella pneumoniae	307	307	KL102	Very high	wzi173	O2v2	Very high	NDM-1	CTX-M-15	-	2	-	-	-	-	-	-	0	IncN2_1 (100/100); IncFIB(K)_1 (98.929/100)
DRR124975	DRR124975	DRS075817	DRP004495	Human	Vietnam	21.0277	105.834	Unknown	Unknown	2016	Klebsiella pneumoniae	656	656	KL64	Very high	wzi64	O1v1	Very high	NDM-4	SHV-12	-	2	-	-	-	ybt 15; ICEKp11	-	-	1	IncFIB(pKPHS1)_1 (99.821/100); IncFIB(K)_1 (100/100); IncR_1 (100/100); Col440I_1 (95.614/100); IncFII(K)_1 (97.973/100); Col(pHAD28)_1 (92.366/100); IncFII(K)_1 (97.973/100)
DRR124976	DRR124976	DRS075818	DRP004495	Human	Vietnam	21.0277	105.834	Unknown	Unknown	2016	Klebsiella pneumoniae	147	147	KL64	Good	wzi64	O2v1	Very high	OXA-48	-	-	2	-	-	-	-	-	-	0	IncL_1 (100/100); IncFIB(K)_1 (98.929/100); ColRNAI_1 (100/100); Col(pHAD28)_1 (92.366/100); IncFII(K)_1 (95.946/100)
DRR124977	DRR124977	DRS075819	DRP004495	Human	Vietnam	21.0277	105.834	Unknown	Unknown	2016	Klebsiella pneumoniae	15	15	KL10	Very high	wzi10	O1v1	Very high	OXA-48	CTX-M-14	-	2	-	-	-	ybt 16; ICEKp12	-	-	1	IncC_1 (100/100); IncL_1 (100/100); Col(pHAD28)_1 (92.366/100); Col440II_1 (97.518/100); Col(pHAD28)_1 (90.076/100); IncR_1 (100/100); Col440I_1 (95.614/100)
DRR124978	DRR124978	DRS075820	DRP004495	Human	Vietnam	21.0277	105.834	Unknown	Unknown	2016	Klebsiella pneumoniae	15	15	KL10	Very high	wzi10	O1v1	Very high	OXA-48	CTX-M-14	-	2	-	-	-	ybt 16; ICEKp12	-	-	1	IncC_1 (100/100); IncL_1 (100/100); Col(pHAD28)_1 (92.366/100); Col440II_1 (97.518/100); Col(pHAD28)_1 (90.076/100); IncR_1 (100/100); Col440I_1 (95.614/100)
DRR124979	DRR124979	DRS075821	DRP004495	Human	Vietnam	21.0277	105.834	Unknown	Unknown	2016	Klebsiella pneumoniae	17	17	KL25	High	wzi141	O5	High	NDM-1	CTX-M-15	-	2	-	-	-	-	-	-	0	IncFII(Yp)_1 (91.342/100); IncFII(K)_1 (98.649/100); IncFIB(K)(pCAV1099-114)_1 (100/100); Col(IMGS31)_1 (98.99/100)
DRR124980	DRR124980	DRS075822	DRP004495	Human	Vietnam	21.0277	105.834	Unknown	Unknown	2016	Klebsiella pneumoniae	147	147	KL64	Good	wzi64	O2v1	Very high	OXA-48	-	-	2	-	-	-	-	-	-	0	IncL_1 (100/100); IncFIB(K)_1 (98.929/100); ColRNAI_1 (100/100); Col(pHAD28)_1 (92.366/100); IncFII(K)_1 (95.946/100)
DRR124981	DRR124981	DRS075823	DRP004495	Human	Vietnam	21.0277	105.834	Unknown	Unknown	2016	Klebsiella pneumoniae	15	15	KL10	Good	wzi10	O1v1	Very high	KPC-2	-	-	2	iuc 1	-	-	-	-	rmpA2_4*-34%	3	IncC_1 (100/100); IncFII(pHN7A8)_1 (100/100); IncHI1B(pNDM-MAR)_1 (100/100); IncFIB(pNDM-Mar)_1 (100/100); ColRNAI_1 (98.462/100); Col(pHAD28)_1 (92.366/100); IncN_1 (99.805/100); Col(pHAD28)_1 (90.909/100); Col(MG828)_1 (92.748/100)
DRR124982	DRR124982	DRS075824	DRP004495	Human	Vietnam	21.0277	105.834	Unknown	Unknown	2016	Klebsiella pneumoniae	307	307	KL102	Very high	wzi173	O2v2	Very high	NDM-1	CTX-M-15	-	2	-	-	-	ybt 15; ICEKp11	-	-	1	IncFII(K)_1 (95.946/100); IncFIB(K)_1 (98.929/100); ColRNAI_1 (100/100); Col(pHAD28)_1 (92.366/100)
DRR124985	DRR124985	DRS075827	DRP004495	Human	Vietnam	21.0277	105.834	Unknown	Unknown	2016	Klebsiella pneumoniae	3106	3106	KL113	Very high	wzi350	O1v2	Very high	NDM-1	-	-	2	-	-	-	-	-	-	0	IncFIB(K)_1 (99.107/100); IncR_1 (100/100); FIA(pBK30683)_1 (94.915/100); Col(pHAD28)_1 (94.656/100)
DRR124987	DRR124987	DRS075829	DRP004495	Human	Vietnam	21.0277	105.834	Unknown	Unknown	2016	Klebsiella pneumoniae	307	307	KL102	Very high	wzi173	O2v2	Very high	NDM-1	CTX-M-15	-	2	-	-	-	ybt 15; ICEKp11	-	-	1	IncFIB(K)_1 (98.929/100); IncFII(K)_1 (95.946/100); ColRNAI_1 (100/100); Col(pHAD28)_1 (92.366/100)
DRR124988	DRR124988	DRS075830	DRP004495	Human	Vietnam	21.0277	105.834	Unknown	Unknown	2016	Klebsiella pneumoniae	15	15	KL10	Very high	wzi10	O1v1	Very high	OXA-48	CTX-M-14	-	2	-	-	-	ybt 16; ICEKp12	-	-	1	IncC_1 (100/100); IncL_1 (100/100); Col(pHAD28)_1 (92.366/100); Col440II_1 (97.518/100); Col(pHAD28)_1 (90.076/100); IncR_1 (100/100); Col440I_1 (95.614/100)
DRR124989	DRR124989	DRS075831	DRP004495	Human	Vietnam	21.0277	105.834	Unknown	Unknown	2016	Klebsiella pneumoniae	656	656	KL64	Very high	wzi64	O1v1	Very high	KPC-2	CTX-M-15	-	2	-	-	-	ybt 15; ICEKp11 (incomplete)	-	-	1	IncFIB(K)_1 (100/100); IncR_1 (100/100); IncFII(K)_1 (97.973/100); IncN_1 (99.805/100); Col440I_1 (95.614/100); Col(pHAD28)_1 (94.656/100)
DRR124991	DRR124991	DRS075833	DRP004495	Human	Vietnam	21.0277	105.834	Unknown	Unknown	2016	Klebsiella pneumoniae	16	16	KL51	Very high	wzi50	O3b	Very high	NDM-4;OXA-181	CTX-M-15	-	2	-	-	-	-	-	-	0	IncFII(Yp)_1 (91.342/100); IncFII(K)_1 (97.973/100); IncX3_1 (100/100); IncFIB(K)_1 (98.75/100); Col(pHAD28)_1 (92.366/100); Col440II_1 (100/100); Col440I_1 (100/100)
DRR124992	DRR124992	DRS075834	DRP004495	Human	Vietnam	21.0277	105.834	Unknown	Unknown	2016	Klebsiella pneumoniae	147	147	KL64	Perfect	wzi64	O2v1	Very high	NDM-4	CTX-M-15;SHV-12	-	2	-	-	-	ybt 9; ICEKp3	-	-	1	IncFII(K)_1 (97.973/100); IncR_1 (100/100); Col(pHAD28)_1 (92.366/100)
DRR124993	DRR124993	DRS075835	DRP004495	Human	Vietnam	21.0277	105.834	Unknown	Unknown	2016	Klebsiella pneumoniae	656	656	KL64	Very high	wzi64	O1v1	Very high	NDM-4	CTX-M-15;SHV-12	-	2	-	-	-	ybt 15; ICEKp11	-	-	1	IncFIB(K)_1 (100/100); IncR_1 (100/100); ColRNAI_1 (100/100); Col440I_1 (95.614/100); IncFII(K)_1 (97.973/100); IncFII(K)_1 (97.973/100); FIA(pBK30683)_1 (94.915/100)
DRR124994	DRR124994	DRS075836	DRP004495	Human	Vietnam	21.0277	105.834	Unknown	Unknown	2016	Klebsiella pneumoniae	15	15	KL112	None	-	O1v1	Very high	KPC-2	CTX-M-15	-	2	-	-	-	ybt 10; ICEKp4	-	-	1	IncFIB(K)_1 (99.107/100); IncN_1 (99.805/100)
DRR124997	DRR124997	DRS075839	DRP004495	Human	Vietnam	21.0277	105.834	Unknown	Unknown	2016	Klebsiella pneumoniae	656	656	KL64	Very high	wzi64	O1v1	Very high	-	CTX-M-15	-	1	-	-	-	ybt 15; ICEKp11	-	-	1	IncFIB(K)_1 (100/100); IncR_1 (100/100); IncFII(K)_1 (97.973/100); Col440I_1 (95.614/100); Col(pHAD28)_1 (94.656/100); FIA(pBK30683)_1 (94.915/100)
DRR124998	DRR124998	DRS075840	DRP004495	Human	Vietnam	21.0277	105.834	Unknown	Unknown	2016	Klebsiella pneumoniae	11	11	KL24	Good	wzi24	O2v1	Very high	NDM-1	CTX-M-15	-	2	-	-	-	-	-	-	0	IncC_1 (100/100); IncFII(K)_1 (97.315/100); IncFIB(K)_1 (100/100); Col(pHAD28)_1 (91.667/100); Col(pHAD28)_1 (100/100); FIA(pBK30683)_1 (94.915/100)
DRR125001	DRR125001	DRS075843	DRP004495	Human	Vietnam	21.0277	105.834	Unknown	Unknown	2016	Klebsiella pneumoniae	147	147	KL64	Very high	wzi64	O2v1	Very high	NDM-4	-	-	2	-	-	-	ybt 9; ICEKp3	-	-	1	IncFII(K)_1 (97.973/100); IncR_1 (100/100); Col(pHAD28)_1 (92.366/100)
DRR125002	DRR125002	DRS075844	DRP004495	Human	Vietnam	21.0277	105.834	Unknown	Unknown	2016	Klebsiella pneumoniae	15	15	KL8	High	-	O1v2	Very high	NDM-4	CTX-M-15	-	2	-	-	-	-	-	-	0	IncFIB(pKPHS1)_1 (99.286/100); IncFII(K)_1 (95.946/100); IncR_1 (100/100); IncFIB(K)(pCAV1099-114)_1 (99.643/100); IncFII(pSE11)_1 (94.717/100); ColpVC_1 (98.446/100)
DRR125004	DRR125004	DRS075846	DRP004495	Human	Vietnam	21.0277	105.834	Unknown	Unknown	2016	Klebsiella pneumoniae	231	231	KL64	Very high	wzi64	O1v1	Very high	KPC-2;NDM-1	CTX-M-15;VEB-1	-	2	-	-	-	ybt 15; ICEKp11	-	-	1	IncFIB(pKPHS1)_1 (99.821/100); IncC_1 (100/100); IncFIB(K)_1 (98.929/100); IncR_1 (99.602/100); IncN_1 (100/100); IncFII(pSE11)_1 (94.717/100)
DRR125005	DRR125005	DRS075847	DRP004495	Human	Vietnam	21.0277	105.834	Unknown	Unknown	2016	Klebsiella pneumoniae	16	16	KL51	Very high	wzi50	O3b	Very high	NDM-1	-	-	2	-	-	-	ybt 9; ICEKp3	-	-	1	IncFIB(pKPHS1)_1 (99.821/100); IncFII(pHN7A8)_1 (100/100); IncFIB(K)_1 (100/100); Col440II_1 (100/100); Col(pHAD28)_1 (92.366/100); IncFII(K)_1 (98.649/100); IncFII(K)_1 (97.973/100)
DRR125007	DRR125007	DRS075849	DRP004495	Human	Vietnam	21.0277	105.834	Unknown	Unknown	2016	Klebsiella pneumoniae	15	15	KL10	Good	wzi10	O1v1	Very high	KPC-2	-	-	2	iuc 1	-	-	-	-	rmpA2_4*-34%	3	IncC_1 (100/100); IncFII(pHN7A8)_1 (100/100); IncHI1B(pNDM-MAR)_1 (100/100); IncFIB(pNDM-Mar)_1 (100/100); ColRNAI_1 (98.462/100); Col(pHAD28)_1 (92.366/100); IncN_1 (99.805/100); Col(pHAD28)_1 (90.909/100)
DRR125008	DRR125008	DRS075850	DRP004495	Human	Vietnam	21.0277	105.834	Unknown	Unknown	2016	Klebsiella pneumoniae	15	15	KL10	Very high	wzi10	O1v1	Very high	OXA-48	CTX-M-14	-	2	-	-	-	ybt 16; ICEKp12	-	-	1	IncC_1 (100/100); IncL_1 (100/100); IncR_1 (100/100); Col440I_1 (95.614/100); Col440II_1 (97.518/100); Col(pHAD28)_1 (90.076/100); Col(pHAD28)_1 (92.366/100)
DRR125009	DRR125009	DRS075851	DRP004495	Human	Vietnam	21.0277	105.834	Unknown	Unknown	2016	Klebsiella pneumoniae	15	15	KL10	Good	wzi10	O1v1	Very high	KPC-2	-	-	2	iuc 1	-	-	-	-	rmpA2_4*-34%	3	IncC_1 (100/100); IncFII(pHN7A8)_1 (100/100); IncHI1B(pNDM-MAR)_1 (100/100); IncFIB(pNDM-Mar)_1 (100/100); ColRNAI_1 (98.462/100); Col(pHAD28)_1 (92.366/100); IncN_1 (99.805/100); Col(pHAD28)_1 (90.909/100)
DRR125010	DRR125010	DRS075852	DRP004495	Human	Vietnam	21.0277	105.834	Unknown	Unknown	2016	Klebsiella pneumoniae	147	147	KL14	Good	wzi14	OL104	Good	NDM-1	CTX-M-15	mcr-8.1*	3	-	-	-	-	-	-	0	IncFIB(K)(pCAV1099-114)_1 (99.643/100); FIA(pBK30683)_1 (94.915/100); Col(pHAD28)_1 (92.366/100); Col(pHAD28)_1 (94.656/100); IncR_1 (100/100)
DRR125014	DRR125014	DRS075856	DRP004495	Human	Vietnam	21.0277	105.834	Unknown	Unknown	2016	Klebsiella pneumoniae	656	656	KL64	Very high	wzi64	O1v1	Very high	NDM-4	CTX-M-15;SHV-5^	-	2	-	-	-	ybt 15; ICEKp11	-	-	1	IncFIB(K)_1 (100/100); IncR_1 (100/100); Col440I_1 (95.614/100); FIA(pBK30683)_1 (94.915/100); IncFII(K)_1 (97.973/100); IncFII(K)_1 (97.973/100)
DRR125015	DRR125015	DRS075857	DRP004495	Human	Vietnam	21.0277	105.834	Unknown	Unknown	2016	Klebsiella pneumoniae	147	147	KL64	Good	wzi64	O2v1	Very high	OXA-48	CTX-M-15	-	2	-	-	-	-	-	-	0	IncL_1 (100/100); IncFIB(K)_1 (98.929/100); ColRNAI_1 (100/100); Col(pHAD28)_1 (92.366/100); IncFII(K)_1 (95.946/100)
DRR125016	DRR125016	DRS075858	DRP004495	Human	Vietnam	21.0277	105.834	Unknown	Unknown	2016	Klebsiella pneumoniae	15	15	KL110	Very high	wzi89	O1v1	Good	NDM-1	CTX-M-15;VEB-1	-	2	-	-	-	ybt 16; ICEKp12	-	-	1	IncFIB(pKPHS1)_1 (95.357/100); IncC_1 (100/100); IncN_1 (100/100); ColRNAI_1 (100/100); IncFII(pSE11)_1 (94.717/100); Col440I_1 (95.614/100); Col(pHAD28)_1 (93.13/100)
DRR125017	DRR125017	DRS075859	DRP004495	Human	Vietnam	21.0277	105.834	Unknown	Unknown	2016	Klebsiella pneumoniae	15	15	KL10	Good	wzi10	O1v1	Very high	KPC-2	CTX-M-15;VEB-1	-	2	iuc 3	-	-	ybt 16; ICEKp12	-	-	4	IncC_1 (100/100); IncFIB(K)_1 (100/100); IncR_1 (100/100); ColRNAI_1 (100/100); IncFII(K)_1 (97.973/100); IncN_1 (99.805/100); Col440II_1 (97.518/100); Col(pHAD28)_1 (90.076/100)
DRR125018	DRR125018	DRS075860	DRP004495	Human	Vietnam	21.0277	105.834	Unknown	Unknown	2016	Klebsiella pneumoniae	147	147	KL10	Good	wzi420	O3/O3a	Good	NDM-1	CTX-M-15	-	2	-	-	-	ybt 14; ICEKp5	-	-	1	IncFII(K)_1 (97.973/100); IncR_1 (100/100); IncFIB(pQil)_1 (100/100); Col440I_1 (96.491/100); Col(pHAD28)_1 (92.366/100); Col(BS512)_1 (100/100); FIA(pBK30683)_1 (94.915/100)
DRR125019	DRR125019	DRS075861	DRP004495	Human	Vietnam	21.0277	105.834	Unknown	Unknown	2016	Klebsiella pneumoniae	147	147	KL64	Perfect	wzi64	O2v1	Very high	NDM-4	CTX-M-15;SHV-12	-	2	-	-	-	ybt 9; ICEKp3	-	-	1	IncFII(K)_1 (97.973/100); IncR_1 (100/100); ColRNAI_1 (100/100); Col(pHAD28)_1 (92.366/100); Col(pHAD28)_1 (92.366/100)
DRR125020	DRR125020	DRS075862	DRP004495	Human	Vietnam	21.0277	105.834	Unknown	Unknown	2016	Klebsiella pneumoniae	15	15	KL112	Very high	wzi93	O1v1	Very high	KPC-2	CTX-M-15	-	2	-	-	-	ybt 10; ICEKp4	-	-	1	IncFIB(K)_1 (99.107/100)
DRR125021	DRR125021	DRS075863	DRP004495	Human	Vietnam	21.0277	105.834	Unknown	Unknown	2016	Klebsiella pneumoniae	656	656	KL64	Very high	wzi64	O1v1	Very high	KPC-2	CTX-M-15	-	2	-	-	-	ybt 15; ICEKp11	-	-	1	IncR_1 (100/100); IncN_1 (99.805/100); FIA(pBK30683)_1 (94.915/100); Col440I_1 (95.614/100); Col(pHAD28)_1 (94.656/100)
DRR125022	DRR125022	DRS075864	DRP004495	Human	Vietnam	21.0277	105.834	Unknown	Unknown	2016	Klebsiella pneumoniae	11	11	KL105	Very high	wzi75	O2v2	Very high	KPC-2	-	-	2	-	-	-	-	-	-	0	IncFIB(K)_1 (100/100); IncR_1 (100/100); IncN_1 (99.805/100)
DRR125025	DRR125025	DRS075867	DRP004495	Human	Vietnam	21.0277	105.834	Unknown	Unknown	2016	Klebsiella pneumoniae	11	11	KL104	Good	wzi73	O2v2	Very high	NDM-1	CTX-M-55;SHV-2	-	2	-	-	-	-	-	-	0	IncFII(pHN7A8)_1 (100/100); IncR_1 (100/100); IncFII(K)_1 (100/100); IncFIB(K)_1 (100/100); Col(pHAD28)_1 (93.13/100); FIA(pBK30683)_1 (94.915/100)
DRR125026	DRR125026	DRS075868	DRP004495	Human	Vietnam	21.0277	105.834	Unknown	Unknown	2016	Klebsiella pneumoniae	48951820d2cf36b5f42278320e3e17e0c1a64549	147-1LV	KL128	Very high	wzi99	O3b	Very high	NDM-4	-	-	2	-	-	-	-	-	-	0	IncFII(K)_1 (97.973/100); IncFIB(K)(pCAV1099-114)_1 (99.643/100); Col440I_1 (92.982/100); IncFIA(HI1)_1 (96.907/100)
DRR125027	DRR125027	DRS075869	DRP004495	Human	Vietnam	21.0277	105.834	Unknown	Unknown	2016	Klebsiella pneumoniae	15	15	KL10	Very high	wzi10	O1v1	Very high	NDM-1	CTX-M-15	-	2	-	-	-	ybt 13; ICEKp2	-	-	1	IncFIB(K)_1 (100/100); IncR_1 (100/100); IncFII(K)_1 (100/100); FIA(pBK30683)_1 (94.915/100)
DRR125028	DRR125028	DRS075870	DRP004495	Human	Vietnam	21.0277	105.834	Unknown	Unknown	2016	Klebsiella pneumoniae	656	656	KL64	Very high	wzi64	O1v1	Very high	NDM-4	-	-	2	-	-	-	ybt 15; ICEKp11	-	-	1	IncFIB(K)_1 (100/100); IncR_1 (100/100); Col440I_1 (95.614/100); IncFII(K)_1 (97.973/100); Col(pHAD28)_1 (92.366/100); IncFII(K)_1 (97.973/100); FIA(pBK30683)_1 (94.915/100)
DRR125030	DRR125030	DRS075872	DRP004495	Human	Vietnam	21.0277	105.834	Unknown	Unknown	2016	Klebsiella pneumoniae	147	147	KL64	Perfect	wzi64	O2v1	Very high	NDM-4	CTX-M-15	-	2	-	-	-	ybt 9; ICEKp3	-	-	1	IncFII(K)_1 (97.973/100); IncR_1 (100/100); ColRNAI_1 (100/100); Col(pHAD28)_1 (92.366/100); Col(pHAD28)_1 (92.366/100)
DRR125031	DRR125031	DRS075873	DRP004495	Human	Vietnam	21.0277	105.834	Unknown	Unknown	2016	Klebsiella pneumoniae	15	15	KL10	Very high	wzi10	O1v1	Good	KPC-2	CTX-M-15;VEB-1	-	2	iuc 3	-	-	ybt 16; ICEKp12	-	-	4	IncC_1 (100/100); IncFIB(K)_1 (100/100); IncR_1 (100/100); ColRNAI_1 (100/100); IncFII(K)_1 (97.973/100); IncN_1 (99.805/100); Col(pHAD28)_1 (90.076/100); Col440II_1 (97.518/100)
DRR125032	DRR125032	DRS075874	DRP004495	Human	Vietnam	21.0277	105.834	Unknown	Unknown	2016	Klebsiella pneumoniae	15	15	KL8	High	-	O1v2	Very high	NDM-4	CTX-M-15	-	2	-	-	-	-	-	-	0	IncFIB(pKPHS1)_1 (99.286/100); IncFII(K)_1 (95.946/100); IncR_1 (100/100); IncFIB(K)(pCAV1099-114)_1 (99.643/100); IncFII(pSE11)_1 (94.717/100); ColpVC_1 (98.446/100)
DRR125033	DRR125033	DRS075875	DRP004495	Human	Vietnam	21.0277	105.834	Unknown	Unknown	2016	Klebsiella pneumoniae	656	656	KL64	Very high	wzi64	O1v1	Very high	KPC-2	CTX-M-15	-	2	-	-	-	ybt 15; ICEKp11	-	-	1	IncFIB(K)_1 (100/100); IncFII(K)_1 (97.973/100); IncR_1 (100/100); IncN_1 (99.805/100); Col440I_1 (95.614/100); Col(pHAD28)_1 (94.656/100); FIA(pBK30683)_1 (94.915/100)
DRR125037	DRR125037	DRS075879	DRP004495	Human	Vietnam	21.0277	105.834	Unknown	Unknown	2016	Klebsiella pneumoniae	15	15	KL10	Good	wzi10	O1v1	Good	KPC-2	CTX-M-15;VEB-1	-	2	iuc 3	-	-	ybt 16; ICEKp12	-	-	4	IncC_1 (100/100); IncFIB(K)_1 (100/100); IncR_1 (100/100); ColRNAI_1 (100/100); IncFII(K)_1 (97.973/100); IncN_1 (99.805/100); Col440II_1 (97.518/100); Col(pHAD28)_1 (90.076/100)
DRR125038	DRR125038	DRS075880	DRP004495	Human	Vietnam	21.0277	105.834	Unknown	Unknown	2016	Klebsiella pneumoniae	15	15	KL62	Very high	wzi323	O1v1	Very high	NDM-4	CTX-M-15	-	2	-	-	-	ybt 14; ICEKp5	-	-	1	IncFIB(pKPHS1)_1 (99.821/100); IncFIB(K)_1 (100/100); ColRNAI_1 (100/100); IncR_1 (100/100); IncFII(K)_1 (97.973/100); Col440I_1 (95.614/100); Col(pHAD28)_1 (92.366/100)
DRR125039	DRR125039	DRS075881	DRP004495	Human	Vietnam	21.0277	105.834	Unknown	Unknown	2016	Klebsiella pneumoniae	11	11	KL105	Very high	wzi75	O2v2	Very high	KPC-2	-	-	2	-	-	-	-	-	-	0	IncFIB(K)_1 (100/100); IncR_1 (100/100); IncN_1 (99.805/100)
DRR125040	DRR125040	DRS075882	DRP004495	Human	Vietnam	21.0277	105.834	Unknown	Unknown	2016	Klebsiella pneumoniae	147	147	KL64	Good	wzi64	O2v1	Very high	OXA-48	CTX-M-15	-	2	-	-	-	-	-	-	0	IncL_1 (100/100); IncFIB(K)_1 (98.929/100); ColRNAI_1 (100/100); Col(pHAD28)_1 (92.366/100); IncFII(K)_1 (95.946/100)
DRR125067	DRR125067	DRS060452	DRP004119	Human	Japan	34.8194	135.528	26	7	2016	Klebsiella pneumoniae	147	147	KL10	Good	wzi420	O3/O3a	Good	NDM-5	CTX-M-15	-	2	-	-	-	ybt 10; ICEKp4	-	-	1	IncFIB(pKPHS1)_1 (98.214/100); IncFII_1 (100/100); IncFII(K)_1 (98.649/100); FIA(pBK30683)_1 (94.915/100); IncR_1 (100/100); Col(pHAD28)_1 (92.366/100); Col(BS512)_1 (100/100)
DRR125668	DRR125668	DRS090775	DRP004909	Unknown	Japan	35	136	Unknown	Unknown	2017	Klebsiella pneumoniae	375	375	KL2	None	-	O2v2	Good	-	-	-	0	iuc 1	-	iro 1	-	-	-	3
DRR128837	DRR128837	DRS063692	DRP004268	Unknown	Japan	35.6552	139.834	Unknown	8	2017	Klebsiella pneumoniae	11	11	KL47	Good	wzi209	OL101	Good	KPC-2	-	MgrB-62%	3	-	-	-	ybt 9; ICEKp3	-	-	1	IncC_1 (100/100); IncFII(K)_1 (95.946/100); ColRNAI_1 (98.462/100); IncFII(pHN7A8)_1 (100/100); IncN_1 (99.222/100)
DRR138477	DRR138477	DRS063938	DRP004282	Human	Thailand	13.766	100.527	9	2	2018	Klebsiella pneumoniae	394	394	KL3	Very high	wzi59	O2v2	Very high	-	CTX-M-15	mcr-1.1	1	-	-	-	ybt 10; ICEKp4	-	-	1	IncFII(K)_1 (99.324/100); IncFIB(K)_1 (98.929/100); IncI2_1 (99.383/100)
DRR138480	DRR138480	DRS063941	DRP004282	Human	Thailand	13.766	100.527	9	2	2018	Klebsiella pneumoniae	709	709	KL9	Very high	wzi9	O1v2	Good	-	-	mcr-1.1^	0	-	-	-	-	-	-	0	IncFIB(K)(pCAV1099-114)_1 (99.643/100); FIA(pBK30683)_1 (94.915/100); IncR_1 (100/100); IncX4_1 (100/100); ColRNAI_1 (100/100); Col(pHAD28)_1 (92.366/100); IncHI1B(pNDM-MAR)_1 (99.474/100); Col440I_1 (95.614/100)
DRR140897	DRR140897	DRS074971	DRP003581	Human	Myanmar	16.7788	96.149	13	9	2016	Klebsiella pneumoniae	101	101	KL17	Perfect	wzi137	O1v1	Very high	NDM-5	CTX-M-15	-	2	-	-	-	ybt 9; ICEKp3	-	-	1	IncFII_1 (100/100); IncFIB(K)_1 (98.929/100); Col(pHAD28)_1 (94.656/100); Col440II_1 (96.809/100)
DRR140900	DRR140900	DRS074974	DRP003581	Human	Myanmar	16.7788	96.149	21	10	2016	Klebsiella pneumoniae	101	101	KL17	Perfect	wzi137	O1v1	Very high	NDM-5	CTX-M-15	-	2	-	-	-	ybt 9; ICEKp3	-	-	1	IncFII_1 (100/100); IncFIB(K)_1 (98.929/100); Col(pHAD28)_1 (94.656/100); Col440II_1 (96.809/100)
DRR140903	DRR140903	DRS074977	DRP003581	Human	Myanmar	16.7788	96.149	10	11	2016	Klebsiella pneumoniae	147	147	KL64	Very high	wzi64	O2v1	Very high	NDM-1	CTX-M-15	-	2	-	-	-	ybt 9; ICEKp3	-	-	1	IncFIB(pKPHS1)_1 (95.536/100); IncFIB(pQil)_1 (100/100); IncR_1 (100/100); Col(pHAD28)_1 (92.366/100); IncFII(K)_1 (98.649/100)
DRR140922	DRR140922	DRS074965	DRP003581	Human	Myanmar	16.7788	96.149	20	11	2015	Klebsiella pneumoniae	147	147	KL64	High	wzi64	O2v1	Very high	NDM-1	CTX-M-15	-	2	-	-	-	ybt 9; ICEKp3	-	-	1	IncFIB(pKPHS1)_1 (95.536/100); IncR_1 (100/100); IncFIB(pQil)_1 (100/100); IncFII(K)_1 (98.649/100); Col(pHAD28)_1 (92.366/100)
DRR157201	DRR157201	DRS080302	DRP004614	Human	Japan	35	136	10	9	2016	Klebsiella pneumoniae	37	37	KL118	Good	wzi108	OL101	Good	-	-	-	0	-	-	-	-	-	-	0	IncR_1 (100/100); Col440I_1 (94.737/100)
DRR157202	DRR157202	DRS080305	DRP004614	Human	Japan	35	136	10	9	2016	Klebsiella pneumoniae	1245	1245	KL3	Very high	wzi59	O1v2	Very high	-	-	-	0	-	-	-	-	-	-	0	IncR_1 (99.602/100); IncFII(pKP91)_1 (100/100); IncFIB(K)(pCAV1099-114)_1 (99.643/100); Col440I_1 (95.614/100)
DRR164893	DRR164893	DRS083314	DRP004119	Human	Japan	34.6918	135.492	Unknown	12	2015	Klebsiella pneumoniae	17	17	KL25	Good	wzi141	O5	High	IMP-6	CTX-M-2	-	2	-	-	-	ybt 15; ICEKp11	-	-	1	IncFII(K)_1 (95.946/100); IncR_1 (99.203/100); FII(pBK30683)_1 (90.308/100); IncN_1 (99.805/100); IncFIB(K)_1 (98.929/100)
DRR164894	DRR164894	DRS083315	DRP004119	Human	Japan	34.6918	135.492	Unknown	12	2015	Klebsiella pneumoniae	45	45	KL24	Very high	wzi101	O2v1	Very high	IMP-6	CTX-M-2	-	2	-	-	-	ybt 10; ICEKp4	-	-	1	FII(pBK30683)_1 (90.308/100); IncN_1 (99.805/100); IncFIB(K)_1 (98.929/100); IncFII(K)_1 (97.973/100); Col(pHAD28)_1 (93.13/100); Col440II_1 (97.518/100)
DRR178373	DRR178373	DRS115571	DRP005661	Human	Japan	35.68	139.76	Unknown	Unknown	2017	Klebsiella pneumoniae	268	268	KL20	Good	wzi95	O2v1	Very high	IMP-11	SHV-2	-	2	-	clb 3	iro 1	ybt 17; ICEKp10	rmp 1; KpVP-1 (incomplete)	-	2	IncM1_1 (99.594/100); IncR_1 (100/100); repB_KLEB (100/100); FIA(pBK30683)_1 (94.915/100)
DRR178374	DRR178374	DRS115572	DRP005661	Human	Japan	35.68	139.76	Unknown	Unknown	2017	Klebsiella pneumoniae	268	268	KL20	Very high	wzi95	O2v1	Very high	IMP-11	-	-	2	-	clb 3	iro 1	ybt 17; ICEKp10	rmp 1; KpVP-1 (incomplete)	-	2	IncM1_1 (99.594/100); IncR_1 (100/100); repB_KLEB (100/100); FIA(pBK30683)_1 (94.915/100)
DRR178378	DRR178378	DRS115576	DRP005661	Human	Japan	35.68	139.76	Unknown	Unknown	2017	Klebsiella pneumoniae	268	268	KL20	Very high	wzi95	O2v1	Very high	IMP-11	-	-	2	-	clb 3	iro 1 (incomplete)	ybt 17; ICEKp10	-	-	2	IncM1_1 (99.594/100); IncR_1 (100/100); repB_KLEB (100/100); FIA(pBK30683)_1 (94.915/100)
DRR178385	DRR178385	DRS115583	DRP005661	Human	Japan	35.68	139.76	Unknown	Unknown	2018	Klebsiella pneumoniae	12	12	KL122	Good	wzi162	O2v2	Very high	IMP-1	-	-	2	-	-	-	-	-	-	0	IncFIB(pNDM-Mar)_1 (100/100); IncFIB(pKPHS1)_1 (95.536/100); IncM1_1 (99.594/100); FII(pBK30683)_1 (100/100); FIA(pBK30683)_1 (100/100); IncFIB(K)_1 (98.929/100); IncFII(pKP91)_1 (93.562/100)
DRR178397	DRR178397	DRS115595	DRP005661	Human	Japan	35.68	139.76	Unknown	Unknown	2018	Klebsiella pneumoniae	25	25	KL2	High	wzi72	O1v2	Very high	-	CTX-M-15	-	1	-	-	-	ybt 14; ICEKp5	-	-	1	IncFIB(K)_1 (98.75/100)
DRR178398	DRR178398	DRS115596	DRP005661	Human	Japan	35.68	139.76	Unknown	Unknown	2018	Klebsiella pneumoniae	147	147	KL64	Very high	wzi64	O2v1	High	-	-	-	0	-	-	-	-	-	-	0	IncFIB(pKPHS1)_1 (95.714/100); IncFIB(K)(pCAV1099-114)_1 (99.643/100); IncR_1 (100/100)
DRR178442	DRR178442	DRS115640	DRP005661	Human	Japan	35.68	139.76	Unknown	Unknown	2018	Klebsiella pneumoniae	290	290	KL21	Good	wzi21	O1v1	Very high	-	CTX-M-14	-	1	-	-	-	ybt 14; ICEKp5	-	-	1	IncFIB(K)_1 (98.929/100); Col440I_1 (97.368/100)
DRR178447	DRR178447	DRS115645	DRP005661	Human	Japan	35.68	139.76	Unknown	Unknown	2018	Klebsiella pneumoniae	1303	1303	KL58	Good	wzi130	O1v2	High	IMP-11	-	-	2	-	-	-	-	-	-	0	IncM1_1 (99.594/100); IncFIB(K)_1 (98.929/100); Col440I_1 (94.737/100)
DRR179999	DRR179999	DRS096200	DRP004119	Human	Japan	34.6918	135.492	1	12	2015	Klebsiella pneumoniae	35	35	KL22	Very high	wzi37	O1v1	Very high	GES-24	-	-	2	-	-	-	-	-	-	0	IncFIB(pNDM-Mar)_1 (99.544/100); IncFIB(K)_1 (98.929/100); Col440I_1 (94.737/100)
DRR192204	DRR192204	DRS119543	DRP004119	Human	Japan	34.6918	135.492	1	12	2015	Klebsiella pneumoniae	584	584	KL38	Very high	wzi96	O3b	Very high	IMP-6	CTX-M-2	-	2	-	-	-	-	-	-	0	IncFII(K)_1 (98.649/100); IncN_1 (99.805/100); IncFIA(HI1)_1 (97.423/100); IncFIB(K)_1 (98.929/100); IncFII(K)_1 (95.946/100)
DRR192205	DRR192205	DRS119544	DRP004119	Human	Japan	34.6918	135.492	1	12	2015	Klebsiella pneumoniae	584	584	KL38	Very high	wzi96	O3b	Very high	IMP-6	CTX-M-2	-	2	-	-	-	-	-	-	0	IncFII(K)_1 (98.649/100); IncN_1 (99.805/100); IncFIA(HI1)_1 (97.423/100); IncFIB(K)_1 (98.929/100); IncFII(K)_1 (95.946/100); Col(MG828)_1 (91.603/100)
DRR192206	DRR192206	DRS119545	DRP004119	Human	Japan	34.6918	135.492	1	12	2015	Klebsiella pneumoniae	11	11	KL105	None	wzi75	O2v2	Good	IMP-6	-	-	2	-	-	-	-	-	-	0	IncFIB(K)_1 (99.107/100); IncN_1 (99.805/100)
DRR192209	DRR192209	DRS119547	DRP004119	Human	Japan	34.6918	135.492	1	12	2015	Klebsiella pneumoniae	134	134	KL25	High	wzi168	O5	High	IMP-6	CTX-M-2	-	2	-	-	-	-	-	-	0	IncN_1 (99.805/100); IncFIB(K)_1 (98.929/100); IncFIB(pKPHS1)_1 (99.821/100); IncQ2_1 (98.889/100); Col440I_1 (90.351/100)
DRR192210	DRR192210	DRS119548	DRP004119	Human	Japan	34.6918	135.492	1	12	2015	Klebsiella pneumoniae	107	107	KL158	Good	wzi380	O1v1	Very high	IMP-6	CTX-M-2	-	2	-	-	-	-	-	-	0	IncN_1 (99.805/100)
DRR192211	DRR192211	DRS119549	DRP004119	Human	Japan	34.6918	135.492	1	12	2015	Klebsiella pneumoniae	107	107	KL158	Very high	wzi380	O1v1	Very high	IMP-6	CTX-M-2	-	2	-	-	-	-	-	-	0	IncN_1 (99.805/100)
DRR192212	DRR192212	DRS119550	DRP004119	Human	Japan	34.6918	135.492	1	12	2015	Klebsiella pneumoniae	45	45	KL24	Very high	wzi101	O2v1	Very high	IMP-6	CTX-M-2	-	2	-	-	-	ybt 10; ICEKp4	-	-	1	IncFIB(K)_1 (98.929/100); IncN_1 (99.805/100); Col(pHAD28)_1 (93.13/100); IncFII(K)_1 (97.973/100); Col440II_1 (97.518/100)
DRR192235	DRR192235	DRS119570	DRP004119	Human	Japan	34.6918	135.492	1	12	2015	Klebsiella pneumoniae	36	36	KL62	Very high	wzi149	O2v1	Very high	IMP-6	-	-	2	iuc 1	clb 3	-	ybt unknown	rmp 1; KpVP-1	rmpA2_2-54%	5	IncHI1B(pNDM-MAR)_1 (100/100); repB_KLEB (100/100); ColRNAI_1 (98.462/100)
DRR198019	DRR198019	DRS113716	DRP005591	Human	Myanmar	16.9	96.1	Unknown	Unknown	2016	Klebsiella pneumoniae	42	42	KL106	Good	wzi29	O1v2	Very high	NDM-4	CTX-M-15	-	2	-	-	-	-	-	-	0	IncFII(K)_1 (98.649/100); IncX3_1 (100/100); IncX3_1 (100/100); Col(pHAD28)_1 (92.366/100); Col(pHAD28)_1 (94.656/100); Col440II_1 (96.809/100)
DRR198020	DRR198020	DRS113717	DRP005591	Human	Myanmar	16.8	96.2	Unknown	Unknown	2016	Klebsiella pneumoniae	17	17	KL141	Very high	wzi197	O4	Very high	-	CTX-M-14	-	1	-	-	-	-	-	-	0	IncC_1 (100/100); IncX3_1 (100/100); IncFIB(K)_1 (98.929/100)
DRR198021	DRR198021	DRS113718	DRP005591	Human	Myanmar	16.9	96.1	Unknown	Unknown	2016	Klebsiella pneumoniae	17	17	KL141	Good	wzi197	O4	Very high	NDM-1	CTX-M-14	-	2	-	-	-	-	-	-	0	IncFIB(K)_1 (98.929/100); IncC_1 (100/100); IncX3_1 (100/100); ColRNAI_1 (90.152/100)
DRR198024	DRR198024	DRS113721	DRP005591	Human	Myanmar	16.9	96.1	Unknown	Unknown	2016	Klebsiella pneumoniae	147	147	KL64	Good	wzi64	O2v1	Very high	NDM-1	CTX-M-15	-	2	-	-	-	ybt 9; ICEKp3	-	-	1	IncFIB(pKPHS1)_1 (95.536/100); IncR_1 (100/100); IncFIB(pQil)_1 (100/100); IncFII(K)_1 (98.649/100); Col(pHAD28)_1 (92.366/100)
DRR198025	DRR198025	DRS113722	DRP005591	Human	Myanmar	16.9	96.1	Unknown	Unknown	2015	Klebsiella pneumoniae	101	101	KL106	Good	wzi29	O1v2	Very high	NDM-1	CTX-M-15	-	2	-	-	-	-	-	-	0	IncFIB(pKPHS1)_1 (97.321/100); IncM2_1 (99.849/100); IncFII(K)_1 (98.649/100); IncFIB(K)_1 (98.929/100); Col(pHAD28)_1 (92.366/100); Col440I_1 (97.368/100)
DRR198026	DRR198026	DRS113723	DRP005591	Human	Myanmar	16.8	96.2	Unknown	Unknown	2016	Klebsiella pneumoniae	101	101	KL106	None	wzi29	O1v2	Very high	NDM-1	CTX-M-15	-	2	-	-	-	-	-	-	0	IncFIB(pQil)_1 (100/100); IncFIB(K)_1 (98.929/100); Col440I_1 (97.368/100); Col(pHAD28)_1 (91.667/100); IncFII(K)_1 (97.973/100)
DRR198028	DRR198028	DRS113725	DRP005591	Human	Myanmar	16.9	96.1	Unknown	Unknown	2016	Klebsiella pneumoniae	420	420	KL20	Good	wzi95	O1v1	Very high	NDM-1	CTX-M-15	-	2	iuc 1	-	-	ybt 9; ICEKp3	-	rmpA2_6*-60%	4	IncFIB(pNDM-Mar)_1 (99.317/100); IncFII(K)_1 (98.649/100); IncM2_1 (100/100); repB_KLEB (100/100); Col440I_1 (94.737/100)
DRR198029	DRR198029	DRS113726	DRP005591	Human	Myanmar	16.9	96.1	Unknown	Unknown	2016	Klebsiella pneumoniae	147	147	KL64	Good	wzi64	O2v1	Very high	NDM-1	CTX-M-15	-	2	-	-	-	ybt 9; ICEKp3	-	-	1	IncFIB(pKPHS1)_1 (95.536/100); IncFIB(pQil)_1 (100/100); IncR_1 (100/100); Col(pHAD28)_1 (92.366/100)
DRR198031	DRR198031	DRS113728	DRP005591	Human	Myanmar	16.9	96.1	Unknown	Unknown	2016	Klebsiella pneumoniae	147	147	KL64	None	wzi64	O2v1	Very high	NDM-1^	CTX-M-15	-	2	-	-	-	ybt 9; ICEKp3	-	-	1	IncFIB(K)_1 (98.929/100); IncFIB(pKPHS1)_1 (95.536/100); IncFIB(pQil)_1 (100/100); IncR_1 (100/100); Col(pHAD28)_1 (92.366/100); IncFII(K)_1 (97.973/100); Col(pHAD28)_1 (92.366/100)
DRR198032	DRR198032	DRS113729	DRP005591	Human	Myanmar	16.9	96.1	Unknown	Unknown	2016	Klebsiella pneumoniae	534	534	KL13	None	wzi243	OL104	Good	NDM-7	CTX-M-15	-	2	-	-	-	-	-	-	0	IncX3_1 (100/100); IncFII(K)_1 (98.649/100); Col440I_1 (95.614/100); Col(pHAD28)_1 (92.366/100)
DRR198033	DRR198033	DRS113730	DRP005591	Human	Myanmar	16.9	96.1	Unknown	Unknown	2016	Klebsiella pneumoniae	15	15	KL24	Good	wzi24	O1v1	Very high	NDM-1	CTX-M-15	-	2	-	-	-	ybt 14; ICEKp5	-	-	1	IncC_1 (100/100); IncFII(K)_1 (98.649/100); Col440I_1 (94.737/100); Col(pHAD28)_1 (92.366/100)
DRR198034	DRR198034	DRS113731	DRP005591	Human	Myanmar	16.9	96.1	Unknown	Unknown	2016	Klebsiella pneumoniae	18ec13a6df3fdc9ec3e4f6c409c557d3c6f0b1bb	16-1LV	KL51	Good	wzi50	O3b	Very high	NDM-7	CTX-M-15	-	2	-	-	-	ybt 10; ICEKp4	-	-	1	IncX3_1 (100/100); IncFII(K)_1 (98.649/100); IncFIA_1 (99.742/100); IncFIB(AP001918)_1 (98.387/100); IncFII(pAMA1167-NDM-5)_1 (98.084/100); Col440I_1 (96.491/100)
DRR198038	DRR198038	DRS113735	DRP005591	Human	Myanmar	16.8	96.2	Unknown	Unknown	2016	Klebsiella pneumoniae	273	273	KL74	None	wzi174	O3b	Good	NDM-7	CTX-M-15	-	2	-	-	-	-	-	-	0	IncFII(K)_1 (98.649/100); IncX3_1 (100/100); Col440I_1 (100/100); Col(pHAD28)_1 (94.656/100); Col(pHAD28)_1 (92.366/100); Col(pHAD28)_1 (91.667/100)
DRR198039	DRR198039	DRS113736	DRP005591	Human	Myanmar	16.8	96.2	Unknown	Unknown	2016	Klebsiella pneumoniae	16	16	KL51	High	wzi50	O3b	Very high	NDM-1	CTX-M-15	-	2	-	-	-	ybt 10; ICEKp4	-	-	1	IncFIB(K)_1 (98.75/100); IncFII(K)_1 (97.973/100); IncC_1 (100/100); Col(pHAD28)_1 (92.366/100); Col(MG828)_1 (93.511/100); Col156_1 (94.805/100); Col(BS512)_1 (100/100)
DRR198040	DRR198040	DRS113737	DRP005591	Human	Myanmar	16.8	96.2	Unknown	Unknown	2016	Klebsiella pneumoniae	101	101	KL17	Good	wzi137	O1v1	Very high	NDM-5	CTX-M-15	-	2	-	-	-	ybt 9; ICEKp3	-	-	1	IncFII_1 (100/100); IncFIB(K)_1 (98.929/100); Col(pHAD28)_1 (94.656/100); Col440II_1 (96.809/100); Col(BS512)_1 (100/100)
DRR198041	DRR198041	DRS113738	DRP005591	Human	Myanmar	16.8	96.2	Unknown	Unknown	2016	Klebsiella pneumoniae	101	101	KL17	Good	wzi137	O1v1	Very high	NDM-5	CTX-M-15	-	2	-	-	-	ybt 9; ICEKp3	-	-	1	IncFII_1 (100/100); IncFIB(K)_1 (98.929/100); Col(pHAD28)_1 (94.656/100); Col440II_1 (96.809/100)
DRR198042	DRR198042	DRS113739	DRP005591	Human	Myanmar	16.9	96.1	Unknown	Unknown	2016	Klebsiella pneumoniae	101	101	KL17	Good	wzi137	O1v1	Good	NDM-5	CTX-M-15	-	2	-	-	-	ybt 9; ICEKp3	-	-	1	IncFII_1 (100/100); Col440II_1 (96.809/100); Col440II_1 (96.809/100); IncFIB(K)_1 (98.929/100); Col(pHAD28)_1 (94.656/100)
DRR198043	DRR198043	DRS113740	DRP005591	Human	Myanmar	19.7	96.1	Unknown	Unknown	2016	Klebsiella pneumoniae	101	101	KL17	Good	wzi137	O1v1	Good	NDM-5	CTX-M-15	-	2	-	-	-	ybt 9; ICEKp3	-	-	1	IncFII_1 (100/100); IncFIB(K)_1 (98.929/100); Col(pHAD28)_1 (94.656/100); Col440II_1 (96.809/100); Col3M_1 (98.089/100)
DRR198044	DRR198044	DRS113741	DRP005591	Human	Myanmar	19.7	96.1	Unknown	Unknown	2016	Klebsiella pneumoniae	147	147	KL128	None	wzi99	O3b	Very high	NDM-1	CTX-M-15	-	2	-	-	-	-	-	-	0	IncFIA(HI1)_1 (96.907/100); IncFII(K)_1 (98.649/100); Col(pHAD28)_1 (94.656/100)
DRR198045	DRR198045	DRS113742	DRP005591	Human	Myanmar	19.7	96.1	Unknown	Unknown	2016	Klebsiella pneumoniae	101	101	KL17	Good	wzi137	O1v1	Very high	NDM-5	CTX-M-15	-	2	-	-	-	ybt 9; ICEKp3	-	-	1	IncFII_1 (100/100); IncFIB(K)_1 (98.929/100); Col(pHAD28)_1 (94.656/100); Col440II_1 (96.809/100)
DRR198046	DRR198046	DRS113743	DRP005591	Human	Myanmar	16.8	96.1	Unknown	Unknown	2016	Klebsiella pneumoniae	147	147	KL10	Good	wzi420	O3/O3a	Good	NDM-5	CTX-M-15	-	2	-	-	-	ybt 10; ICEKp4	-	-	1	IncFIB(pQil)_1 (100/100); IncFII(K)_1 (98.649/100); IncFII_1 (100/100); IncR_1 (100/100); FIA(pBK30683)_1 (94.915/100); Col(pHAD28)_1 (94.656/100); Col(pHAD28)_1 (92.366/100); Col(BS512)_1 (100/100)
DRR198047	DRR198047	DRS113744	DRP005591	Human	Myanmar	16.9	96.1	Unknown	Unknown	2016	Klebsiella pneumoniae	101	101	KL17	Perfect	wzi137	O1v1	Very high	NDM-5	CTX-M-15	-	2	-	-	-	ybt 9; ICEKp3	-	-	1	IncFII_1 (100/100); IncFIB(K)_1 (98.929/100); Col(pHAD28)_1 (94.656/100); Col440II_1 (96.809/100)
DRR198048	DRR198048	DRS113745	DRP005591	Human	Myanmar	16.9	96.1	Unknown	Unknown	2016	Klebsiella pneumoniae	401	401	KL17	Very high	wzi137	O1v1	Very high	NDM-1	CTX-M-15	-	2	-	-	-	ybt 9; ICEKp3	-	-	1	IncM2_1 (100/100); IncR_1 (99.602/100); IncFIB(K)_1 (98.929/100); Col(pHAD28)_1 (90.076/100); IncFII(K)_1 (98.649/100); Col440I_1 (90.351/100); Col440I_1 (96.491/100)
DRR198049	DRR198049	DRS113746	DRP005591	Human	Myanmar	16.9	96.1	Unknown	Unknown	2016	Klebsiella pneumoniae	36	36	KL27	Good	wzi27	O2v2	Good	NDM-1	CTX-M-15	-	2	-	-	-	ybt 10; ICEKp4	-	-	1	IncFII(K)_1 (98.649/100); IncM2_1 (100/100)
DRR198050	DRR198050	DRS113747	DRP005591	Human	Myanmar	16.9	96.1	Unknown	Unknown	2017	Klebsiella pneumoniae	101	101	KL17	Very high	wzi137	O1v1	Very high	NDM-5	CTX-M-15	-	2	-	-	-	ybt 9; ICEKp3	-	-	1	IncFII_1 (100/100); IncFIB(K)_1 (98.929/100); Col(pHAD28)_1 (94.656/100); Col440II_1 (96.809/100); Col440II_1 (96.809/100)
DRR198051	DRR198051	DRS113748	DRP005591	Human	Myanmar	16.8	96.2	Unknown	Unknown	2017	Klebsiella pneumoniae	101	101	KL17	Very high	wzi137	O1v1	Very high	NDM-5	CTX-M-15	-	2	-	-	-	ybt 9; ICEKp3	-	-	1	IncFII_1 (100/100); IncFIB(K)_1 (98.929/100); Col(pHAD28)_1 (94.656/100); Col440II_1 (96.809/100)
DRR198052	DRR198052	DRS113749	DRP005591	Human	Myanmar	16.8	96.2	Unknown	Unknown	2017	Klebsiella pneumoniae	147	147	KL64	Very high	wzi64	O2v1	Very high	NDM-1	CTX-M-15	-	2	-	-	-	ybt 9; ICEKp3	-	-	1	IncFIB(pKPHS1)_1 (95.536/100); IncFII(K)_1 (98.649/100); IncFIB(pQil)_1 (100/100); Col(pHAD28)_1 (92.366/100)
DRR198053	DRR198053	DRS113750	DRP005591	Human	Myanmar	16.8	96.2	Unknown	Unknown	2017	Klebsiella pneumoniae	147	147	KL64	Good	wzi64	O2v1	Very high	NDM-1	CTX-M-15	-	2	-	-	-	ybt 9; ICEKp3	-	-	1	IncFIB(pKPHS1)_1 (95.536/100); IncFIB(pQil)_1 (100/100); IncFII(K)_1 (97.973/100); IncFIB(K)_1 (98.929/100); Col(pHAD28)_1 (92.366/100)
DRR198054	DRR198054	DRS113751	DRP005591	Human	Myanmar	16.9	96.1	Unknown	Unknown	2017	Klebsiella pneumoniae	1655	1655	KL107	None	-	O1v1	Good	NDM-1	CTX-M-15	-	2	-	-	-	-	-	-	0	IncC_1 (100/100); IncFIB(K)(pCAV1099-114)_1 (99.643/100); IncFII(K)_1 (98.649/100); Col440I_1 (100/100); Col(BS512)_1 (100/100)
DRR198055	DRR198055	DRS113752	DRP005591	Human	Myanmar	16.9	96.1	Unknown	Unknown	2017	Klebsiella pneumoniae	4029	4029	KL125	High	wzi86	O3/O3a	Good	NDM-1	CTX-M-15	-	2	-	-	-	-	-	-	0	IncFII(K)_1 (97.973/100); IncFIB(pQil)_1 (100/100)
DRR198056	DRR198056	DRS113753	DRP005591	Human	Myanmar	22	96.1	Unknown	Unknown	2017	Klebsiella pneumoniae	4029	4029	KL125	High	wzi86	O3/O3a	Very high	NDM-1	CTX-M-15	-	2	-	-	-	-	-	-	0	IncFII(K)_1 (97.973/100); IncFIB(pQil)_1 (100/100)
DRR198057	DRR198057	DRS113754	DRP005591	Human	Myanmar	22	96.1	Unknown	Unknown	2017	Klebsiella pneumoniae	147	147	KL64	Good	wzi64	O2v1	Very high	NDM-1	CTX-M-15	-	2	-	-	-	ybt 9; ICEKp3	-	-	1	IncFIB(pKPHS1)_1 (95.536/100); IncFIB(pQil)_1 (100/100); IncR_1 (100/100); IncFIB(K)_1 (98.929/100); IncFII(K)_1 (97.973/100); Col(pHAD28)_1 (92.366/100)
DRR198058	DRR198058	DRS113755	DRP005591	Human	Myanmar	17.6	95.4	Unknown	Unknown	2017	Klebsiella pneumoniae	147	147	KL64	Low	wzi64	O2v1	Very high	NDM-1	CTX-M-15	-	2	-	-	-	ybt 9; ICEKp3	-	-	1	IncFIB(pKPHS1)_1 (95.536/100); IncFIB(K)_1 (98.929/100); IncFIB(pQil)_1 (100/100); IncFII(K)_1 (97.973/100); IncR_1 (100/100); IncFII(K)_1 (98.649/100); Col(pHAD28)_1 (92.366/100)
DRR198059	DRR198059	DRS113756	DRP005591	Human	Myanmar	16.9	96.1	Unknown	Unknown	2017	Klebsiella pneumoniae	16	16	KL51	Good	wzi50	O3b	Very high	NDM-5	CTX-M-15	-	2	-	-	-	ybt 9; ICEKp3	-	-	1	IncFIB(pKPHS1)_1 (99.821/100); IncFII_1 (100/100); IncFII(K)_1 (98.649/100); Col(pHAD28)_1 (92.366/100); Col440II_1 (100/100); Col440II_1 (97.518/100)
DRR198060	DRR198060	DRS113757	DRP005591	Human	Myanmar	16.9	96.1	Unknown	Unknown	2017	Klebsiella pneumoniae	394	394	KL3	Very high	wzi59	O2v2	Very high	NDM-5	CTX-M-15	-	2	-	-	-	ybt 10; ICEKp4	-	-	1	IncFII(K)_1 (99.324/100); IncFII_1 (100/100); IncFIB(K)_1 (98.929/100)
DRR198061	DRR198061	DRS113758	DRP005591	Human	Myanmar	16.9	96.1	Unknown	Unknown	2017	Klebsiella pneumoniae	147	147	KL64	Good	wzi64	O2v1	Very high	NDM-1	CTX-M-15	-	2	-	-	-	ybt 9; ICEKp3	-	-	1	IncFIB(pKPHS1)_1 (95.536/100); IncFIB(pQil)_1 (100/100); IncR_1 (100/100); IncFII(K)_1 (97.973/100); IncFIB(K)_1 (98.929/100)
DRR198062	DRR198062	DRS113759	DRP005591	Human	Myanmar	16.9	96.1	Unknown	Unknown	2017	Klebsiella pneumoniae	147	147	KL64	Good	wzi64	O2v1	Very high	NDM-1	CTX-M-15	-	2	-	-	-	ybt 9; ICEKp3	-	-	1	IncR_1 (100/100); IncFIB(pQil)_1 (100/100); IncFII(K)_1 (98.649/100); Col(pHAD28)_1 (92.366/100)
DRR198064	DRR198064	DRS113761	DRP005591	Human	Myanmar	16.8	96.2	Unknown	Unknown	2017	Klebsiella pneumoniae	4030	4030	KL149	Good	wzi110	O4	Very high	NDM-7	CTX-M-15	-	2	-	-	-	-	-	-	0	IncFII(K)_1 (98.649/100); IncX3_1 (100/100); IncFIB(K)(pCAV1099-114)_1 (99.643/100); Col440I_1 (95.614/100); Col440II_1 (96.809/100)
DRR199175	DRR199175	DRS147178	DRP004268	Unknown	Japan	35.664	139.438	10	7	2017	Klebsiella pneumoniae	101	101	KL106	Good	wzi29	O1v2	Very high	-	CTX-M-15	-	1	-	-	-	ybt 6; ICEKp5	-	-	1	IncFIB(K)_1 (98.929/100); IncR_1 (100/100); Col(pHAD28)_1 (92.366/100); Col440I_1 (96.491/100); FIA(pBK30683)_1 (94.915/100)
DRR199191	DRR199191	DRS147194	DRP004268	Unknown	Japan	35.664	139.438	13	2	2018	Klebsiella pneumoniae	4	4	KL13	Good	wzi13	O1v1	Very high	-	CTX-M-15	-	1	-	-	-	-	-	-	0	FIA(pBK30683)_1 (97.288/100); IncFIB(K)_1 (98.929/100); Col(pHAD28)_1 (92.366/100)
DRR199222	DRR199222	DRS147225	DRP004268	Unknown	Japan	35.664	139.438	5	2	2019	Klebsiella pneumoniae	17	17	KL127	Good	wzi202	OL101	Good	-	CTX-M-14	-	1	-	-	-	-	-	-	0	IncFIB(K)_1 (98.929/100)
DRR199247	DRR199247	DRS147250	DRP004268	Unknown	Japan	35.6684	139.428	13	2	2018	Klebsiella pneumoniae	34	34	KL10	Very high	wzi236	O1v2	Very high	-	-	-	0	-	-	-	ybt unknown	-	-	1	IncFIB(pNDM-Mar)_1 (99.544/100); IncFIB(K)_1 (99.107/100); IncFII(K)_1 (95.27/100); IncFII(K)_1 (97.297/100)
DRR199286	DRR199286	DRS147289	DRP004268	Unknown	Japan	35.6514	139.481	10	7	2017	Klebsiella pneumoniae	37	37	KL10	Good	wzi100	O3b	Good	-	CTX-M-2	-	1	-	-	-	-	-	-	0	IncFIB(pNDM-Mar)_1 (99.317/100); IncFIB(K)(pCAV1099-114)_1 (99.464/100); IncHI1B(pNDM-MAR)_1 (99.825/100); Col440I_1 (95.614/100)
DRR199310	DRR199310	DRS147313	DRP004268	Unknown	Japan	35.6514	139.481	6	8	2018	Klebsiella pneumoniae	29	29	KL30	Good	wzi85	O1v2	Very high	IMP-1	CTX-M-2	-	2	-	-	-	-	-	-	0	IncC_1 (100/100); IncFIB(K)_1 (99.107/100); IncFII(K)_1 (97.297/100); IncN_1 (99.805/100)
DRR199314	DRR199314	DRS147317	DRP004268	Unknown	Japan	35.6514	139.481	6	8	2018	Klebsiella pneumoniae	15	15	KL146	Very high	wzi118	O1v2	Very high	-	-	-	0	-	-	-	-	-	-	0	IncR_1 (100/100); ColpVC_1 (98.446/100); FIA(pBK30683)_1 (94.915/100)
DRR199365	DRR199365	DRS147368	DRP004268	Unknown	Japan	35.6538	139.513	6	8	2018	Klebsiella pneumoniae	655	655	KL62	Very high	wzi323	O1v1	Very high	-	CTX-M-14	-	1	-	-	-	ybt 10; ICEKp4	-	-	1	IncFII(pKP91)_1 (100/100); IncR_1 (99.602/100)
DRR199368	DRR199368	DRS147371	DRP004268	Unknown	Japan	35.6538	139.513	6	8	2018	Klebsiella pneumoniae	432	432	KL62	Very high	wzi149	O2v1	Very high	-	CTX-M-14	-	1	-	-	-	-	-	-	0	IncFIB(K)_1 (98.929/100)
DRR199383	DRR199383	DRS147386	DRP004268	Unknown	Japan	35.6538	139.513	5	2	2019	Klebsiella pneumoniae	1083	1083	KL132	High	wzi462	O1/O2v1	Very high	-	-	-	0	-	-	-	-	-	-	0	IncFII(pCoo)_1 (94.717/100); IncFIB(pNDM-Mar)_1 (99.317/100); FII(pBK30683)_1 (91.63/100); IncFIB(K)_1 (100/100); IncFIB(pQil)_1 (99.865/100); Col(pHAD28)_1 (91.667/100); IncFII(K)_1 (98.649/100); Col(pHAD28)_1 (94.656/100); Col440I_1 (95.614/100)
DRR199385	DRR199385	DRS147388	DRP004268	Unknown	Japan	35.6538	139.513	5	2	2019	Klebsiella pneumoniae	189	189	KL128	Very high	wzi99	O3b	Good	-	SHV-12^	-	1	-	-	-	-	-	-	0	IncFIB(pNDM-Mar)_1 (95.216/100); FII(pBK30683)_1 (92.07/100); IncFIB(K)_1 (98.929/100); IncFIB(pQil)_1 (100/100); FIA(pBK30683)_1 (94.915/100); IncR_1 (99.602/100); Col440I_1 (95.614/100); Col(pHAD28)_1 (93.13/100); IncFII(K)_1 (97.297/100); Col440I_1 (95.614/100)
DRR205599	DRR205599	DRS139290	DRP006116	Unknown	Japan	34.4265	132.743	Unknown	2	2016	Klebsiella pneumoniae	30	30	KL64	Good	wzi64	O1v1	Good	NDM-1;VIM-1	CTX-M-15;CTX-M-9	mcr-9.1?	3	-	-	-	-	-	-	0	IncFII(K)_1 (97.973/100); IncR_1 (99.203/100); IncHI2A_1 (100/100); IncHI2_1 (100/100); Col440I_1 (96.491/100)
DRR221025	DRR221025	DRS139468	DRP006139	Human	Malawi	-13.9626	33.7741	Unknown	5	2016	Klebsiella pneumoniae	340	340	KL15	Very high	wzi50	O4	Very high	KPC-2	-	-	2	-	-	-	-	-	-	0	IncQ1_1 (100/100); IncQ1_1 (100/100); IncI1-I(Gamma)_1 (99.296/100); IncFIB(K)_1 (100/100); IncFII(K)_1 (100/100); IncR_1 (100/100); Col(pHAD28)_1 (100/100)
DRR223364	DRR223364	DRS139520	DRP006143	Human	Japan	43.0547	141.354	Unknown	11	2016	Klebsiella pneumoniae	967	967	KL19	High	wzi19	O1v2	Perfect	-	CTX-M-3	-	1	-	-	-	-	-	-	0	IncFII(K)_1 (98.649/100); IncFIB(pKPHS1)_1 (95.357/100)
DRR223365	DRR223365	DRS139521	DRP006143	Human	Japan	43.0547	141.354	Unknown	12	2016	Klebsiella pneumoniae	967	967	KL19	High	wzi19	O1v2	Perfect	-	CTX-M-3	-	1	-	-	-	-	-	-	0	IncFII(K)_1 (98.649/100); IncFIB(pKPHS1)_1 (95.357/100)
DRR223366	DRR223366	DRS139522	DRP006143	Human	Japan	43.0547	141.354	Unknown	1	2017	Klebsiella pneumoniae	967	967	KL19	High	wzi19	O1v2	Very high	-	CTX-M-3	-	1	-	-	-	-	-	-	0	IncFII(K)_1 (98.649/100); IncFIB(pKPHS1)_1 (95.357/100)
ERR1014120	ERR1014120	ERS846155	ERP012113	Unknown	Germany	51	10	7	8	2011	Klebsiella pneumoniae	514	514	KL35	Good	wzi433	O1v1	Very high	-	CTX-M-15	-	1	-	-	-	-	-	-	0	IncFIB(pNDM-Mar)_1 (100/100); Col440I_1 (96.522/100); IncHI1B(pNDM-MAR)_1 (99.474/100)
ERR1014121	ERR1014121	ERS846156	ERP012113	Unknown	Germany	51	10	7	8	2011	Klebsiella pneumoniae	514	514	KL35	Good	wzi433	O1v1	Very high	-	CTX-M-15	-	1	-	-	-	-	-	-	0	IncFIB(pNDM-Mar)_1 (100/100); Col440I_1 (96.522/100); IncHI1B(pNDM-MAR)_1 (99.474/100)
ERR1014122	ERR1014122	ERS846157	ERP012113	Unknown	Germany	51	10	7	8	2011	Klebsiella pneumoniae	514	514	KL35	Good	wzi433	O1v1	Very high	-	CTX-M-15	-	1	-	-	-	-	-	-	0	Col440I_1 (96.522/100); IncFIB(pNDM-Mar)_1 (100/100); IncHI1B(pNDM-MAR)_1 (99.474/100); Col(MG828)_1 (93.511/100)
ERR1014123	ERR1014123	ERS846158	ERP012113	Unknown	Germany	51	10	7	8	2011	Klebsiella pneumoniae	514	514	KL35	Good	wzi433	O1v1	Very high	-	CTX-M-15	-	1	-	-	-	-	-	-	0	IncFIB(pNDM-Mar)_1 (100/100); Col440I_1 (96.522/100); IncHI1B(pNDM-MAR)_1 (99.474/100)
ERR1014124	ERR1014124	ERS846159	ERP012113	Unknown	Germany	51	10	7	8	2011	Klebsiella pneumoniae	514	514	KL35	Good	wzi433	O1v1	Very high	-	CTX-M-15	-	1	-	-	-	-	-	-	0	IncFIB(pNDM-Mar)_1 (100/100); Col440I_1 (96.522/100); IncHI1B(pNDM-MAR)_1 (99.474/100)
ERR1014125	ERR1014125	ERS846160	ERP012113	Unknown	Germany	51	10	7	8	2011	Klebsiella pneumoniae	514	514	KL35	Good	wzi433	O1v1	Very high	-	CTX-M-15	-	1	-	-	-	-	-	-	0	IncFIB(pNDM-Mar)_1 (100/100); Col440I_1 (96.522/100); IncHI1B(pNDM-MAR)_1 (99.474/100)
ERR1014126	ERR1014126	ERS846161	ERP012113	Unknown	Germany	51	10	7	8	2011	Klebsiella pneumoniae	514	514	KL35	Good	wzi433	O1v1	Very high	-	CTX-M-15	-	1	-	-	-	-	-	-	0	Col440I_1 (96.522/100); IncFIB(pNDM-Mar)_1 (100/100); IncHI1B(pNDM-MAR)_1 (99.474/100)
ERR1014127	ERR1014127	ERS846162	ERP012113	Unknown	Germany	51	10	7	8	2011	Klebsiella pneumoniae	514	514	KL35	Good	wzi433	O1v1	Very high	-	CTX-M-15	-	1	-	-	-	-	-	-	0	IncFIB(pNDM-Mar)_1 (100/100); Col440I_1 (96.522/100); IncHI1B(pNDM-MAR)_1 (99.474/100)
ERR1014128	ERR1014128	ERS846163	ERP012113	Unknown	Germany	51	10	7	8	2011	Klebsiella pneumoniae	514	514	KL35	Good	wzi433	O1v1	Very high	-	CTX-M-15	-	1	-	-	-	-	-	-	0	Col440I_1 (96.522/100); IncFIB(pNDM-Mar)_1 (100/100); IncHI1B(pNDM-MAR)_1 (99.474/100)
ERR1014129	ERR1014129	ERS846164	ERP012113	Unknown	Germany	51	10	7	8	2011	Klebsiella pneumoniae	514	514	KL35	Good	wzi433	O1v1	Very high	-	CTX-M-15	-	1	-	-	-	-	-	-	0	IncFIB(pNDM-Mar)_1 (100/100); Col440I_1 (96.522/100); IncHI1B(pNDM-MAR)_1 (99.474/100)
ERR1014130	ERR1014130	ERS846165	ERP012113	Unknown	Germany	51	10	7	8	2011	Klebsiella pneumoniae	514	514	KL35	Good	wzi433	O1v1	Very high	-	CTX-M-15	-	1	-	-	-	-	-	-	0	IncFIB(pNDM-Mar)_1 (100/100); Col440I_1 (96.522/100); IncHI1B(pNDM-MAR)_1 (99.474/100)
ERR1014131	ERR1014131	ERS846166	ERP012113	Unknown	Germany	51	10	7	8	2011	Klebsiella pneumoniae	514	514	KL35	Good	wzi433	O1v1	Very high	-	CTX-M-15	-	1	-	-	-	-	-	-	0	IncFIB(pNDM-Mar)_1 (100/100); Col440I_1 (96.522/100); IncHI1B(pNDM-MAR)_1 (99.474/100); Col(MG828)_1 (93.511/100)
ERR1014132	ERR1014132	ERS846167	ERP012113	Unknown	Germany	51	10	7	8	2011	Klebsiella pneumoniae	514	514	KL35	Good	wzi433	O1v1	Very high	-	CTX-M-15	-	1	-	-	-	-	-	-	0	IncFIB(pNDM-Mar)_1 (100/100); Col440I_1 (96.522/100); IncHI1B(pNDM-MAR)_1 (99.474/100)
ERR1014133	ERR1014133	ERS846168	ERP012113	Unknown	Germany	51	10	7	8	2011	Klebsiella pneumoniae	514	514	KL35	Good	wzi433	O1v1	Very high	-	CTX-M-15	-	1	-	-	-	-	-	-	0	IncFIB(pNDM-Mar)_1 (100/100); Col440I_1 (96.522/100); IncHI1B(pNDM-MAR)_1 (99.474/100)
ERR1014134	ERR1014134	ERS846169	ERP012113	Unknown	Germany	51	10	7	8	2011	Klebsiella pneumoniae	514	514	KL35	Good	wzi433	O1v1	Very high	-	CTX-M-15	-	1	-	-	-	-	-	-	0	IncFIB(pNDM-Mar)_1 (100/100); Col440I_1 (96.522/100); IncHI1B(pNDM-MAR)_1 (99.474/100); Col(MG828)_1 (93.511/100)
ERR1014135	ERR1014135	ERS846170	ERP012113	Unknown	Germany	51	10	7	8	2011	Klebsiella pneumoniae	514	514	KL35	Good	wzi433	O1v1	Very high	-	CTX-M-15	-	1	-	-	-	-	-	-	0	IncFIB(pNDM-Mar)_1 (100/100); Col440I_1 (96.522/100); IncHI1B(pNDM-MAR)_1 (99.474/100)
ERR1014136	ERR1014136	ERS846171	ERP012113	Unknown	Germany	51	10	7	8	2011	Klebsiella pneumoniae	514	514	KL35	Good	wzi433	O1v1	Very high	-	CTX-M-15	-	1	-	-	-	-	-	-	0	IncFIB(pNDM-Mar)_1 (100/100); Col440I_1 (96.522/100); IncHI1B(pNDM-MAR)_1 (99.474/100)
ERR1014137	ERR1014137	ERS846172	ERP012113	Unknown	Germany	51	10	7	8	2011	Klebsiella pneumoniae	514	514	KL35	Good	wzi433	O1v1	High	-	CTX-M-15	-	1	-	-	-	-	-	-	0	IncFIB(pNDM-Mar)_1 (100/100); Col440I_1 (96.522/100); IncHI1B(pNDM-MAR)_1 (99.474/100)
ERR1082405	ERR1082405	ERS784133	ERP009807	Unknown	United Kingdom	54	-2	Unknown	Unknown	2014	Klebsiella pneumoniae	1609	1609	KL118	Good	-	OL101	High	-	-	-	0	-	-	-	-	-	-	0
ERR1082406	ERR1082406	ERS784134	ERP009807	Unknown	United Kingdom	54	-2	Unknown	Unknown	2014	Klebsiella pneumoniae	661	661	KL24	High	wzi101	O2v1	Very high	-	-	-	0	-	-	-	-	-	-	0	Col440I_1 (95.614/100); IncHI1B(pNDM-MAR)_1 (99.474/100); IncFIB(K)(pCAV1099-114)_1 (99.821/100); Col(pHAD28)_1 (92.366/100)
ERR1191564	ERR1191564	ERS1019671	ERP013587	Unknown	Denmark	56	10	Unknown	Unknown	2013	Klebsiella pneumoniae	392	392	KL27	Very high	wzi187	O4	Good	NDM-1	CTX-M-15	-	2	-	-	-	-	-	-	0	IncC_1 (100/100); IncFIB(K)_1 (98.929/100); IncFII(K)_1 (95.946/100); Col(pHAD28)_1 (92.366/100); Col(pHAD28)_1 (92.366/100)
ERR1191569	ERR1191569	ERS1019676	ERP013587	Unknown	Denmark	56	10	Unknown	Unknown	2013	Klebsiella pneumoniae	17	17	KL162	Good	wzi555	OL102	None	NDM-1	-	-	2	-	-	-	-	-	-	0	IncC_1 (100/100); IncFIB(K)_1 (99.107/100); IncFII(pMET)_1 (100/100); Col440I_1 (97.368/100); Col440I_1 (95.614/100)
ERR1191573	ERR1191573	ERS1019680	ERP013587	Unknown	Denmark	56	10	Unknown	Unknown	2014	Klebsiella pneumoniae	17	17	KL162	None	-	OL102	None	NDM-1	-	-	2	-	-	-	-	-	-	0	IncP1_3 (98.523/100); IncFII(pMET)_1 (100/100); IncC_1 (100/100); IncFIB(K)_1 (99.107/100); Col440I_1 (95.614/100); Col440I_1 (95.614/100); Col440I_1 (97.368/100)
ERR1191578	ERR1191578	ERS1019685	ERP013587	Unknown	Denmark	56	10	Unknown	Unknown	2014	Klebsiella pneumoniae	1890	1890	KL22	Good	wzi385	O3b	Very high	NDM-1	-	mcr-9.1?	3	-	-	-	-	-	-	0	IncC_1 (100/100); IncHI2A_1 (100/100); IncHI2_1 (100/100); IncFIB(K)_1 (99.821/100)
ERR1191579	ERR1191579	ERS1019686	ERP013587	Unknown	Denmark	56	10	Unknown	Unknown	2014	Klebsiella pneumoniae	1890	1890	KL22	Good	wzi385	O3b	Very high	NDM-1	-	mcr-9.1?	3	-	-	-	-	-	-	0	IncHI2_1 (100/100); IncHI2A_1 (100/100); IncC_1 (100/100); IncFIB(K)_1 (99.821/100)
ERR1204124	ERR1204124	ERS784593	ERP009812	Unknown	United Kingdom	54	-2	Unknown	Unknown	2015	Klebsiella pneumoniae	3010	3010	KL45	Very high	wzi499	O1v1	Very high	-	CTX-M-15	-	1	-	-	-	-	-	-	0	IncFIB(K)_1 (98.929/100); FIA(pBK30683)_1 (97.288/100); Col(pHAD28)_1 (93.893/100); IncFII(K)_1 (95.946/100)
ERR1204125	ERR1204125	ERS784595	ERP009812	Unknown	United Kingdom	54	-2	Unknown	Unknown	2015	Klebsiella pneumoniae	3010	3010	KL45	Very high	wzi499	O1v1	Very high	-	CTX-M-15	-	1	-	-	-	-	-	-	0	IncFIB(K)_1 (98.929/100); FIA(pBK30683)_1 (97.288/100); Col(pHAD28)_1 (93.893/100); IncFII(K)_1 (95.946/100)
ERR1204148	ERR1204148	ERS784647	ERP009812	Unknown	United Kingdom	54	-2	Unknown	Unknown	2015	Klebsiella pneumoniae	3010	3010	KL45	Very high	wzi499	O1v1	Very high	-	CTX-M-15	-	1	-	-	-	-	-	-	0	FIA(pBK30683)_1 (97.288/100); IncFII(K)_1 (95.946/100); Col(pHAD28)_1 (93.893/100)
ERR1204149	ERR1204149	ERS784649	ERP009812	Unknown	United Kingdom	54	-2	Unknown	Unknown	2015	Klebsiella pneumoniae	3010	3010	KL45	Very high	wzi499	O1v1	Very high	-	CTX-M-15	-	1	-	-	-	-	-	-	0	FIA(pBK30683)_1 (97.288/100); IncFII(K)_1 (95.946/100); Col(pHAD28)_1 (93.893/100)
ERR1204150	ERR1204150	ERS784651	ERP009812	Unknown	United Kingdom	54	-2	Unknown	Unknown	2015	Klebsiella pneumoniae	3010	3010	KL45	Very high	wzi499	O1v1	Very high	-	CTX-M-15	-	1	-	-	-	-	-	-	0	FIA(pBK30683)_1 (97.288/100); IncFII(K)_1 (95.946/100); Col(pHAD28)_1 (93.893/100)
ERR1204151	ERR1204151	ERS784653	ERP009812	Unknown	United Kingdom	54	-2	Unknown	Unknown	2015	Klebsiella pneumoniae	3010	3010	KL45	Very high	wzi499	O1v1	Very high	-	CTX-M-15	MgrB-19%	1	-	-	-	-	-	-	0	FIA(pBK30683)_1 (97.288/100); IncFII(K)_1 (95.946/100); Col(pHAD28)_1 (93.893/100)
ERR1204152	ERR1204152	ERS784657	ERP009812	Unknown	United Kingdom	54	-2	Unknown	Unknown	2015	Klebsiella pneumoniae	3010	3010	KL45	Very high	wzi499	O1v1	Very high	-	CTX-M-15	-	1	-	-	-	-	-	-	0	FIA(pBK30683)_1 (97.288/100); IncFII(K)_1 (95.946/100); Col(pHAD28)_1 (93.893/100)
ERR1204153	ERR1204153	ERS784659	ERP009812	Unknown	United Kingdom	54	-2	Unknown	Unknown	2015	Klebsiella pneumoniae	3010	3010	KL45	Very high	wzi499	O1v1	Very high	-	CTX-M-15	-	1	-	-	-	-	-	-	0	IncFIB(K)_1 (98.929/100); FIA(pBK30683)_1 (97.288/100); IncFII(K)_1 (95.946/100); Col(pHAD28)_1 (93.893/100)
ERR1204156	ERR1204156	ERS784543	ERP009812	Unknown	United Kingdom	54	-2	Unknown	Unknown	2015	Klebsiella pneumoniae	3010	3010	KL45	Very high	wzi499	O1v1	Very high	-	CTX-M-15	-	1	-	-	-	-	-	-	0	FIA(pBK30683)_1 (97.288/100); IncFII(K)_1 (95.946/100); Col(pHAD28)_1 (93.893/100)
ERR1204158	ERR1204158	ERS784549	ERP009812	Unknown	United Kingdom	54	-2	Unknown	Unknown	2015	Klebsiella pneumoniae	3010	3010	KL45	Very high	wzi499	O1v1	Very high	-	CTX-M-15	MgrB-19%	1	-	-	-	-	-	-	0	IncFII(K)_1 (95.946/100); FIA(pBK30683)_1 (97.288/100); Col(pHAD28)_1 (93.893/100); Col(MG828)_1 (93.511/100)
ERR1204159	ERR1204159	ERS784551	ERP009812	Unknown	United Kingdom	54	-2	Unknown	Unknown	2015	Klebsiella pneumoniae	3010	3010	KL45	Very high	wzi499	O1v1	Very high	-	CTX-M-15	-	1	-	-	-	-	-	-	0	IncFIB(K)_1 (98.929/100); FIA(pBK30683)_1 (97.288/100); IncFII(K)_1 (95.946/100); Col(pHAD28)_1 (93.893/100); Col(MG828)_1 (93.893/100)
ERR1204160	ERR1204160	ERS784553	ERP009812	Unknown	United Kingdom	54	-2	Unknown	Unknown	2015	Klebsiella pneumoniae	3010	3010	KL45	Very high	wzi499	O1v1	Very high	-	CTX-M-15	-	1	-	-	-	-	-	-	0	IncFIB(K)_1 (98.929/100); FIA(pBK30683)_1 (97.288/100); IncFII(K)_1 (95.946/100); Col(pHAD28)_1 (93.893/100)
ERR1204161	ERR1204161	ERS784555	ERP009812	Unknown	United Kingdom	54	-2	Unknown	Unknown	2015	Klebsiella pneumoniae	3010	3010	KL45	Very high	wzi499	O1v1	Very high	-	CTX-M-15	-	1	-	-	-	-	-	-	0	IncFII(K)_1 (95.946/100); FIA(pBK30683)_1 (97.288/100); Col(pHAD28)_1 (93.893/100)
ERR1204162	ERR1204162	ERS784557	ERP009812	Unknown	United Kingdom	54	-2	Unknown	Unknown	2015	Klebsiella pneumoniae	3010	3010	KL45	Very high	wzi499	O1v1	Very high	-	CTX-M-15	-	1	-	-	-	-	-	-	0	FIA(pBK30683)_1 (97.288/100); IncFIB(K)_1 (98.929/100); IncFII(K)_1 (95.946/100); Col(pHAD28)_1 (93.893/100); Col(MG828)_1 (93.893/100); Col156_1 (94.156/100)
ERR1204163	ERR1204163	ERS784559	ERP009812	Unknown	United Kingdom	54	-2	Unknown	Unknown	2015	Klebsiella pneumoniae	3010	3010	KL45	Very high	wzi499	O1v1	Very high	-	CTX-M-15	-	1	-	-	-	-	-	-	0	FIA(pBK30683)_1 (97.288/100); IncFII(K)_1 (95.946/100); Col(pHAD28)_1 (93.893/100)
ERR1204164	ERR1204164	ERS784562	ERP009812	Unknown	United Kingdom	54	-2	Unknown	Unknown	2015	Klebsiella pneumoniae	3010	3010	KL45	Very high	wzi499	O1v1	Very high	-	CTX-M-15	-	1	-	-	-	-	-	-	0	IncFIB(K)_1 (98.929/100); FIA(pBK30683)_1 (97.288/100); Col(pHAD28)_1 (93.893/100); Col(MG828)_1 (94.656/100); IncFII(K)_1 (95.946/100)
ERR1204165	ERR1204165	ERS784564	ERP009812	Unknown	United Kingdom	54	-2	Unknown	Unknown	2015	Klebsiella pneumoniae	2585	2585	KL45	Very high	wzi499	O1v1	Very high	-	CTX-M-15	-	1	-	-	-	-	-	-	0	IncFII(K)_1 (95.946/100); FIA(pBK30683)_1 (97.288/100); Col(pHAD28)_1 (93.893/100)
ERR1204166	ERR1204166	ERS784566	ERP009812	Unknown	United Kingdom	54	-2	Unknown	Unknown	2015	Klebsiella pneumoniae	3010	3010	KL45	Very high	wzi499	O1v1	Very high	-	CTX-M-15	-	1	-	-	-	-	-	-	0	IncFIB(K)_1 (98.929/100); FIA(pBK30683)_1 (97.288/100); IncFII(K)_1 (95.946/100); Col(pHAD28)_1 (93.893/100)
ERR1204167	ERR1204167	ERS784570	ERP009812	Unknown	United Kingdom	54	-2	Unknown	Unknown	2015	Klebsiella pneumoniae	3010	3010	KL45	Very high	wzi499	O1v1	Very high	-	CTX-M-15	-	1	-	-	-	-	-	-	0	FIA(pBK30683)_1 (97.288/100); IncFII(K)_1 (95.946/100); Col(pHAD28)_1 (93.893/100)
ERR1204168	ERR1204168	ERS784571	ERP009812	Unknown	United Kingdom	54	-2	Unknown	Unknown	2015	Klebsiella pneumoniae	3010	3010	KL45	Very high	wzi499	O1v1	Very high	-	CTX-M-15	-	1	-	-	-	-	-	-	0	IncFIB(K)_1 (98.929/100); FIA(pBK30683)_1 (97.288/100); Col(pHAD28)_1 (93.893/100); IncFII(K)_1 (95.946/100); Col(MG828)_1 (94.275/100)
ERR1204169	ERR1204169	ERS784573	ERP009812	Unknown	United Kingdom	54	-2	Unknown	Unknown	2015	Klebsiella pneumoniae	3010	3010	KL45	Very high	wzi499	O1v1	Very high	-	CTX-M-15	-	1	-	-	-	-	-	-	0	IncFII(K)_1 (95.946/100); FIA(pBK30683)_1 (97.288/100); Col(pHAD28)_1 (93.893/100)
ERR1204170	ERR1204170	ERS784575	ERP009812	Unknown	United Kingdom	54	-2	Unknown	Unknown	2015	Klebsiella pneumoniae	3010	3010	KL45	Very high	wzi499	O1v1	Very high	-	CTX-M-15	-	1	-	-	-	-	-	-	0	IncFII(K)_1 (95.946/100); FIA(pBK30683)_1 (97.288/100); Col(pHAD28)_1 (93.893/100)
ERR1204171	ERR1204171	ERS784577	ERP009812	Unknown	United Kingdom	54	-2	Unknown	Unknown	2015	Klebsiella pneumoniae	3010	3010	KL45	Very high	wzi499	O1v1	Very high	-	CTX-M-15	-	1	-	-	-	-	-	-	0	IncFII(K)_1 (95.946/100); FIA(pBK30683)_1 (97.288/100); Col(pHAD28)_1 (93.893/100); Col(MG828)_1 (93.13/100)
ERR1204172	ERR1204172	ERS784578	ERP009812	Unknown	United Kingdom	54	-2	Unknown	Unknown	2015	Klebsiella pneumoniae	3010	3010	KL45	Very high	wzi499	O1v1	Very high	-	CTX-M-15	-	1	-	-	-	-	-	-	0	FIA(pBK30683)_1 (97.288/100); IncFII(K)_1 (95.946/100); Col(pHAD28)_1 (93.893/100)
ERR1204173	ERR1204173	ERS784580	ERP009812	Unknown	United Kingdom	54	-2	Unknown	Unknown	2015	Klebsiella pneumoniae	3010	3010	KL45	Very high	wzi499	O1v1	Very high	-	CTX-M-15	-	1	-	-	-	-	-	-	0	IncFII(K)_1 (95.946/100); FIA(pBK30683)_1 (97.288/100); Col(pHAD28)_1 (93.893/100)
ERR1204174	ERR1204174	ERS784583	ERP009812	Unknown	United Kingdom	54	-2	Unknown	Unknown	2015	Klebsiella pneumoniae	3010	3010	KL45	Very high	wzi499	O1v1	Very high	-	CTX-M-15	-	1	-	-	-	-	-	-	0	IncFII(K)_1 (95.946/100); FIA(pBK30683)_1 (97.288/100); Col(pHAD28)_1 (93.893/100)
ERR1204175	ERR1204175	ERS784585	ERP009812	Unknown	United Kingdom	54	-2	Unknown	Unknown	2015	Klebsiella pneumoniae	3010	3010	KL45	Very high	wzi499	O1v1	Very high	-	CTX-M-15	-	1	-	-	-	-	-	-	0	IncFII(K)_1 (95.946/100); FIA(pBK30683)_1 (97.288/100); Col(pHAD28)_1 (93.893/100)
ERR1204222	ERR1204222	ERS784655	ERP009812	Unknown	United Kingdom	54	-2	Unknown	Unknown	2015	Klebsiella pneumoniae	3010	3010	KL45	Very high	wzi499	O1v1	Very high	-	CTX-M-15	MgrB-19%	1	-	-	-	-	-	-	0	FIA(pBK30683)_1 (97.288/100); IncFII(K)_1 (95.946/100)
ERR1204224	ERR1204224	ERS784545	ERP009812	Unknown	United Kingdom	54	-2	Unknown	Unknown	2015	Klebsiella pneumoniae	3010	3010	KL45	Very high	wzi499	O1v1	Very high	-	CTX-M-15	-	1	-	-	-	-	-	-	0	FIA(pBK30683)_1 (97.288/100); IncFII(K)_1 (95.946/100); Col(pHAD28)_1 (93.893/100)
ERR1204225	ERR1204225	ERS784568	ERP009812	Unknown	United Kingdom	54	-2	Unknown	Unknown	2015	Klebsiella pneumoniae	3010	3010	KL45	Very high	wzi499	O1v1	Very high	-	CTX-M-15	-	1	-	-	-	-	-	-	0	FIA(pBK30683)_1 (97.288/100); IncFIB(K)_1 (98.929/100); IncFII(K)_1 (95.946/100); Col(pHAD28)_1 (93.893/100)
ERR1216258	ERR1216258	ERS838715	ERP009802	Unknown	United Kingdom	54	-2	Unknown	Unknown	2014	Klebsiella pneumoniae	3012	3012	KL107	None	-	O2v1	Good	-	-	-	0	-	-	-	-	-	-	0	IncFIA(HI1)_1 (96.134/100); IncFIB(pKPHS1)_1 (95.357/100); IncFIB(K)_1 (98.929/100); ColRNAI_1 (97.71/100); Col(pHAD28)_1 (92.366/100); Col(pHAD28)_1 (93.13/100); IncFII(K)_1 (95.27/100); Col(MG828)_1 (91.985/100)
ERR1216264	ERR1216264	ERS838721	ERP009802	Unknown	United Kingdom	54	-2	Unknown	Unknown	2014	Klebsiella pneumoniae	26	26	KL25	High	wzi25	O1v2	Very high	-	-	-	0	-	-	-	-	-	-	0	IncFIB(K)_1 (98.929/100); Col440I_1 (97.391/100); Col440I_1 (91.228/100)
ERR1216265	ERR1216265	ERS838722	ERP009802	Unknown	United Kingdom	54	-2	Unknown	Unknown	2014	Klebsiella pneumoniae	1436	1436	KL128	Very high	wzi99	O3b	Very high	-	CTX-M-15	-	1	-	-	-	-	-	-	0	IncFIB(K)_1 (98.929/100); IncFII(K)_1 (95.946/100)
ERR1216266	ERR1216266	ERS838723	ERP009802	Unknown	United Kingdom	54	-2	Unknown	Unknown	2014	Klebsiella pneumoniae	20	20	KL28	Very high	wzi84	O1v2	Very high	-	-	-	0	-	-	-	-	-	-	0	IncFII(K)_1 (97.973/100); IncFIB(K)_1 (98.929/100); Col440I_1 (98.261/100); Col(pHAD28)_1 (90.076/100)
ERR1216268	ERR1216268	ERS838725	ERP009802	Unknown	United Kingdom	54	-2	Unknown	Unknown	2014	Klebsiella pneumoniae	3014	3014	KL158	Good	-	O1/O2v2	Very high	-	-	-	0	-	-	-	-	-	-	0	IncFII(pKP91)_1 (100/100); FIA(pBK30683)_1 (94.915/100); IncFIB(K)_1 (98.929/100); Col440I_1 (94.737/100); Col(pHAD28)_1 (90.84/100); Col(pHAD28)_1 (93.13/100)
ERR1216269	ERR1216269	ERS838726	ERP009802	Unknown	United Kingdom	54	-2	Unknown	Unknown	2014	Klebsiella pneumoniae	322	322	KL17	Very high	wzi50	O4	Very high	-	-	-	0	-	-	-	-	-	-	0	IncFIA(HI1)_1 (96.392/100); IncFIB(K)_1 (98.929/100); Col440II_1 (100/100); Col(pHAD28)_1 (92.366/100); Col(pHAD28)_1 (93.13/100); Col(pHAD28)_1 (91.603/100)
ERR1218565	ERR1218565	ERS838936	ERP012787	Unknown	Thailand	15	101	Unknown	Unknown	2014	Klebsiella pneumoniae	336	336	KL25	High	wzi141	O5	High	-	CTX-M-15	-	1	-	-	-	ybt 15; ICEKp11	-	-	1	IncFII(pCoo)_1 (96.565/100); IncFII(K)_1 (99.324/100); IncFIB(K)_1 (98.929/100); ColRNAI_1 (100/100); IncR_1 (99.203/100)
ERR1218566	ERR1218566	ERS838951	ERP012787	Unknown	Thailand	15	101	Unknown	Unknown	2015	Klebsiella pneumoniae	995	995	KL117	Very high	-	O1v1	Very high	-	CTX-M-15	-	1	-	-	-	-	-	-	0	IncFIB(K)_1 (100/100); IncFII(K)_1 (100/100); IncFII(K)_1 (98.649/100)
ERR1218567	ERR1218567	ERS838961	ERP012787	Unknown	Thailand	15	101	Unknown	Unknown	2015	Klebsiella pneumoniae	1441	1441	KL10	Good	wzi100	O3b	Good	-	CTX-M-15	-	1	-	-	-	-	-	-	0	IncFIB(pKPHS1)_1 (95.179/100); IncFII(K)_1 (98.649/100); IncFIB(K)_1 (98.929/100); Col(pHAD28)_1 (94.656/100)
ERR1218568	ERR1218568	ERS838963	ERP012787	Unknown	Thailand	15	101	Unknown	Unknown	2015	Klebsiella pneumoniae	35	35	KL16	Very high	wzi16	O1v1	Very high	-	CTX-M-15	-	1	-	-	-	ybt 9; ICEKp3	-	-	1	FIA(pBK30683)_1 (99.661/100); Col(pHAD28)_1 (92.366/100)
ERR1218569	ERR1218569	ERS838965	ERP012787	Unknown	Thailand	15	101	Unknown	Unknown	2015	Klebsiella pneumoniae	199	199	KL154	Perfect	wzi411	O2v1	Very high	-	-	-	0	-	-	-	-	-	-	0	IncFII(K)_1 (99.324/100); IncFIB(K)_1 (99.464/100); IncFIA(HI1)_1 (96.392/100); Col(pHAD28)_1 (92.366/100)
ERR1218570	ERR1218570	ERS838972	ERP012787	Unknown	Thailand	15	101	Unknown	Unknown	2015	Klebsiella pneumoniae	23	23	KL1	Good	wzi1	O1v2	Very high	-	CTX-M-55	-	1	iuc 1	clb 2	iro 1	ybt 1; ICEKp10	rmp 1; KpVP-1	rmpA2_6*-60%	5	IncFII_1 (100/100); IncFIA(HI1)_1 (98.711/100); repB_KLEB (100/100); IncX3_1 (100/100)
ERR1218571	ERR1218571	ERS838985	ERP012787	Unknown	Thailand	15	101	Unknown	Unknown	2015	Klebsiella pneumoniae	11	11	KL15	Very high	wzi50	O4	Very high	-	-	-	0	-	-	-	ybt 9; ICEKp3	-	-	1	IncL_1 (100/100); IncR_1 (99.203/100); IncFII(K)_1 (97.973/100); ColRNAI_1 (99.231/100); Col440I_1 (97.368/100); Col440I_1 (96.491/100); Col(pHAD28)_1 (92.366/100); Col440II_1 (97.518/100); Col440I_1 (94.737/100)
ERR1218572	ERR1218572	ERS838986	ERP012787	Unknown	Thailand	15	101	Unknown	Unknown	2015	Klebsiella pneumoniae	11	11	KL15	Good	wzi50	O4	Very high	-	CTX-M-15	-	1	-	-	-	ybt 9; ICEKp3	-	-	1	IncR_1 (99.203/100); IncFII(K)_1 (98.649/100); IncFIB(K)_1 (100/100); Col440I_1 (96.491/100); Col440I_1 (97.368/100); Col(pHAD28)_1 (92.366/100); Col(pHAD28)_1 (93.13/100)
ERR1218573	ERR1218573	ERS838989	ERP012787	Unknown	Thailand	15	101	Unknown	Unknown	2015	Klebsiella pneumoniae	231	231	KL51	High	wzi104	O1v2	Very high	-	CTX-M-55	mcr-3.1*	1	iuc 3	-	-	-	-	-	3	IncFIB(pKPHS1)_1 (95.714/100); IncFIB(K)_1 (98.929/100); IncFII(pKP91)_1 (100/100); IncR_1 (100/100)
ERR1218574	ERR1218574	ERS838991	ERP012787	Unknown	Thailand	15	101	Unknown	Unknown	2015	Klebsiella pneumoniae	101	101	KL106	Good	wzi29	O1v2	Very high	-	CTX-M-15	-	1	-	-	-	ybt 9; ICEKp3	-	-	1	IncFIB(K)_1 (98.929/100); ColRNAI_1 (97.692/100); IncFII(K)_1 (98.649/100)
ERR1218575	ERR1218575	ERS838995	ERP012787	Unknown	Thailand	15	101	Unknown	Unknown	2015	Klebsiella pneumoniae	11	11	KL15	Very high	wzi50	O4	Good	-	CTX-M-15	-	1	-	-	-	ybt 15; ICEKp11	-	-	1	IncI1-I(Gamma)_1 (100/100); IncFII(K)_1 (100/100); IncFIB(K)_1 (100/100); IncR_1 (100/100); Col8282_1 (100/100); Col(MG828)_1 (91.985/100)
ERR1218576	ERR1218576	ERS839025	ERP012787	Unknown	Thailand	15	101	Unknown	Unknown	2015	Klebsiella pneumoniae	462	462	KL149	Very high	wzi173	O4	Very high	-	-	-	0	-	-	-	-	-	-	0	IncR_1 (100/100); FIA(pBK30683)_1 (94.915/100)
ERR1218638	ERR1218638	ERS838894	ERP012787	Unknown	Thailand	15	101	Unknown	Unknown	2015	Klebsiella pneumoniae	48	48	KL62	High	wzi62	O1v1	Very high	-	CTX-M-14	-	1	-	-	-	ybt 9; ICEKp3	-	-	1	IncFIB(K)_1 (98.929/100)
ERR1218725	ERR1218725	ERS838929	ERP012787	Unknown	Thailand	15	101	Unknown	Unknown	2015	Klebsiella pneumoniae	234	234	KL122	Very high	wzi162	O1v2	Very high	-	CTX-M-15	-	1	-	-	-	-	-	-	0	IncFIB(pKPHS1)_1 (95.536/100); IncFII(K)_1 (98.649/100); IncFIB(K)(pCAV1099-114)_1 (99.643/100); IncHI1B(pNDM-MAR)_1 (99.474/100)
ERR1218726	ERR1218726	ERS838931	ERP012787	Unknown	Thailand	15	101	Unknown	Unknown	2015	Klebsiella pneumoniae	336	336	KL25	High	wzi141	O5	High	-	CTX-M-15;SHV-12	-	1	-	-	-	-	-	-	0	IncFIB(K)_1 (98.929/100); IncFII(pCoo)_1 (96.565/100); IncFII(K)_1 (99.324/100); IncR_1 (99.203/100); IncN_1 (99.416/100); ColRNAI_1 (100/100)
ERR1218727	ERR1218727	ERS838934	ERP012787	Unknown	Thailand	15	101	Unknown	Unknown	2015	Klebsiella pneumoniae	1530	1530	KL117	Very high	wzi215	O1v1	Very high	-	CTX-M-14	-	1	-	-	-	-	-	-	0	IncR_1 (100/100); FIA(pBK30683)_1 (94.915/100)
ERR1218728	ERR1218728	ERS838938	ERP012787	Unknown	Thailand	15	101	Unknown	Unknown	2015	Klebsiella pneumoniae	35	35	KL108	Very high	wzi194	O1v2	Good	-	-	-	0	iuc 3	-	-	-	-	-	3	IncFIB(K)_1 (98.75/100); IncR_1 (100/100); ColRNAI_1 (97.692/100); IncFII(K)_1 (98.649/100)
ERR1218729	ERR1218729	ERS838939	ERP012787	Unknown	Thailand	15	101	Unknown	Unknown	2015	Klebsiella pneumoniae	1507	1507	KL114	Good	wzi354	O3b	Very high	-	-	-	0	-	-	-	-	-	-	0	IncFII(K)_1 (97.973/100); IncR_1 (99.203/100)
ERR1218730	ERR1218730	ERS838941	ERP012787	Unknown	Thailand	15	101	Unknown	Unknown	2014	Klebsiella pneumoniae	11	11	KL15	Very high	wzi50	O4	Very high	-	-	-	0	-	-	-	ybt 9; ICEKp3	-	-	1	IncHI1B(pNDM-MAR)_1 (99.649/100); IncFIB(pNDM-Mar)_1 (99.544/100); IncR_1 (99.203/100); IncFII(K)_1 (97.973/100); Col440I_1 (97.368/100); Col440I_1 (96.491/100); Col(pHAD28)_1 (92.366/100)
ERR1218731	ERR1218731	ERS838943	ERP012787	Unknown	Thailand	15	101	Unknown	Unknown	2014	Klebsiella pneumoniae	23	23	KL1	Good	wzi1	O1v2	Very high	-	CTX-M-27;CTX-M-55	-	1	iuc 1	clb 2	iro 1	ybt 1; ICEKp10	rmp 1; KpVP-1	rmpA2_6*-55%	5	IncFII_1 (100/100); IncFIA(HI1)_1 (98.711/100); repB_KLEB (100/100); ColRNAI_1 (99.231/100); IncR_1 (100/100); IncX3_1 (100/100); Col(pHAD28)_1 (92.366/100); Col8282_1 (100/100); Col(MG828)_1 (91.985/100); Col440I_1 (95.614/100); Col(pHAD28)_1 (91.667/100)
ERR1218732	ERR1218732	ERS838945	ERP012787	Unknown	Thailand	15	101	Unknown	Unknown	2014	Klebsiella pneumoniae	307	307	KL102	Very high	wzi173	O2v2	Very high	-	CTX-M-15	-	1	-	-	-	-	-	-	0	IncFIB(K)_1 (98.929/100); IncFII(K)_1 (95.946/100)
ERR1218733	ERR1218733	ERS838947	ERP012787	Unknown	Thailand	15	101	Unknown	Unknown	2014	Klebsiella pneumoniae	323	323	KL21	Good	wzi262	O3b	Good	-	CTX-M-15	-	1	-	-	-	ybt 15; ICEKp11	-	-	1	IncFIB(K)_1 (98.929/100); IncFII(K)_1 (95.946/100); IncC_1 (100/100)
ERR1218734	ERR1218734	ERS838949	ERP012787	Unknown	Thailand	15	101	Unknown	Unknown	2014	Klebsiella pneumoniae	11	11	KL15	Very high	wzi50	O4	Very high	-	VEB-1;VEB-1	-	1	-	-	-	ybt 9; ICEKp3	-	-	1	IncP1_3 (98.523/100); IncR_1 (99.203/100); IncFII(K)_1 (97.973/100); Col440I_1 (97.368/100); Col440I_1 (96.491/100); Col(pHAD28)_1 (92.366/100); Col(IMGS31)_1 (97.475/100)
ERR1218735	ERR1218735	ERS838953	ERP012787	Unknown	Thailand	15	101	Unknown	Unknown	2014	Klebsiella pneumoniae	16	16	KL51	Very high	wzi50	O3b	Very high	-	CTX-M-15	-	1	-	-	-	ybt 10; ICEKp4	-	-	1	IncFII(K)_1 (97.973/100); IncFIB(K)_1 (98.75/100); Col440II_1 (100/100); Col(pHAD28)_1 (92.366/100)
ERR1218737	ERR1218737	ERS838957	ERP012787	Unknown	Thailand	15	101	Unknown	Unknown	2014	Klebsiella pneumoniae	323	323	KL21	Good	wzi262	O3b	Good	-	CTX-M-15	-	1	-	-	-	ybt 15; ICEKp11	-	-	1	IncFII(K)_1 (95.946/100); IncFIB(K)_1 (98.929/100)
ERR1218738	ERR1218738	ERS838958	ERP012787	Unknown	Thailand	15	101	Unknown	Unknown	2015	Klebsiella pneumoniae	307	307	KL102	Very high	wzi173	O2v2	Very high	-	CTX-M-15	-	1	-	-	-	-	-	-	0	IncFIB(K)_1 (98.929/100); Col(pHAD28)_1 (91.667/100)
ERR1218739	ERR1218739	ERS838966	ERP012787	Unknown	Thailand	15	101	Unknown	Unknown	2015	Klebsiella pneumoniae	307	307	KL102	Very high	wzi173	O2v2	Very high	-	CTX-M-15	-	1	-	-	-	-	-	-	0	IncFIB(pNDM-Mar)_1 (100/100); IncFIB(K)_1 (98.929/100); IncHI1B(pNDM-MAR)_1 (99.649/100)
ERR1218740	ERR1218740	ERS838969	ERP012787	Unknown	Thailand	15	101	Unknown	Unknown	2015	Klebsiella pneumoniae	37	37	KL23	Very high	wzi83	O2v2	Very high	-	-	-	0	-	-	-	-	-	-	0	IncFII(K)_1 (97.973/100); IncR_1 (99.203/100); Col440II_1 (99.291/100)
ERR1218741	ERR1218741	ERS838971	ERP012787	Unknown	Thailand	15	101	Unknown	Unknown	2015	Klebsiella pneumoniae	14	14	KL2	Very high	wzi2	O1v1	Very high	-	CTX-M-15	-	1	-	-	-	ybt 13; ICEKp2	-	-	1	IncFIB(K)_1 (98.929/100); IncFII(K)_1 (98.649/100); Col440I_1 (95.614/100)
ERR1218742	ERR1218742	ERS838976	ERP012787	Unknown	Thailand	15	101	Unknown	Unknown	2015	Klebsiella pneumoniae	29	29	KL19	High	wzi19	O1v2	Perfect	-	CTX-M-14	-	1	-	-	-	ybt 14; ICEKp5	-	-	1	IncFII(K)_1 (97.973/100); IncR_1 (99.203/100); IncFII(K)_1 (95.946/100); IncFIB(K)_1 (98.929/100)
ERR1218743	ERR1218743	ERS838978	ERP012787	Unknown	Thailand	15	101	Unknown	Unknown	2015	Klebsiella pneumoniae	16	16	KL51	Very high	wzi50	O3b	Very high	-	CTX-M-15	-	1	-	-	-	ybt 10; ICEKp4	-	-	1	IncFIB(K)_1 (98.75/100); IncL_1 (100/100); IncFII(K)_1 (97.973/100); Col440II_1 (100/100); Col(pHAD28)_1 (92.366/100)
ERR1218744	ERR1218744	ERS838980	ERP012787	Unknown	Thailand	15	101	Unknown	Unknown	2015	Klebsiella pneumoniae	101	101	KL106	Good	wzi29	O1v2	Very high	-	CTX-M-15	-	1	-	-	-	ybt 9; ICEKp3	-	-	1	IncFIB(K)_1 (98.929/100); IncFII(K)_1 (98.649/100); ColRNAI_1 (97.692/100)
ERR1218745	ERR1218745	ERS838983	ERP012787	Unknown	Thailand	15	101	Unknown	Unknown	2015	Klebsiella pneumoniae	336	336	KL25	High	wzi141	O5	High	-	CTX-M-15	-	1	-	-	-	ybt 15; ICEKp11	-	-	1	IncFII(pCoo)_1 (96.565/100); IncR_1 (99.203/100); IncFIB(K)_1 (98.929/100); ColRNAI_1 (100/100); IncFII(K)_1 (97.973/100)
ERR1218746	ERR1218746	ERS838988	ERP012787	Unknown	Thailand	15	101	Unknown	Unknown	2015	Klebsiella pneumoniae	16	16	KL51	Very high	wzi50	O3b	Very high	-	CTX-M-15	-	1	-	-	-	ybt 10; ICEKp4	-	-	1	IncFIB(K)_1 (98.75/100); IncFII(K)_1 (97.973/100); Col440II_1 (100/100); Col(pHAD28)_1 (92.366/100)
ERR1218749	ERR1218749	ERS838999	ERP012787	Unknown	Thailand	15	101	Unknown	Unknown	2015	Klebsiella pneumoniae	15	15	KL24	High	wzi24	O1v1	Good	-	CTX-M-15	-	1	-	-	-	-	-	-	0	IncFIB(pKPHS1)_1 (97.321/100); IncFIB(K)(pCAV1099-114)_1 (99.643/100); IncFII(K)_1 (98.649/100); ColRNAI_1 (99.231/100); Col440I_1 (91.228/100); Col440I_1 (96.491/100)
ERR1218750	ERR1218750	ERS839001	ERP012787	Unknown	Thailand	15	101	Unknown	Unknown	2015	Klebsiella pneumoniae	2097	2097	KL3	Very high	wzi135	O2v2	Very high	-	CTX-M-55	-	1	-	-	-	-	-	-	0	IncFIB(K)_1 (98.75/100); IncI1-I(Gamma)_1 (100/100)
ERR1218751	ERR1218751	ERS839003	ERP012787	Unknown	Thailand	15	101	Unknown	Unknown	2015	Klebsiella pneumoniae	48	48	KL62	High	wzi62	O1v1	Very high	-	CTX-M-14	-	1	-	-	-	ybt 9; ICEKp3	-	-	1	IncFIB(K)_1 (98.929/100)
ERR1218752	ERR1218752	ERS839006	ERP012787	Unknown	Thailand	15	101	Unknown	Unknown	2015	Klebsiella pneumoniae	1787	1787	KL148	Very high	wzi325	O1v2	Very high	-	CTX-M-15	-	1	-	-	-	-	-	-	0	IncFIB(K)(pCAV1099-114)_1 (99.643/100)
ERR1218753	ERR1218753	ERS839007	ERP012787	Unknown	Thailand	15	101	Unknown	Unknown	2015	Klebsiella pneumoniae	378	378	KL125	Good	wzi177	O5	High	-	CTX-M-55	-	1	-	-	-	-	-	-	0
ERR1218754	ERR1218754	ERS839010	ERP012787	Unknown	Thailand	15	101	Unknown	Unknown	2015	Klebsiella pneumoniae	23	23	KL1	Very high	wzi1	O1v2	Very high	-	CTX-M-15	-	1	iuc 1	clb 2	iro 1	ybt 1; ICEKp10	rmp 1; KpVP-1	rmpA2_6-60%	5	repB_KLEB (100/100); IncFII(K)_1 (98.649/100); IncR_1 (99.203/100); IncFII(K)_1 (97.973/100)
ERR1218755	ERR1218755	ERS839011	ERP012787	Unknown	Thailand	15	101	Unknown	Unknown	2015	Klebsiella pneumoniae	895	895	KL155	Good	wzi173	OL101	Good	-	CTX-M-27	-	1	-	-	-	-	-	-	0	IncFII(K)_1 (100/100); IncFIB(K)_1 (100/100); IncR_1 (100/100); Col440I_1 (95.614/100); Col(pHAD28)_1 (91.667/100)
ERR1218757	ERR1218757	ERS839015	ERP012787	Unknown	Thailand	15	101	Unknown	Unknown	2015	Klebsiella pneumoniae	3787	3787	KL127	Very high	wzi202	OL101	High	-	CTX-M-14;CTX-M-15	mcr-3.4	1	-	-	-	-	-	-	0	IncFII_1 (100/100); IncFIB(K)_1 (98.929/100); Col(MG828)_1 (91.985/100)
ERR1218758	ERR1218758	ERS839017	ERP012787	Unknown	Thailand	15	101	Unknown	Unknown	2015	Klebsiella pneumoniae	16	16	KL51	Very high	wzi50	O3b	High	-	CTX-M-15	-	1	-	-	-	ybt 10; ICEKp4	-	-	1	IncFIB(K)_1 (98.75/100); IncFII(K)_1 (97.973/100); Col440II_1 (100/100); Col(pHAD28)_1 (92.366/100)
ERR1218759	ERR1218759	ERS839019	ERP012787	Unknown	Thailand	15	101	Unknown	Unknown	2015	Klebsiella pneumoniae	656	656	KL14	None	wzi114	OL101	High	-	-	mcr-3.1	0	-	-	-	ybt 14; ICEKp5	-	-	1	IncHI2A_1 (100/100); IncHI2_1 (100/100); IncFIB(K)(pCAV1099-114)_1 (99.643/100); IncFII_1 (100/100); Col(pHAD28)_1 (90.076/100); Col440I_1 (95.614/100)
ERR1218760	ERR1218760	ERS839021	ERP012787	Unknown	Thailand	15	101	Unknown	Unknown	2015	Klebsiella pneumoniae	35	35	KL108	Very high	wzi194	O1v2	Very high	-	-	-	0	iuc 3	-	-	-	-	-	3	IncFIB(K)_1 (98.75/100); IncFII(K)_1 (97.973/100); IncR_1 (100/100); ColRNAI_1 (97.692/100); IncFII(K)_1 (98.649/100)
ERR1218761	ERR1218761	ERS839022	ERP012787	Unknown	Thailand	15	101	Unknown	Unknown	2015	Klebsiella pneumoniae	39	39	KL23	Very high	wzi83	O1v2	Very high	-	SHV-2	-	1	-	-	-	-	-	-	0	IncFIA(HI1)_1 (96.907/100); IncFIB(K)_1 (99.107/100)
ERR1218762	ERR1218762	ERS839023	ERP012787	Unknown	Thailand	15	101	Unknown	Unknown	2015	Klebsiella pneumoniae	1966	1966	KL43	Very high	wzi121	O2v1	Very high	-	-	-	0	-	-	-	-	-	-	0	IncFIB(pKPHS1)_1 (95.357/100)
ERR1218763	ERR1218763	ERS839024	ERP012787	Unknown	Thailand	15	101	Unknown	Unknown	2015	Klebsiella pneumoniae	3838	3838	KL155	Good	wzi173	OL101	Good	-	CTX-M-15	-	1	-	-	-	-	-	-	0	IncFII(K)_1 (98.649/100); IncFIB(K)_1 (99.107/100); IncHI1B(pNDM-MAR)_1 (99.825/100); Col440I_1 (97.368/100); IncFIB(pNDM-Mar)_1 (100/100)
ERR1218764	ERR1218764	ERS839026	ERP012787	Unknown	Thailand	15	101	Unknown	Unknown	2015	Klebsiella pneumoniae	1966	1966	KL43	Very high	wzi121	O2v1	Very high	-	-	-	0	-	-	-	-	-	-	0	IncFIB(pKPHS1)_1 (95.357/100)
ERR1218765	ERR1218765	ERS839027	ERP012787	Unknown	Thailand	15	101	Unknown	Unknown	2015	Klebsiella pneumoniae	15	15	KL24	Very high	wzi24	O1v1	Very high	-	-	-	0	-	-	-	-	-	-	0	IncR_1 (100/100)
ERR1218766	ERR1218766	ERS839028	ERP012787	Unknown	Thailand	15	101	Unknown	Unknown	2015	Klebsiella pneumoniae	37	37	KL118	Good	wzi108	OL101	Good	-	CTX-M-40	-	1	-	-	-	-	-	-	0	IncFII(K)_1 (99.324/100); IncFIB(K)_1 (99.464/100)
ERR1218767	ERR1218767	ERS839029	ERP012787	Unknown	Thailand	15	101	Unknown	Unknown	2015	Klebsiella pneumoniae	35	35	KL108	Very high	wzi194	O1v2	Very high	-	-	-	0	iuc 3	-	-	-	-	-	3	IncFIB(K)_1 (98.75/100); IncFII(K)_1 (97.973/100); ColRNAI_1 (97.692/100); IncFII(K)_1 (98.649/100); IncR_1 (100/100)
ERR1218768	ERR1218768	ERS839030	ERP012787	Unknown	Thailand	15	101	Unknown	Unknown	2015	Klebsiella pneumoniae	35	35	KL108	Very high	wzi194	O1v2	Very high	-	-	-	0	-	-	-	-	-	-	0	IncFII(K)_1 (98.649/100); IncR_1 (100/100); ColRNAI_1 (97.692/100)
ERR1218769	ERR1218769	ERS839031	ERP012787	Unknown	Thailand	15	101	Unknown	Unknown	2015	Klebsiella pneumoniae	394	394	KL3	Very high	wzi59	O2v2	Very high	-	CTX-M-14	-	1	-	-	-	ybt 10; ICEKp4	-	-	1	IncFII(K)_1 (97.973/100); IncR_1 (99.203/100); IncFIB(K)_1 (98.929/100); IncFII(K)_1 (99.324/100)
ERR1218770	ERR1218770	ERS839032	ERP012787	Unknown	Thailand	15	101	Unknown	Unknown	2015	Klebsiella pneumoniae	35	35	KL108	Very high	wzi194	O1v2	Very high	-	-	-	0	-	-	-	-	-	-	0	IncFII(K)_1 (98.649/100); ColRNAI_1 (97.692/100); IncR_1 (100/100)
ERR1218772	ERR1218772	ERS839034	ERP012787	Unknown	Thailand	15	101	Unknown	Unknown	2015	Klebsiella pneumoniae	307	307	KL102	Very high	wzi173	O2v2	Very high	-	CTX-M-15	-	1	-	-	-	-	-	-	0	IncFIB(K)_1 (98.929/100)
ERR1218773	ERR1218773	ERS839036	ERP012787	Unknown	Thailand	15	101	Unknown	Unknown	2015	Klebsiella pneumoniae	3839	3839	KL6	Very high	wzi317	O1v1	Very high	-	-	-	0	-	-	-	-	-	-	0	IncFII(K)_1 (99.324/100); IncFIB(K)_1 (99.464/100)
ERR1218775	ERR1218775	ERS839038	ERP012787	Unknown	Thailand	15	101	Unknown	Unknown	2015	Klebsiella pneumoniae	3172	3172	KL137	Very high	wzi108	OL101	Very high	-	CTX-M-55	-	1	-	-	-	ybt 4; plasmid	-	-	1	IncHI1B(pNDM-MAR)_1 (99.123/100); repB_KLEB (99.821/100); IncI1-I(Gamma)_1 (99.296/100); FIA(pBK30683)_1 (99.661/100); Col440II_1 (97.518/100); Col(pHAD28)_1 (93.13/100)
ERR1218776	ERR1218776	ERS839039	ERP012787	Unknown	Thailand	15	101	Unknown	Unknown	2015	Klebsiella pneumoniae	895	895	KL155	Good	wzi173	OL101	Good	-	CTX-M-27	-	1	-	-	-	-	-	-	0	IncFII(K)_1 (100/100); IncFIB(K)_1 (100/100); IncR_1 (100/100); Col440I_1 (95.614/100); Col(pHAD28)_1 (91.667/100)
ERR1218777	ERR1218777	ERS839040	ERP012787	Unknown	Thailand	15	101	Unknown	Unknown	2015	Klebsiella pneumoniae	895	895	KL155	Good	wzi173	OL101	Good	-	CTX-M-27	-	1	-	-	-	-	-	-	0	IncFII(K)_1 (100/100); IncFIB(K)_1 (100/100); IncR_1 (100/100); Col440I_1 (95.614/100); Col(pHAD28)_1 (91.667/100)
ERR1218778	ERR1218778	ERS839043	ERP012787	Unknown	Thailand	15	101	Unknown	Unknown	2015	Klebsiella pneumoniae	895	895	KL155	Good	wzi173	OL101	Good	-	CTX-M-27	-	1	-	-	-	-	-	-	0	IncFII(K)_1 (100/100); IncFIB(K)_1 (100/100); IncR_1 (100/100); Col440I_1 (95.614/100); Col(pHAD28)_1 (91.667/100)
ERR1218779	ERR1218779	ERS839047	ERP012787	Unknown	Thailand	15	101	Unknown	Unknown	2015	Klebsiella pneumoniae	895	895	KL155	Good	wzi173	OL101	Good	-	CTX-M-27	-	1	-	-	-	-	-	-	0	IncFII(K)_1 (100/100); IncFIB(K)_1 (100/100); IncR_1 (100/100); Col440I_1 (95.614/100); Col(pHAD28)_1 (91.667/100)
ERR1218780	ERR1218780	ERS839048	ERP012787	Unknown	Thailand	15	101	Unknown	Unknown	2015	Klebsiella pneumoniae	895	895	KL155	Good	wzi173	OL101	Good	-	CTX-M-27	-	1	-	-	-	-	-	-	0	IncFII(K)_1 (100/100); IncFIB(K)_1 (100/100); IncR_1 (100/100); Col(pHAD28)_1 (91.667/100); Col440I_1 (95.614/100)
ERR1218781	ERR1218781	ERS839049	ERP012787	Unknown	Thailand	15	101	Unknown	Unknown	2015	Klebsiella pneumoniae	895	895	KL155	Good	wzi173	OL101	Good	-	CTX-M-27	-	1	-	-	-	-	-	-	0	IncFII(K)_1 (100/100); IncFIB(K)_1 (100/100); IncR_1 (100/100); Col440I_1 (95.614/100); Col(pHAD28)_1 (91.667/100)
ERR1218782	ERR1218782	ERS839050	ERP012787	Unknown	Thailand	15	101	Unknown	Unknown	2015	Klebsiella pneumoniae	322	322	KL17	Very high	wzi50	O4	Very high	-	-	-	0	-	-	-	-	-	-	0	IncFIA(HI1)_1 (96.649/100); IncFIB(K)_1 (98.929/100); IncFII(K)_1 (98.649/100); Col(pHAD28)_1 (90.84/100)
ERR1218783	ERR1218783	ERS839051	ERP012787	Unknown	Thailand	15	101	Unknown	Unknown	2015	Klebsiella pneumoniae	37	37	KL38	Very high	-	O3b	Very high	-	-	-	0	-	-	-	-	-	-	0	FIA(pBK30683)_1 (99.661/100); Col440I_1 (92.105/100)
ERR1218784	ERR1218784	ERS839052	ERP012787	Unknown	Thailand	15	101	Unknown	Unknown	2015	Klebsiella pneumoniae	37	37	KL70	None	-	OL102	None	-	-	-	0	-	-	-	-	-	-	0	IncFIB(K)_1 (99.107/100); IncR_1 (99.602/100); IncFII(K)_1 (98.649/100)
ERR1299043	ERR1299043	ERS1069962	ERP014335	Unknown	United Kingdom	54	-2	1	7	2011	Klebsiella pneumoniae	25	25	KL2	Very high	wzi72	O1v2	Very high	-	-	-	0	iuc 3	-	iro 3	ybt 2; ICEKp1	rmp 3; ICEKp1	-	4	IncFIB(K)_1 (98.929/100); Col440II_1 (99.645/100)
ERR1305848	ERR1305848	ERS1069963	ERP014335	Unknown	United Kingdom	54	-2	1	9	2011	Klebsiella pneumoniae	25	25	KL2	Very high	wzi72	O1v2	Very high	-	-	-	0	iuc 3	-	iro 3	ybt 2; ICEKp1	rmp 3; ICEKp1	-	4	IncFIB(K)_1 (98.929/100)
ERR1305849	ERR1305849	ERS1069964	ERP014335	Unknown	United Kingdom	54	-2	1	8	2011	Klebsiella pneumoniae	25	25	KL2	Very high	wzi72	O1v2	Very high	-	-	-	0	iuc 3	-	iro 3	ybt 2; ICEKp1	rmp 3; ICEKp1	-	4	IncFIB(K)_1 (98.929/100); Col440II_1 (99.645/100)
ERR1305850	ERR1305850	ERS1069965	ERP014335	Unknown	United Kingdom	54	-2	1	8	2012	Klebsiella pneumoniae	25	25	KL2	Very high	wzi72	O1v2	Very high	-	-	-	0	iuc 3	-	iro 3	ybt 2; ICEKp1	rmp 3; ICEKp1	-	4	IncFIB(K)_1 (98.929/100)
ERR1305851	ERR1305851	ERS1069966	ERP014335	Unknown	United Kingdom	54	-2	1	8	2012	Klebsiella pneumoniae	25	25	KL2	Very high	wzi72	O1v2	Very high	-	-	-	0	iuc 3	-	iro 3	ybt 2; ICEKp1	rmp 3; ICEKp1	-	4	IncFIB(K)_1 (98.929/100)
ERR1305852	ERR1305852	ERS1069967	ERP014335	Unknown	United Kingdom	54	-2	1	8	2012	Klebsiella pneumoniae	25	25	KL2	Good	wzi72	O1v2	Very high	-	-	-	0	iuc 3 (incomplete)	-	iro 3	ybt 2; ICEKp1	rmp unknown	-	4	IncFIB(K)_1 (98.929/100); Col440II_1 (99.645/100)
ERR1305853	ERR1305853	ERS1069968	ERP014335	Unknown	United Kingdom	54	-2	1	7	2012	Klebsiella pneumoniae	25	25	KL2	Very high	wzi72	O1v2	Very high	-	-	-	0	iuc 3	-	iro 3	ybt 2; ICEKp1	rmp 3; ICEKp1	-	4	IncFIB(K)_1 (98.929/100)
ERR1308092	ERR1308092	ERS1080565	ERP014335	Unknown	United Kingdom	54	-2	Unknown	10	1990	Klebsiella pneumoniae	110	110	KL2	High	-	O1/O2v2	Very high	-	-	-	0	iuc 3 (incomplete)	-	-	-	-	-	3	IncHI1A_1 (99.524/100); IncHI1B(R27)_1 (100/100); IncFIB(pNDM-Mar)_1 (100/100); IncHI1B(pNDM-MAR)_1 (99.825/100); IncR_1 (99.602/100); IncFIB(K)_1 (99.643/100); Col(pHAD28)_1 (93.893/100); IncFIA(HI1)_1 (100/100)
ERR1308093	ERR1308093	ERS1080566	ERP014335	Unknown	United Kingdom	54	-2	Unknown	9	2003	Klebsiella pneumoniae	5	5	KL39	Very high	wzi112	O1v1	Very high	-	-	-	0	iuc 3	-	iro 3	ybt 2; ICEKp1	rmp 3; ICEKp1	-	4	IncFIB(K)_1 (98.929/100); IncFII_1 (100/100); IncFIB(pKPHS1)_1 (98.75/100)
ERR1308094	ERR1308094	ERS1080567	ERP014335	Unknown	United Kingdom	54	-2	Unknown	9	2011	Klebsiella pneumoniae	37	37	KL14	Good	wzi14	O3b	Very high	-	-	-	0	iuc 3	-	-	ybt 15; ICEKp11	-	-	4	IncFIB(K)_1 (98.929/100); IncR_1 (100/100)
ERR1308096	ERR1308096	ERS1080569	ERP014335	Unknown	United Kingdom	54	-2	Unknown	8	2012	Klebsiella pneumoniae	2445	2445	KL28	Very high	wzi84	O2v1	Very high	-	SHV-99* +175A	-	1	-	-	-	-	-	-	0	IncB/O/K/Z_2 (100/100); IncFIB(K)_1 (98.929/100); Col156_1 (94.805/100); Col(pHAD28)_1 (93.13/100); Col(MG828)_1 (93.511/100)
ERR1308097	ERR1308097	ERS1080570	ERP014335	Unknown	United Kingdom	54	-2	Unknown	8	2012	Klebsiella pneumoniae	45	45	KL5	Good	wzi5	O3b	Good	-	-	-	0	iuc 3 (incomplete)	-	-	ybt 10; ICEKp4	-	-	4	IncFIB(K)_1 (99.643/100)
ERR1308098	ERR1308098	ERS1080571	ERP014335	Unknown	United Kingdom	54	-2	Unknown	8	2012	Klebsiella pneumoniae	35	35	KL22	Very high	wzi37	O1v1	Very high	-	-	-	0	iuc 3	-	-	-	-	-	3	IncFIB(K)_1 (98.929/100)
ERR1308099	ERR1308099	ERS1080572	ERP014335	Unknown	United Kingdom	54	-2	Unknown	8	2012	Klebsiella pneumoniae	35	35	KL22	Very high	wzi37	O1v1	Very high	-	-	-	0	iuc unknown	-	-	-	-	-	3	IncFIB(K)_1 (99.643/100); IncFIB(pKPHS1)_1 (95.357/100); ColRNAI_1 (100/100)
ERR1308100	ERR1308100	ERS1080573	ERP014335	Unknown	United Kingdom	54	-2	Unknown	10	2012	Klebsiella pneumoniae	29	29	KL54	Very high	wzi115	O1v2	Very high	-	-	-	0	iuc 3	-	-	-	-	-	3	IncFIB(K)_1 (99.643/100)
ERR1308101	ERR1308101	ERS1080574	ERP014335	Unknown	United Kingdom	54	-2	Unknown	12	2012	Klebsiella pneumoniae	778	778	KL51	Good	wzi50	O3b	Very high	-	-	-	0	iuc 3	-	-	-	-	-	3	IncFIB(K)_1 (99.643/100); IncN_1 (99.805/100)
ERR1313166	ERR1313166	ERS1080575	ERP014335	Unknown	United Kingdom	54	-2	Unknown	12	2012	Klebsiella pneumoniae	76	76	KL61	Good	wzi46	O3/O3a	Good	-	-	-	0	iuc 3	-	-	ybt 9; ICEKp3	-	-	4	IncFII(K)_1 (97.973/100); IncFIB(K)_1 (98.75/100); Col(pHAD28)_1 (92.366/100)
ERR1351671	ERR1351671	ERS1107557	ERP014860	Unknown	Singapore	1.36667	103.8	9	9	2010	Klebsiella pneumoniae	437	437	KL36	Good	wzi109	O4	Good	NDM-1	-	-	2	-	-	-	ybt 14; ICEKp5?	-	-	1	IncC_1 (100/100); IncFIB(pQil)_1 (100/100); Col(pHAD28)_1 (92.366/100); Col(pHAD28)_1 (92.366/100)
ERR1351673	ERR1351673	ERS1107559	ERP014860	Unknown	Singapore	1.36667	103.8	14	10	2010	Klebsiella pneumoniae	48	48	KL62	Good	wzi62	O1v1	Very high	NDM-1	CTX-M-15;CTX-M-27	-	2	-	-	-	ybt 9; ICEKp3	-	-	1	IncFIB(pNDM-Mar)_1 (100/100); IncN2_1 (100/100); IncHI1B(pNDM-MAR)_1 (99.474/100)
ERR1351674	ERR1351674	ERS1107560	ERP014860	Unknown	Singapore	1.36667	103.8	14	10	2010	Klebsiella pneumoniae	48	48	KL62	Good	wzi62	O1v1	Very high	NDM-1	CTX-M-15;CTX-M-27	-	2	-	-	-	ybt 9; ICEKp3	-	-	1	IncFIB(K)_1 (98.75/100); IncFIB(pNDM-Mar)_1 (100/100); IncN2_1 (100/100); IncHI1B(pNDM-MAR)_1 (99.474/100); IncFII(K)_1 (97.973/100)
ERR1474547	ERR1474547	ERS1222655	ERP016176	Unknown	USA	40	-100	Unknown	Unknown	Unknown	Klebsiella pneumoniae	11	11	KL74	Good	wzi174	O3b	Good	NDM-1	CTX-M-15	-	2	-	-	-	-	-	-	0	IncC_1 (100/100); IncFIB(K)_1 (100/100); IncFII(K)_1 (97.315/100); IncR_1 (100/100); FIA(pBK30683)_1 (94.915/100); Col(pHAD28)_1 (93.13/100)
ERR1474549	ERR1474549	ERS1222657	ERP016176	Unknown	USA	40	-100	Unknown	Unknown	Unknown	Klebsiella pneumoniae	3	3	KL3	Very high	wzi3	O1v1	Very high	-	-	-	0	-	clb 1	-	ybt 12; ICEKp10	rmp 2A; VP	-	2	pSM22_1 (93.74/100); ColRNAI_1 (98.462/100); IncFII(pCoo)_1 (95.057/100); IncFIA(HI1)_1 (96.649/100); repB_KLEB (100/100)
ERR1474977	ERR1474977	ERS1223170	ERP016176	Unknown	Greece	38.03	23.79	29	11	2012	Klebsiella pneumoniae	258	258	KL106	Good	wzi29	O2v2	Very high	KPC-2	SHV-12	-	2	-	-	-	ybt 13; ICEKp2	-	-	1	IncFIB(K)_1 (100/100); IncFII(K)_1 (97.973/100); IncX3_1 (100/100); IncN_1 (100/100); ColRNAI_1 (100/100)
ERR1616330	ERR1616330	ERS1338746	ERP016935	Human	Netherlands	52.3167	5.55	Unknown	Unknown	Unknown	Klebsiella pneumoniae	48	48	KL62	Good	wzi62	O1v1	Good	-	CTX-M-15	-	1	-	-	-	ybt 10; ICEKp4	-	-	1	IncR_1 (100/100); Col(pHAD28)_1 (91.603/100)
ERR1616332	ERR1616332	ERS1338748	ERP016935	Human	Netherlands	52.3167	5.55	Unknown	Unknown	Unknown	Klebsiella pneumoniae	111	111	KL63	Very high	wzi63	O1v2	Very high	-	CTX-M-15	-	1	-	-	-	ybt 14; ICEKp5	-	-	1	IncFII(K)_1 (97.973/100); IncR_1 (100/100); IncFIB(K)_1 (98.75/100); FIA(pBK30683)_1 (94.915/100)
ERR1616333	ERR1616333	ERS1338749	ERP016935	Human	Netherlands	52.3167	5.55	Unknown	Unknown	Unknown	Klebsiella pneumoniae	1441	1441	KL10	None	wzi100	O3b	Good	-	SHV-5	-	1	-	-	-	-	-	-	0	IncFIB(pKPHS1)_1 (98.571/100); IncFIB(K)_1 (98.929/100); FIA(pBK30683)_1 (95.593/100)
ERR1616335	ERR1616335	ERS1338751	ERP016935	Human	Netherlands	52.3167	5.55	Unknown	Unknown	Unknown	Klebsiella pneumoniae	48	48	KL62	Good	wzi62	O1v1	Very high	-	CTX-M-15	-	1	-	-	-	ybt 10; ICEKp4	-	-	1	IncR_1 (100/100); IncFIB(K)_1 (98.929/100); Col(pHAD28)_1 (91.603/100)
ERR1616336	ERR1616336	ERS1338752	ERP016935	Human	Netherlands	52.3167	5.55	Unknown	Unknown	Unknown	Klebsiella pneumoniae	20	20	KL111	High	wzi113	O3b	Very high	-	CTX-M-15*	-	1	-	-	-	-	-	-	0	IncFIB(K)_1 (98.929/100); IncFII(K)_1 (95.946/100)
ERR1616337	ERR1616337	ERS1338753	ERP016935	Human	Netherlands	52.3167	5.55	Unknown	Unknown	Unknown	Klebsiella pneumoniae	307	307	KL102	Very high	wzi173	O2v2	Very high	-	CTX-M-15	-	1	-	-	-	-	-	-	0	IncFIB(K)_1 (98.929/100); IncFII(K)_1 (95.946/100); IncX1_1 (98.663/100)
ERR1616338	ERR1616338	ERS1338754	ERP016935	Human	Netherlands	52.3167	5.55	Unknown	Unknown	Unknown	Klebsiella pneumoniae	48	48	KL62	High	wzi62	O1v1	Very high	-	CTX-M-15	-	1	-	-	-	ybt 10; ICEKp4	-	-	1	IncR_1 (100/100); IncFIB(K)_1 (98.929/100); Col(pHAD28)_1 (91.603/100)
ERR1616339	ERR1616339	ERS1338755	ERP016935	Human	Netherlands	52.3167	5.55	Unknown	Unknown	Unknown	Klebsiella pneumoniae	70	70	KL136	Very high	wzi123	O1v2	Very high	-	CTX-M-15	-	1	-	-	-	ybt 8; ICEKp9	-	-	1	IncFII(K)_1 (95.946/100); IncFIB(K)_1 (98.929/100)
ERR1616341	ERR1616341	ERS1338757	ERP016935	Human	Netherlands	52.3167	5.55	Unknown	Unknown	Unknown	Klebsiella pneumoniae	48	48	KL62	Good	wzi62	O1v1	Very high	-	CTX-M-15	-	1	-	-	-	ybt 10; ICEKp4	-	-	1	IncR_1 (100/100); IncFIB(K)_1 (98.929/100); Col(pHAD28)_1 (91.603/100)
ERR1616342	ERR1616342	ERS1338758	ERP016935	Human	Netherlands	52.3167	5.55	Unknown	Unknown	Unknown	Klebsiella pneumoniae	37	37	KL118	Good	wzi108	OL101	Good	-	CTX-M-15	-	1	-	-	-	ybt 10; ICEKp4	-	-	1	IncR_1 (100/100); IncHI1B(pNDM-MAR)_1 (99.474/100); IncFIB(K)(pCAV1099-114)_1 (99.643/100); FIA(pBK30683)_1 (94.915/100)
ERR1616343	ERR1616343	ERS1338759	ERP016935	Human	Netherlands	52.3167	5.55	Unknown	Unknown	Unknown	Klebsiella pneumoniae	48	48	KL62	High	wzi62	O1v1	Very high	-	CTX-M-15	-	1	-	-	-	ybt 10; ICEKp4	-	-	1	IncFIB(K)_1 (98.929/100); IncR_1 (100/100); Col(pHAD28)_1 (91.603/100)
ERR1616344	ERR1616344	ERS1338760	ERP016935	Human	Netherlands	52.3167	5.55	Unknown	Unknown	Unknown	Klebsiella pneumoniae	48	48	KL62	High	wzi62	O1v1	Very high	-	CTX-M-15	-	1	-	-	-	ybt 10; ICEKp4	-	-	1	IncFIB(K)_1 (98.929/100); IncR_1 (100/100); Col(pHAD28)_1 (91.603/100)
ERR1616345	ERR1616345	ERS1338761	ERP016935	Human	Netherlands	52.3167	5.55	Unknown	Unknown	Unknown	Klebsiella pneumoniae	359	359	KL10	Very high	wzi236	O1v2	Very high	-	CTX-M-9	mcr-9.1?	1	-	-	-	-	-	-	0	IncHI2_1 (100/100); IncHI2A_1 (100/100); IncFIB(K)_1 (98.929/100); IncFII(K)_1 (97.297/100); IncFIB(pQil)_1 (99.865/100); IncFII(K)_1 (95.27/100); Col(pHAD28)_1 (93.13/100)
ERR1616346	ERR1616346	ERS1338762	ERP016935	Human	Netherlands	52.3167	5.55	Unknown	Unknown	Unknown	Klebsiella pneumoniae	252	252	KL81	Very high	wzi81	O1v2	Very high	-	CTX-M-15	-	1	-	-	-	-	-	-	0	IncHI1B(pNDM-MAR)_1 (99.825/100); IncFIB(pNDM-Mar)_1 (99.544/100); IncFII(K)_1 (99.324/100); IncFIB(K)_1 (98.929/100)
ERR1616347	ERR1616347	ERS1338763	ERP016935	Human	Netherlands	52.3167	5.55	Unknown	Unknown	Unknown	Klebsiella pneumoniae	15	15	KL24	High	wzi24	O1v1	Very high	-	CTX-M-15	-	1	-	-	-	ybt 10; ICEKp4	-	-	1	IncFII(K)_1 (100/100); IncFIB(K)_1 (100/100); Col440II_1 (100/100); Col440I_1 (95.614/100); Col(pHAD28)_1 (94.656/100)
ERR1616348	ERR1616348	ERS1338764	ERP016935	Human	Netherlands	52.3167	5.55	Unknown	Unknown	Unknown	Klebsiella pneumoniae	3822	3822	KL102	Very high	wzi173	O2v1	Very high	-	CTX-M-15	-	1	-	-	-	-	-	-	0	IncFIB(K)_1 (99.107/100); IncFII(K)_1 (95.946/100)
ERR1616349	ERR1616349	ERS1338765	ERP016935	Human	Netherlands	52.3167	5.55	Unknown	Unknown	Unknown	Klebsiella pneumoniae	15	15	KL24	Good	wzi24	O1v1	Very high	-	CTX-M-15	-	1	-	-	-	ybt 10; ICEKp4	-	-	1	IncFIB(K)_1 (100/100); IncFII(K)_1 (100/100); Col(pHAD28)_1 (94.656/100); Col(pHAD28)_1 (92.366/100); Col440II_1 (100/100); Col440I_1 (95.614/100)
ERR1616350	ERR1616350	ERS1338766	ERP016935	Human	Netherlands	52.3167	5.55	Unknown	Unknown	Unknown	Klebsiella pneumoniae	268	268	KL20	Very high	wzi95	O2v1	Very high	-	CTX-M-15	-	1	-	-	-	-	-	-	0	IncFII(K)_1 (95.946/100); IncFII(K)_1 (98.649/100); IncR_1 (100/100); IncFIB(K)(pCAV1099-114)_1 (99.643/100)
ERR1616351	ERR1616351	ERS1338767	ERP016935	Human	Netherlands	52.3167	5.55	Unknown	Unknown	Unknown	Klebsiella pneumoniae	104	104	KL31	Good	wzi102	O3b	Good	-	SHV-12	-	1	-	-	-	-	-	-	0	IncFIB(K)_1 (98.929/100); IncI1-I(Gamma)_1 (99.296/100); Col(MG828)_1 (93.511/100); Col(MG828)_1 (93.511/100)
ERR1616352	ERR1616352	ERS1338768	ERP016935	Human	Netherlands	52.3167	5.55	Unknown	Unknown	Unknown	Klebsiella pneumoniae	48	48	KL62	High	wzi62	O1v1	Good	-	CTX-M-15	-	1	-	-	-	ybt 10; ICEKp4	-	-	1	IncX1_1 (96.257/100); IncR_1 (100/100); IncFIB(K)_1 (98.929/100); Col(pHAD28)_1 (91.603/100); Col(MG828)_1 (91.985/100)
ERR1616353	ERR1616353	ERS1338769	ERP016935	Human	Netherlands	52.3167	5.55	Unknown	Unknown	Unknown	Klebsiella pneumoniae	873	873	KL52	Good	wzi50	OL101	Good	-	CTX-M-15	-	1	-	-	-	ybt 14; ICEKp5	-	-	1
ERR1616354	ERR1616354	ERS1338770	ERP016935	Human	Netherlands	52.3167	5.55	Unknown	Unknown	Unknown	Klebsiella pneumoniae	290	290	KL21	Very high	wzi21	O1v1	Very high	-	CTX-M-15	-	1	-	-	-	ybt 13; ICEKp2	-	-	1	IncFII(K)_1 (97.973/100); IncFIB(K)_1 (98.75/100)
ERR1616355	ERR1616355	ERS1338771	ERP016935	Human	Netherlands	52.3167	5.55	Unknown	Unknown	Unknown	Klebsiella pneumoniae	1427	1427	KL67	Good	-	OL101	Good	-	CTX-M-15	-	1	-	-	-	-	-	-	0	IncFIB(K)_1 (98.75/100)
ERR1616356	ERR1616356	ERS1338772	ERP016935	Human	Netherlands	52.3167	5.55	Unknown	Unknown	Unknown	Klebsiella pneumoniae	889	889	KL54	Good	wzi117	O1v1	Very high	-	CTX-M-15	-	1	-	-	-	ybt 14; ICEKp5	-	-	1	IncFIB(pQil)_1 (100/100)
ERR1616357	ERR1616357	ERS1338773	ERP016935	Human	Netherlands	52.3167	5.55	Unknown	Unknown	Unknown	Klebsiella pneumoniae	392	392	KL27	Very high	wzi187	O4	Very high	-	CTX-M-15	-	1	-	-	-	-	-	-	0	IncFII(K)_1 (95.946/100); IncFIB(K)_1 (98.929/100)
ERR1616358	ERR1616358	ERS1338774	ERP016935	Human	Netherlands	52.3167	5.55	Unknown	Unknown	Unknown	Klebsiella pneumoniae	15	15	KL24	Very high	wzi24	O1v1	Good	-	CTX-M-15	-	1	-	-	-	ybt 10; ICEKp4	-	-	1	IncFII(K)_1 (97.973/100); IncFIB(K)_1 (98.75/100); ColpVC_1 (98.446/100)
ERR1616359	ERR1616359	ERS1338775	ERP016935	Human	Netherlands	52.3167	5.55	Unknown	Unknown	Unknown	Klebsiella pneumoniae	1836	1836	KL122	Very high	wzi162	O2v2	Very high	-	CTX-M-15	-	1	-	-	-	ybt 13; ICEKp2	-	-	1	IncFII(K)_1 (99.324/100); IncFIB(K)_1 (99.464/100)
ERR1616360	ERR1616360	ERS1338776	ERP016935	Human	Netherlands	52.3167	5.55	Unknown	Unknown	Unknown	Klebsiella pneumoniae	7d02fc05a5b0bb3639c5de37711cadf87eced2bc	36-1LV	KL27	Very high	wzi27	O2v2	Very high	-	-	-	0	-	-	-	-	-	-	0	IncR_1 (100/100); IncFII(K)_1 (97.297/100); Col(pHAD28)_1 (94.656/100); Col(pHAD28)_1 (93.13/100); Col440II_1 (97.518/100)
ERR1616361	ERR1616361	ERS1338777	ERP016935	Human	Netherlands	52.3167	5.55	Unknown	Unknown	Unknown	Klebsiella pneumoniae	22	22	KL10	Good	-	O3b	Good	-	CTX-M-14	-	1	-	-	-	ybt 15; ICEKp11	-	-	1	IncFIB(K)_1 (98.929/100); ColRNAI_1 (90.152/100)
ERR1616362	ERR1616362	ERS1338778	ERP016935	Human	Netherlands	52.3167	5.55	Unknown	Unknown	Unknown	Klebsiella pneumoniae	1593	1593	KL137	Good	-	O3b	Good	-	CTX-M-15	-	1	-	-	-	ybt 15; ICEKp11	-	-	1	IncFIB(K)(pCAV1099-114)_1 (100/100)
ERR1616363	ERR1616363	ERS1338779	ERP016935	Human	Netherlands	52.3167	5.55	Unknown	Unknown	Unknown	Klebsiella pneumoniae	14	14	KL2	Very high	wzi2	O1v1	Very high	-	CTX-M-15	-	1	-	-	-	-	-	-	0	IncFIB(pKPHS1)_1 (99.821/100)
ERR1616364	ERR1616364	ERS1338780	ERP016935	Human	Netherlands	52.3167	5.55	Unknown	Unknown	Unknown	Klebsiella pneumoniae	22	22	KL147	Very high	wzi349	O2v2	Very high	-	TEM-52^	-	1	-	-	-	-	-	-	0	IncX1_1 (98.663/100); IncFIB(K)(pCAV1099-114)_1 (99.643/100); Col156_1 (96.104/100)
ERR1616365	ERR1616365	ERS1338781	ERP016935	Human	Netherlands	52.3167	5.55	Unknown	Unknown	Unknown	Klebsiella pneumoniae	432	432	KL14	Good	wzi112	O3b	Good	-	CTX-M-15	-	1	-	-	-	-	-	-	0	IncR_1 (99.602/100); IncFII(K)_1 (92.053/100); IncFIB(K)(pCAV1099-114)_1 (100/100); Col(pHAD28)_1 (91.667/100)
ERR1616366	ERR1616366	ERS1338782	ERP016935	Human	Netherlands	52.3167	5.55	Unknown	Unknown	Unknown	Klebsiella pneumoniae	14	14	KL2	Very high	wzi2	O1v1	Very high	-	CTX-M-15	-	1	-	-	-	ybt 9; ICEKp3	-	-	1	IncFIB(K)_1 (99.107/100); IncFII_1 (100/100); Col(pHAD28)_1 (92.366/100)
ERR1616367	ERR1616367	ERS1338783	ERP016935	Human	Netherlands	52.3167	5.55	Unknown	Unknown	Unknown	Klebsiella pneumoniae	1193	1193	KL22	Good	wzi22	O2v1	Very high	-	CTX-M-15	-	1	-	-	-	-	-	-	0	IncFIB(K)(pCAV1099-114)_1 (100/100); Col440I_1 (91.228/100)
ERR1616368	ERR1616368	ERS1338784	ERP016935	Human	Netherlands	52.3167	5.55	Unknown	Unknown	Unknown	Klebsiella pneumoniae	392	392	KL27	High	wzi187	O4	Good	OXA-48	CTX-M-15	-	2	-	-	-	-	-	-	0	IncL_1 (100/100); IncFII(K)_1 (95.946/100); IncN_1 (99.611/100); IncFIB(K)_1 (98.929/100); Col(pHAD28)_1 (92.366/100)
ERR1616369	ERR1616369	ERS1338785	ERP016935	Human	Netherlands	52.3167	5.55	Unknown	Unknown	Unknown	Klebsiella pneumoniae	101	101	KL17	Very high	wzi137	O1v1	Very high	-	CTX-M-15	-	1	-	-	-	ybt 9; ICEKp3	-	-	1	IncFII(K)_1 (100/100); IncFIB(K)_1 (100/100); IncR_1 (100/100); ColRNAI_1 (100/100); Col440II_1 (96.809/100)
ERR1616370	ERR1616370	ERS1338786	ERP016935	Human	Netherlands	52.3167	5.55	Unknown	Unknown	Unknown	Klebsiella pneumoniae	37	37	KL38	Very high	wzi96	O3b	Very high	-	CTX-M-14	-	1	-	-	-	-	-	-	0	IncHI2_1 (100/100); IncHI2A_1 (99.524/100); IncFIB(K)(pCAV1099-114)_1 (99.643/100); IncHI1B(pNDM-MAR)_1 (100/100); Col440I_1 (91.228/100); Col(pHAD28)_1 (94.656/100)
ERR1616371	ERR1616371	ERS1338787	ERP016935	Human	Netherlands	52.3167	5.55	Unknown	Unknown	Unknown	Klebsiella pneumoniae	261	261	KL38	High	wzi173	O2v2	Very high	-	CTX-M-14	-	1	-	-	-	ybt 13; ICEKp2	-	-	1	IncFIB(K)_1 (98.929/100)
ERR1616372	ERR1616372	ERS1338788	ERP016935	Human	Netherlands	52.3167	5.55	Unknown	Unknown	Unknown	Klebsiella pneumoniae	15	15	KL24	Good	wzi24	O1v1	Very high	-	CTX-M-15	-	1	iuc 1	-	-	-	-	rmpA2_8-60%	3	IncFIB(pKPHS1)_1 (97.321/100); IncFIB(pNDM-Mar)_1 (99.544/100); IncFII_1 (100/100); IncHI1B(pNDM-MAR)_1 (99.474/100); Col440I_1 (94.737/100); Col(pHAD28)_1 (90.076/100)
ERR1616373	ERR1616373	ERS1338789	ERP016935	Human	Netherlands	52.3167	5.55	Unknown	Unknown	Unknown	Klebsiella pneumoniae	307	307	KL102	Very high	wzi173	O2v2	Very high	-	CTX-M-15	-	1	-	-	-	-	-	-	0	IncFII(K)_1 (97.297/100); IncFIB(K)_1 (100/100)
ERR1616374	ERR1616374	ERS1338790	ERP016935	Human	Netherlands	52.3167	5.55	Unknown	Unknown	Unknown	Klebsiella pneumoniae	307	307	KL102	Very high	wzi173	O2v2	Very high	-	CTX-M-15	-	1	-	-	-	-	-	-	0	IncFII(K)_1 (97.297/100); IncFIB(K)_1 (100/100)
ERR1616375	ERR1616375	ERS1338791	ERP016935	Human	Netherlands	52.3167	5.55	Unknown	Unknown	Unknown	Klebsiella pneumoniae	307	307	KL102	Very high	wzi173	O2v2	Very high	-	CTX-M-15	-	1	-	-	-	-	-	-	0	IncFII(K)_1 (97.297/100); IncFIB(K)_1 (100/100)
ERR1616376	ERR1616376	ERS1338792	ERP016935	Human	Netherlands	52.3167	5.55	Unknown	Unknown	Unknown	Klebsiella pneumoniae	252	252	KL51	Very high	wzi104	O1v2	Very high	-	CTX-M-15	-	1	-	-	-	-	-	-	0	IncHI2_1 (100/100); IncHI2A_1 (100/100); IncFII(K)_1 (97.297/100); IncFIB(K)_1 (98.929/100); Col(pHAD28)_1 (93.182/100)
ERR1616377	ERR1616377	ERS1338793	ERP016935	Human	Netherlands	52.3167	5.55	Unknown	Unknown	Unknown	Klebsiella pneumoniae	29	29	KL30	Very high	wzi85	O1v2	Very high	-	CTX-M-14	-	1	-	-	-	-	-	-	0	IncFIB(pKPHS1)_1 (95.357/100); IncFIB(K)_1 (98.929/100)
ERR1616378	ERR1616378	ERS1338794	ERP016935	Human	Netherlands	52.3167	5.55	Unknown	Unknown	Unknown	Klebsiella pneumoniae	391	391	KL30	Very high	wzi554	O1v2	Very high	-	CTX-M-15	-	1	-	-	-	ybt 9; ICEKp3	-	-	1	IncFII(K)_1 (95.946/100); IncFIB(K)_1 (99.107/100); Col(pHAD28)_1 (90.84/100); Col440II_1 (97.872/100)
ERR1616379	ERR1616379	ERS1338795	ERP016935	Human	Netherlands	52.3167	5.55	Unknown	Unknown	Unknown	Klebsiella pneumoniae	896	896	KL3	Good	wzi59	O2v2	Very high	-	CTX-M-14	-	1	-	-	-	-	-	-	0	IncFIB(K)_1 (98.929/100)
ERR1616380	ERR1616380	ERS1338796	ERP016935	Human	Netherlands	52.3167	5.55	Unknown	Unknown	Unknown	Klebsiella pneumoniae	29	29	KL30	Very high	wzi85	O1v2	Good	-	CTX-M-14	-	1	-	-	-	-	-	-	0	IncFIB(pKPHS1)_1 (95.357/100); IncFIB(K)_1 (98.929/100)
ERR1616383	ERR1616383	ERS1338799	ERP016935	Human	Netherlands	52.3167	5.55	Unknown	Unknown	Unknown	Klebsiella pneumoniae	101	101	KL17	Perfect	wzi137	O1v1	Very high	-	CTX-M-15;SHV-12	-	1	-	-	-	ybt 9; ICEKp3	-	-	1	IncFII(K)_1 (95.946/100); IncFIB(pQil)_1 (100/100); IncR_1 (100/100); FIA(pBK30683)_1 (94.915/100)
ERR1616384	ERR1616384	ERS1338800	ERP016935	Human	Netherlands	52.3167	5.55	Unknown	Unknown	Unknown	Klebsiella pneumoniae	395	395	KL108	Perfect	wzi105	O1v2	Very high	-	CTX-M-15	-	1	-	-	-	-	-	-	0	IncFII(K)_1 (100/100); IncR_1 (100/100); IncFIB(K)_1 (100/100); Col(pHAD28)_1 (90.909/100)
ERR1616385	ERR1616385	ERS1338801	ERP016935	Human	Netherlands	52.3167	5.55	Unknown	Unknown	Unknown	Klebsiella pneumoniae	395	395	KL108	Perfect	wzi105	O1v2	Very high	-	CTX-M-15	-	1	-	-	-	-	-	-	0	IncFII(K)_1 (100/100); IncFIB(K)_1 (100/100); IncR_1 (100/100); Col(pHAD28)_1 (90.909/100)
ERR1616386	ERR1616386	ERS1338802	ERP016935	Human	Netherlands	52.3167	5.55	Unknown	Unknown	Unknown	Klebsiella pneumoniae	392	392	KL27	Very high	wzi187	O4	Very high	-	CTX-M-15	-	1	-	-	-	-	-	-	0	IncFII(K)_1 (95.946/100); IncFIB(K)_1 (98.929/100)
ERR1616387	ERR1616387	ERS1338803	ERP016935	Human	Netherlands	52.3167	5.55	Unknown	Unknown	Unknown	Klebsiella pneumoniae	15	15	KL24	Very high	wzi24	O1v1	Very high	NDM-1	CTX-M-15	MgrB-0%	3	-	-	-	ybt 10; ICEKp4	-	-	1	IncFIB(K)_1 (98.75/100); IncFIB(pQil)_1 (100/100); IncFII(K)_1 (97.973/100); IncFII(K)_1 (97.973/100); ColpVC_1 (98.446/100)
ERR1616388	ERR1616388	ERS1338804	ERP016935	Human	Netherlands	52.3167	5.55	Unknown	Unknown	Unknown	Klebsiella pneumoniae	1193	1193	KL22	Low	wzi22	O2v1	Very high	-	CTX-M-15	-	1	-	-	-	-	-	-	0	IncFIB(K)(pCAV1099-114)_1 (100/100); Col440I_1 (91.228/100)
ERR1616389	ERR1616389	ERS1338805	ERP016935	Human	Netherlands	52.3167	5.55	Unknown	Unknown	Unknown	Klebsiella pneumoniae	1593	1593	KL137	Good	-	OL104	Good	-	CTX-M-15	-	1	-	-	-	ybt 15; ICEKp11	-	-	1	IncFIB(K)(pCAV1099-114)_1 (100/100)
ERR1616390	ERR1616390	ERS1338806	ERP016935	Human	Netherlands	52.3167	5.55	Unknown	Unknown	Unknown	Klebsiella pneumoniae	37	37	KL12	Good	wzi12	OL103	High	-	CTX-M-15	-	1	-	-	-	-	-	-	0	IncFIB(K)_1 (98.929/100); IncR_1 (100/100); IncFII(K)_1 (95.946/100)
ERR1616391	ERR1616391	ERS1338807	ERP016935	Human	Netherlands	52.3167	5.55	Unknown	Unknown	Unknown	Klebsiella pneumoniae	1419	1419	KL136	Very high	wzi123	O2v2	Very high	-	CTX-M-15	-	1	-	-	-	-	-	-	0	IncFII(K)_1 (95.946/100)
ERR1616392	ERR1616392	ERS1338808	ERP016935	Human	Netherlands	52.3167	5.55	Unknown	Unknown	Unknown	Klebsiella pneumoniae	268	268	KL20	Very high	wzi95	O2v1	Very high	-	CTX-M-15	-	1	-	-	-	-	-	-	0	IncFII(K)_1 (95.946/100); IncR_1 (100/100); IncFII(K)_1 (98.649/100); IncFIB(K)(pCAV1099-114)_1 (99.643/100)
ERR1616393	ERR1616393	ERS1338809	ERP016935	Human	Netherlands	52.3167	5.55	Unknown	Unknown	Unknown	Klebsiella pneumoniae	432	432	KL62	Very high	wzi149	O2v1	Very high	-	CTX-M-14	-	1	-	-	-	-	-	-	0	IncFIB(K)_1 (98.929/100)
ERR1616428	ERR1616428	ERS1338844	ERP016935	Human	Netherlands	52.3167	5.55	Unknown	Unknown	Unknown	Klebsiella pneumoniae	17	17	KL25	High	wzi141	O5	High	-	CTX-M-15	-	1	-	-	-	ybt 15; ICEKp11	-	-	1	IncFII(K)_1 (95.946/100)
ERR1616429	ERR1616429	ERS1338845	ERP016935	Human	Netherlands	52.3167	5.55	Unknown	Unknown	Unknown	Klebsiella pneumoniae	37	37	KL38	Very high	wzi96	O3b	Very high	-	CTX-M-14	-	1	-	-	-	-	-	-	0	IncHI2_1 (100/100); IncHI2A_1 (99.524/100); IncFIB(K)(pCAV1099-114)_1 (99.643/100); IncHI1B(pNDM-MAR)_1 (100/100); Col(pHAD28)_1 (94.656/100)
ERR1616430	ERR1616430	ERS1338846	ERP016935	Human	Netherlands	52.3167	5.55	Unknown	Unknown	Unknown	Klebsiella pneumoniae	432	432	KL62	Very high	wzi149	O2v1	Good	-	CTX-M-14	-	1	-	-	-	-	-	-	0	IncFIB(K)_1 (98.929/100)
ERR1616431	ERR1616431	ERS1338847	ERP016935	Human	Netherlands	52.3167	5.55	Unknown	Unknown	Unknown	Klebsiella pneumoniae	395	395	KL108	Perfect	wzi105	O2v2	Very high	-	CTX-M-27	-	1	-	-	-	-	-	-	0	IncFII(K)_1 (100/100); IncFIB(K)_1 (100/100); IncR_1 (100/100)
ERR1616432	ERR1616432	ERS1338848	ERP016935	Human	Netherlands	52.3167	5.55	Unknown	Unknown	Unknown	Klebsiella pneumoniae	770	770	KL146	Very high	wzi118	O1v2	Very high	-	SHV-2^	-	1	-	-	-	-	-	-	0	IncR_1 (100/100); FIA(pBK30683)_1 (94.915/100)
ERR1616433	ERR1616433	ERS1338849	ERP016935	Human	Netherlands	52.3167	5.55	Unknown	Unknown	Unknown	Klebsiella pneumoniae	fb95d8c62cb4524bd32e2fb2951594ec1c05884c	221-1LV	KL24	Very high	wzi101	O2v1	Very high	-	SHV-12	-	1	-	-	-	-	-	-	0	IncI1-I(Gamma)_1 (100/100)
ERR1616434	ERR1616434	ERS1338850	ERP016935	Human	Netherlands	52.3167	5.55	Unknown	Unknown	Unknown	Klebsiella pneumoniae	485	485	KL28	Good	wzi84	O2v1	Very high	-	CTX-M-3	-	1	-	-	-	-	-	-	0	IncN_1 (99.805/100)
ERR1616435	ERR1616435	ERS1338851	ERP016935	Human	Netherlands	52.3167	5.55	Unknown	Unknown	Unknown	Klebsiella pneumoniae	485	485	KL28	Very high	wzi84	O2v1	Very high	-	CTX-M-3	-	1	-	-	-	-	-	-	0	IncN_1 (99.805/100)
ERR1616436	ERR1616436	ERS1338852	ERP016935	Human	Netherlands	52.3167	5.55	Unknown	Unknown	Unknown	Klebsiella pneumoniae	15	15	KL24	Perfect	wzi24	O1v1	Very high	-	CTX-M-15	-	1	-	-	-	ybt 10; ICEKp4	-	-	1	IncFIB(K)_1 (100/100); IncFII(K)_1 (100/100); Col(pHAD28)_1 (94.656/100); Col(pHAD28)_1 (92.366/100); Col440II_1 (100/100); Col440I_1 (95.614/100)
ERR1616437	ERR1616437	ERS1338853	ERP016935	Human	Netherlands	52.3167	5.55	Unknown	Unknown	Unknown	Klebsiella pneumoniae	37	37	KL15	Very high	wzi50	O4	Very high	-	CTX-M-14	-	1	-	-	-	-	-	-	0	IncFIB(K)_1 (98.929/100)
ERR1616438	ERR1616438	ERS1338854	ERP016935	Human	Netherlands	52.3167	5.55	Unknown	Unknown	Unknown	Klebsiella pneumoniae	48	48	KL62	Good	wzi62	O1v1	Good	-	CTX-M-15	-	1	-	-	-	ybt 10; ICEKp4	-	-	1	IncFIB(K)_1 (98.929/100); IncX1_1 (96.257/100); Col(pHAD28)_1 (91.603/100); Col(MG828)_1 (91.985/100)
ERR1616439	ERR1616439	ERS1338855	ERP016935	Human	Netherlands	52.3167	5.55	Unknown	Unknown	Unknown	Klebsiella pneumoniae	48	48	KL62	Good	wzi62	O1v1	Good	-	CTX-M-15	-	1	-	-	-	ybt 10; ICEKp4	-	-	1	IncX1_1 (96.257/100); IncFIB(K)_1 (98.929/100); Col(pHAD28)_1 (91.603/100); Col(MG828)_1 (91.985/100)
ERR1616440	ERR1616440	ERS1338856	ERP016935	Human	Netherlands	52.3167	5.55	Unknown	Unknown	Unknown	Klebsiella pneumoniae	1427	1427	KL67	Good	-	OL101	Good	-	CTX-M-15	-	1	-	-	-	-	-	-	0	IncFIB(K)_1 (98.75/100)
ERR1616441	ERR1616441	ERS1338857	ERP016935	Human	Netherlands	52.3167	5.55	Unknown	Unknown	Unknown	Klebsiella pneumoniae	252	252	KL51	High	wzi104	O1v2	Very high	-	CTX-M-15	-	1	-	-	-	-	-	-	0	IncFII(K)_1 (97.297/100); IncHI2A_1 (100/100); IncHI2_1 (100/100); IncFIB(K)_1 (98.929/100); Col(pHAD28)_1 (93.182/100); Col440I_1 (96.491/100)
ERR1616442	ERR1616442	ERS1338858	ERP016935	Human	Netherlands	52.3167	5.55	Unknown	Unknown	Unknown	Klebsiella pneumoniae	252	252	KL51	Very high	wzi104	O1v2	Very high	-	CTX-M-15	-	1	-	-	-	-	-	-	0	IncHI2_1 (100/100); IncHI2A_1 (100/100); IncFII(K)_1 (97.297/100); IncFIB(K)_1 (98.929/100); Col(pHAD28)_1 (93.182/100); Col440I_1 (96.491/100)
ERR1616443	ERR1616443	ERS1338859	ERP016935	Human	Netherlands	52.3167	5.55	Unknown	Unknown	Unknown	Klebsiella pneumoniae	252	252	KL51	Very high	wzi104	O1v2	Very high	-	CTX-M-15	-	1	-	-	-	-	-	-	0	IncFII(K)_1 (97.297/100); IncHI2_1 (100/100); IncHI2A_1 (100/100); IncFIB(K)_1 (98.929/100); Col(pHAD28)_1 (93.182/100)
ERR1616444	ERR1616444	ERS1338860	ERP016935	Human	Netherlands	52.3167	5.55	Unknown	Unknown	Unknown	Klebsiella pneumoniae	896	896	KL3	Very high	wzi59	O2v2	Very high	-	CTX-M-14	-	1	-	-	-	-	-	-	0	IncFIB(K)_1 (98.929/100)
ERR1616445	ERR1616445	ERS1338861	ERP016935	Human	Netherlands	52.3167	5.55	Unknown	Unknown	Unknown	Klebsiella pneumoniae	359	359	KL15	Very high	wzi50	O4	Very high	-	CTX-M-9	mcr-9.1?	1	-	-	-	-	-	-	0	IncFII(K)_1 (97.297/100); IncHI2_1 (100/100); IncHI2A_1 (100/100); IncFIB(K)_1 (98.929/100)
ERR1616446	ERR1616446	ERS1338862	ERP016935	Human	Netherlands	52.3167	5.55	Unknown	Unknown	Unknown	Klebsiella pneumoniae	837db5f7ba0a045ac10b178c7b7f578f6f32b27c	132-1LV	KL158	Good	-	O1v1	Very high	-	CTX-M-15	-	1	-	-	-	-	-	-	0	IncR_1 (100/100); FIA(pBK30683)_1 (94.915/100); Col(pHAD28)_1 (92.366/100); ColpVC_1 (98.446/100); ColpVC_1 (98.446/100)
ERR1616447	ERR1616447	ERS1338863	ERP016935	Human	Netherlands	52.3167	5.55	Unknown	Unknown	Unknown	Klebsiella pneumoniae	15	15	KL24	Good	wzi24	O1v1	Very high	-	CTX-M-15;SHV-2	-	1	iuc 1	-	-	-	-	rmpA2_8-60%	3	IncFIB(pKPHS1)_1 (97.321/100); IncFIB(pNDM-Mar)_1 (99.544/100); IncFII_1 (100/100); IncHI1B(pNDM-MAR)_1 (99.474/100); ColpVC_1 (98.446/100); Col440I_1 (94.737/100); Col(pHAD28)_1 (90.076/100)
ERR1616448	ERR1616448	ERS1338864	ERP016935	Human	Netherlands	52.3167	5.55	Unknown	Unknown	Unknown	Klebsiella pneumoniae	15	15	KL24	Good	wzi24	O1v1	Very high	-	CTX-M-15;SHV-2	-	1	iuc 1	-	-	-	-	rmpA2_8-60%	3	IncFIB(pKPHS1)_1 (97.321/100); IncFIB(pNDM-Mar)_1 (99.544/100); IncFII_1 (100/100); IncHI1B(pNDM-MAR)_1 (99.474/100); Col440I_1 (94.737/100); Col(pHAD28)_1 (90.076/100); ColpVC_1 (98.446/100)
ERR1616449	ERR1616449	ERS1338865	ERP016935	Human	Netherlands	52.3167	5.55	Unknown	Unknown	Unknown	Klebsiella pneumoniae	307	307	KL102	Good	wzi173	O2v2	Very high	-	CTX-M-15	-	1	-	-	-	-	-	-	0	IncFII(K)_1 (97.297/100); IncFIB(K)_1 (100/100)
ERR1616450	ERR1616450	ERS1338866	ERP016935	Human	Netherlands	52.3167	5.55	Unknown	Unknown	Unknown	Klebsiella pneumoniae	307	307	KL102	Very high	wzi173	O2v2	Very high	-	CTX-M-15	-	1	-	-	-	-	-	-	0	IncFII(K)_1 (97.297/100); IncFIB(K)_1 (100/100)
ERR1616451	ERR1616451	ERS1338867	ERP016935	Human	Netherlands	52.3167	5.55	Unknown	Unknown	Unknown	Klebsiella pneumoniae	3822	3822	KL102	Very high	wzi173	O2v1	Very high	-	CTX-M-15	-	1	-	-	-	-	-	-	0	IncFIB(K)_1 (99.107/100); IncFII(K)_1 (95.946/100)
ERR1616452	ERR1616452	ERS1338868	ERP016935	Human	Netherlands	52.3167	5.55	Unknown	Unknown	Unknown	Klebsiella pneumoniae	3822	3822	KL102	Good	wzi173	O2v1	Very high	-	CTX-M-15	-	1	-	-	-	-	-	-	0	IncFIB(K)_1 (99.107/100); IncFII(K)_1 (95.946/100)
ERR1616453	ERR1616453	ERS1338869	ERP016935	Human	Netherlands	52.3167	5.55	Unknown	Unknown	Unknown	Klebsiella pneumoniae	48	48	KL62	Good	wzi62	O1v1	Very high	-	CTX-M-15	-	1	-	-	-	ybt 10; ICEKp4	-	-	1	IncFIB(pNDM-Mar)_1 (99.772/100); IncR_1 (100/100); IncFIB(K)_1 (98.929/100)
ERR1616454	ERR1616454	ERS1338870	ERP016935	Human	Netherlands	52.3167	5.55	Unknown	Unknown	Unknown	Klebsiella pneumoniae	3822	3822	KL102	Very high	wzi173	O2v1	Very high	-	CTX-M-15	-	1	-	-	-	-	-	-	0	IncFIB(K)_1 (99.107/100); IncFII(K)_1 (95.946/100)
ERR1616455	ERR1616455	ERS1338871	ERP016935	Human	Netherlands	52.3167	5.55	Unknown	Unknown	Unknown	Klebsiella pneumoniae	20	20	KL28	Good	-	O1v2	Very high	-	CTX-M-15	-	1	-	-	-	-	-	-	0	IncFIB(K)_1 (98.929/100); IncFII(K)_1 (95.946/100); Col(pHAD28)_1 (91.603/100)
ERR1616456	ERR1616456	ERS1338872	ERP016935	Human	Netherlands	52.3167	5.55	Unknown	Unknown	Unknown	Klebsiella pneumoniae	45	45	KL24	Very high	wzi101	O2v1	Good	-	CTX-M-15	-	1	-	-	-	ybt 10; ICEKp4	-	-	1	IncFII(K)_1 (95.946/100); IncFIB(K)_1 (98.929/100); Col440I_1 (90.351/100)
ERR1616607	ERR1616607	ERS1339023	ERP016935	Human	Netherlands	52.3167	5.55	Unknown	Unknown	Unknown	Klebsiella pneumoniae	432	432	KL62	Very high	wzi149	O2v1	Very high	-	CTX-M-14	-	1	-	-	-	-	-	-	0	IncFIB(K)_1 (98.929/100)
ERR1616608	ERR1616608	ERS1339024	ERP016935	Human	Netherlands	52.3167	5.55	Unknown	Unknown	Unknown	Klebsiella pneumoniae	17	17	KL25	Good	wzi141	O5	High	-	CTX-M-15	-	1	-	-	-	ybt 15; ICEKp11	-	-	1	IncFII(K)_1 (95.946/100); IncFIB(K)_1 (98.929/100); Col440I_1 (94.737/100)
ERR1616609	ERR1616609	ERS1339025	ERP016935	Human	Netherlands	52.3167	5.55	Unknown	Unknown	Unknown	Klebsiella pneumoniae	48	48	KL62	Good	wzi62	O1v1	Good	-	CTX-M-15	-	1	-	-	-	ybt 10; ICEKp4	-	-	1	IncR_1 (100/100); Col(pHAD28)_1 (91.603/100)
ERR1616610	ERR1616610	ERS1339026	ERP016935	Human	Netherlands	52.3167	5.55	Unknown	Unknown	Unknown	Klebsiella pneumoniae	4	4	KL13	Very high	wzi13	O1v1	Very high	-	CTX-M-14	-	1	-	-	-	ybt 13; ICEKp2	-	-	1	IncFII(K)_1 (99.324/100); IncFIB(K)_1 (98.929/100); IncFII(pCRY)_1 (94.941/100); IncN_1 (100/100); Col(pHAD28)_1 (91.603/100)
ERR1616611	ERR1616611	ERS1339027	ERP016935	Human	Netherlands	52.3167	5.55	Unknown	Unknown	Unknown	Klebsiella pneumoniae	14	14	KL2	Very high	wzi2	O1v1	Very high	-	CTX-M-15	-	1	-	-	-	-	-	-	0	IncFIB(pKPHS1)_1 (99.821/100); IncFII(K)_1 (97.973/100); IncFIB(K)_1 (98.75/100)
ERR1616612	ERR1616612	ERS1339028	ERP016935	Human	Netherlands	52.3167	5.55	Unknown	Unknown	Unknown	Klebsiella pneumoniae	37	37	KL15	Very high	wzi50	O4	Very high	-	CTX-M-14	-	1	-	-	-	-	-	-	0	IncFIB(K)_1 (98.929/100); Col(pHAD28)_1 (90.076/100)
ERR1616613	ERR1616613	ERS1339029	ERP016935	Human	Netherlands	52.3167	5.55	Unknown	Unknown	Unknown	Klebsiella pneumoniae	48	48	KL62	None	wzi62	O1/O2v1	Very high	-	CTX-M-15	-	1	-	-	-	ybt 10; ICEKp4	-	-	1	IncFIB(K)_1 (98.929/100); IncR_1 (100/100); Col(pHAD28)_1 (91.603/100)
ERR1616614	ERR1616614	ERS1339030	ERP016935	Human	Netherlands	52.3167	5.55	Unknown	Unknown	Unknown	Klebsiella pneumoniae	15	15	KL24	Perfect	wzi24	O1v1	Very high	-	CTX-M-15	-	1	-	-	-	-	-	-	0	IncFII(K)_1 (97.973/100); IncFII_1 (100/100); IncFIB(K)_1 (98.75/100); Col440I_1 (95.614/100)
ERR1616615	ERR1616615	ERS1339031	ERP016935	Human	Netherlands	52.3167	5.55	Unknown	Unknown	Unknown	Klebsiella pneumoniae	48	48	KL62	High	wzi62	O1v1	Very high	-	CTX-M-15	-	1	-	-	-	ybt 10; ICEKp4	-	-	1	IncFIB(K)_1 (98.929/100); IncR_1 (100/100)
ERR1616616	ERR1616616	ERS1339032	ERP016935	Human	Netherlands	52.3167	5.55	Unknown	Unknown	Unknown	Klebsiella pneumoniae	1777	1777	KL111	Very high	wzi113	O3b	Very high	-	CTX-M-101	-	1	-	-	-	-	-	-	0	IncI1-I(Gamma)_1 (100/100)
ERR1616617	ERR1616617	ERS1339033	ERP016935	Human	Netherlands	52.3167	5.55	Unknown	Unknown	Unknown	Klebsiella pneumoniae	20	20	KL28	Very high	-	O1v2	Very high	-	CTX-M-15	-	1	-	-	-	-	-	-	0	IncFIB(K)_1 (98.929/100); IncFII(K)_1 (95.946/100); Col(pHAD28)_1 (91.603/100)
ERR1616618	ERR1616618	ERS1339034	ERP016935	Human	Netherlands	52.3167	5.55	Unknown	Unknown	Unknown	Klebsiella pneumoniae	3822	3822	KL102	Very high	wzi173	O2v1	Very high	-	CTX-M-15	-	1	-	-	-	-	-	-	0	IncFIB(K)_1 (99.107/100); IncFII(K)_1 (95.946/100)
ERR1616619	ERR1616619	ERS1339035	ERP016935	Human	Netherlands	52.3167	5.55	Unknown	Unknown	Unknown	Klebsiella pneumoniae	15	15	KL112	Good	wzi93	O1v1	Very high	-	CTX-M-15	-	1	-	-	-	-	-	-	0	IncR_1 (100/100); ColpVC_1 (98.446/100)
ERR1616620	ERR1616620	ERS1339036	ERP016935	Human	Netherlands	52.3167	5.55	Unknown	Unknown	Unknown	Klebsiella pneumoniae	659	659	KL19	High	wzi19	O2v2	Very high	-	CTX-M-55	-	1	-	-	-	-	-	-	0	IncFII_1 (100/100); IncI1-I(Gamma)_1 (100/100)
ERR1616621	ERR1616621	ERS1339037	ERP016935	Human	Netherlands	52.3167	5.55	Unknown	Unknown	Unknown	Klebsiella pneumoniae	3822	3822	KL102	Very high	wzi173	O2v1	Very high	-	CTX-M-15	-	1	-	-	-	-	-	-	0	IncFIB(K)_1 (99.107/100)
ERR1616622	ERR1616622	ERS1339038	ERP016935	Human	Netherlands	52.3167	5.55	Unknown	Unknown	Unknown	Klebsiella pneumoniae	359	359	KL10	Very high	wzi236	O1v2	Very high	-	CTX-M-9	mcr-9.1?	1	-	-	-	-	-	-	0	IncHI2A_1 (100/100); IncHI2_1 (100/100); IncFII(K)_1 (97.297/100); FII(pBK30683)_1 (97.357/100); IncFIB(K)_1 (98.929/100); Col440I_1 (96.491/100)
ERR1616623	ERR1616623	ERS1339039	ERP016935	Human	Netherlands	52.3167	5.55	Unknown	Unknown	Unknown	Klebsiella pneumoniae	359	359	KL10	Very high	wzi236	O1v2	Very high	-	CTX-M-9	mcr-9.1?	1	-	-	-	-	-	-	0	IncHI2A_1 (100/100); IncHI2_1 (100/100); FII(pBK30683)_1 (97.357/100); IncFII(K)_1 (97.297/100); IncFIB(K)_1 (98.929/100); Col440I_1 (96.491/100)
ERR1616624	ERR1616624	ERS1339040	ERP016935	Human	Netherlands	52.3167	5.55	Unknown	Unknown	Unknown	Klebsiella pneumoniae	2211	2211	KL62	Good	wzi149	O1v2	Very high	-	CTX-M-9	mcr-9.1?	1	-	-	-	-	-	-	0	IncFIB(pNDM-Mar)_1 (95.9/100); IncHI2_1 (100/100); IncHI2A_1 (100/100); IncFIB(K)_1 (98.929/100); Col(pHAD28)_1 (91.603/100); Col(pHAD28)_1 (94.656/100)
ERR1616625	ERR1616625	ERS1339041	ERP016935	Human	Netherlands	52.3167	5.55	Unknown	Unknown	Unknown	Klebsiella pneumoniae	1441	1441	KL10	None	wzi100	OL104	Good	-	SHV-5	-	1	-	-	-	-	-	-	0	IncFIB(pKPHS1)_1 (98.571/100); IncN_1 (99.805/100); IncFIB(K)_1 (98.929/100); FIA(pBK30683)_1 (95.593/100)
ERR1616627	ERR1616627	ERS1339043	ERP016935	Human	Netherlands	52.3167	5.55	Unknown	Unknown	Unknown	Klebsiella pneumoniae	105	105	KL102	Good	wzi383	O2v2	Very high	-	CTX-M-15	-	1	-	-	-	-	-	-	0	IncFIB(K)_1 (98.929/100)
ERR1616628	ERR1616628	ERS1339044	ERP016935	Human	Netherlands	52.3167	5.55	Unknown	Unknown	Unknown	Klebsiella pneumoniae	20	20	KL28	Very high	-	O1v2	Very high	-	CTX-M-15	-	1	-	-	-	-	-	-	0	IncFIB(K)_1 (98.929/100); IncFII(K)_1 (95.946/100); Col(pHAD28)_1 (91.603/100)
ERR1616632	ERR1616632	ERS1339048	ERP016935	Human	Netherlands	52.3167	5.55	Unknown	Unknown	Unknown	Klebsiella pneumoniae	48	48	KL124	Good	wzi167	O1v1	Good	-	CTX-M-15	-	1	-	-	-	-	-	-	0	IncFIB(K)(pCAV1099-114)_1 (100/100); IncFII(K)_1 (95.946/100)
ERR1616633	ERR1616633	ERS1339049	ERP016935	Human	Netherlands	52.3167	5.55	Unknown	Unknown	Unknown	Klebsiella pneumoniae	48	48	KL124	Very high	wzi167	O1v1	Good	-	CTX-M-15	-	1	-	-	-	-	-	-	0	IncFII(K)_1 (95.946/100); IncFIB(K)(pCAV1099-114)_1 (100/100)
ERR1616634	ERR1616634	ERS1339050	ERP016935	Human	Netherlands	52.3167	5.55	Unknown	Unknown	Unknown	Klebsiella pneumoniae	45	45	KL24	Very high	wzi101	O2v1	Very high	-	SHV-2	-	1	-	-	-	ybt 10; ICEKp4	-	-	1	IncR_1 (100/100); Col440I_1 (95.614/100); FIA(pBK30683)_1 (94.915/100)
ERR1616635	ERR1616635	ERS1339051	ERP016935	Human	Netherlands	52.3167	5.55	Unknown	Unknown	Unknown	Klebsiella pneumoniae	35	35	KL108	Very high	wzi194	O1v2	Very high	-	CTX-M-55	-	1	iuc 3	-	-	-	-	-	3	IncFIB(K)_1 (99.643/100); IncFIB(pKPHS1)_1 (95.536/100); IncC_1 (100/100); IncN_1 (100/100); IncX1_1 (98.93/100); ColRNAI_1 (98.462/100)
ERR1616636	ERR1616636	ERS1339052	ERP016935	Human	Netherlands	52.3167	5.55	Unknown	Unknown	Unknown	Klebsiella pneumoniae	48	48	KL62	Good	wzi62	O1v1	Good	-	CTX-M-15	-	1	-	-	-	-	-	-	0	IncFIB(K)_1 (98.929/100); IncR_1 (100/100); Col(pHAD28)_1 (91.603/100)
ERR1616637	ERR1616637	ERS1339053	ERP016935	Human	Netherlands	52.3167	5.55	Unknown	Unknown	Unknown	Klebsiella pneumoniae	17	17	KL25	High	wzi141	O5	High	-	CTX-M-15	-	1	-	-	-	ybt 16; ICEKp12	-	-	1	IncFIB(pQil)_1 (100/100); IncFIB(K)_1 (100/100); IncFII(K)_1 (95.946/100)
ERR1616638	ERR1616638	ERS1339054	ERP016935	Human	Netherlands	52.3167	5.55	Unknown	Unknown	Unknown	Klebsiella pneumoniae	437	437	KL36	Very high	wzi109	O4	Very high	-	CTX-M-15	-	1	-	-	-	-	-	-	0	IncFIB(pKPHS1)_1 (97.321/100); IncFII(K)_1 (100/100); IncFIB(pQil)_1 (100/100); IncFIB(K)_1 (100/100); Col(pHAD28)_1 (92.366/100); Col(pHAD28)_1 (92.366/100)
ERR1616639	ERR1616639	ERS1339055	ERP016935	Human	Netherlands	52.3167	5.55	Unknown	Unknown	Unknown	Klebsiella pneumoniae	111	111	KL63	Very high	wzi63	O1v2	Very high	-	CTX-M-15	-	1	-	-	-	ybt 14; ICEKp5	-	-	1	IncFII(K)_1 (97.973/100); IncFIB(K)_1 (98.75/100); IncR_1 (100/100); FIA(pBK30683)_1 (94.915/100)
ERR1616640	ERR1616640	ERS1339057	ERP016935	Human	Netherlands	52.3167	5.55	Unknown	Unknown	Unknown	Klebsiella pneumoniae	307	307	KL102	Very high	wzi173	O2v2	Very high	-	CTX-M-15	-	1	-	-	-	-	-	-	0	IncFIB(K)_1 (98.929/100); IncFII(K)_1 (95.946/100); IncX1_1 (98.663/100)
ERR1616641	ERR1616641	ERS1339056	ERP016935	Human	Netherlands	52.3167	5.55	Unknown	Unknown	Unknown	Klebsiella pneumoniae	391	391	KL30	Very high	wzi554	O1v2	Very high	-	CTX-M-15	-	1	-	-	-	-	-	-	0	IncFII(K)_1 (99.324/100); IncFIB(K)_1 (100/100)
ERR1616642	ERR1616642	ERS1339058	ERP016935	Human	Netherlands	52.3167	5.55	Unknown	Unknown	Unknown	Klebsiella pneumoniae	107	107	KL103	Very high	wzi74	O1v1	Very high	-	CTX-M-14	-	1	-	-	-	ybt 4; plasmid	-	-	1	IncFIB(K)(pCAV1099-114)_1 (100/100); IncB/O/K/Z_4 (100/100)
ERR1616643	ERR1616643	ERS1339059	ERP016935	Human	Netherlands	52.3167	5.55	Unknown	Unknown	Unknown	Klebsiella pneumoniae	252	252	KL51	Good	wzi104	O1v2	Very high	-	CTX-M-15	-	1	-	-	-	-	-	-	0	IncHI2A_1 (100/100); IncHI2_1 (100/100); IncFII(K)_1 (97.297/100); IncFIB(K)_1 (98.929/100); Col440I_1 (96.491/100); Col(pHAD28)_1 (93.182/100)
ERR1616644	ERR1616644	ERS1339060	ERP016935	Human	Netherlands	52.3167	5.55	Unknown	Unknown	Unknown	Klebsiella pneumoniae	15	15	KL112	Good	wzi93	O1/O2v1	Very high	-	CTX-M-15	-	1	-	-	-	ybt 10; ICEKp4	-	-	1	IncFIB(pKPHS1)_1 (95.357/100); IncR_1 (100/100); ColpVC_1 (98.446/100); FIA(pBK30683)_1 (94.915/100)
ERR1616645	ERR1616645	ERS1339061	ERP016935	Human	Netherlands	52.3167	5.55	Unknown	Unknown	Unknown	Klebsiella pneumoniae	37	37	KL38	Very high	wzi96	O3b	Good	-	CTX-M-15	-	1	-	-	-	-	-	-	0	IncFII(K)_1 (95.946/100); IncFIB(K)_1 (98.929/100)
ERR1616646	ERR1616646	ERS1339062	ERP016935	Human	Netherlands	52.3167	5.55	Unknown	Unknown	Unknown	Klebsiella pneumoniae	1322	1322	KL139	Good	wzi372	O1v1	Very high	-	CTX-M-15	-	1	-	-	-	-	-	-	0	IncFII(K)_1 (97.297/100); IncFIB(K)_1 (100/100); IncR_1 (100/100); Col(pHAD28)_1 (92.366/100); Col440I_1 (90.351/100)
ERR1616647	ERR1616647	ERS1339063	ERP016935	Human	Netherlands	52.3167	5.55	Unknown	Unknown	Unknown	Klebsiella pneumoniae	37	37	KL12	Good	wzi12	OL103	High	-	CTX-M-15	-	1	-	-	-	-	-	-	0	IncFIB(K)_1 (98.929/100); IncFII(K)_1 (95.946/100); IncR_1 (100/100)
ERR1616649	ERR1616649	ERS1339065	ERP016935	Human	Netherlands	52.3167	5.55	Unknown	Unknown	Unknown	Klebsiella pneumoniae	1419	1419	KL136	Very high	wzi123	O2v2	Very high	-	CTX-M-15	-	1	-	-	-	-	-	-	0	IncFII(K)_1 (95.946/100)
ERR1616650	ERR1616650	ERS1339066	ERP016935	Human	Netherlands	52.3167	5.55	Unknown	Unknown	Unknown	Klebsiella pneumoniae	1419	1419	KL136	Very high	wzi123	O2v2	Very high	-	CTX-M-15	-	1	-	-	-	-	-	-	0	IncFII(K)_1 (95.946/100)
ERR1616651	ERR1616651	ERS1339067	ERP016935	Human	Netherlands	52.3167	5.55	Unknown	Unknown	Unknown	Klebsiella pneumoniae	1626	1626	KL151	Very high	wzi417	O5	Good	-	CTX-M-15	-	1	-	-	-	-	-	-	0	IncFII(K)_1 (95.946/100); IncFIB(K)_1 (98.929/100)
ERR1616652	ERR1616652	ERS1339068	ERP016935	Human	Netherlands	52.3167	5.55	Unknown	Unknown	Unknown	Klebsiella pneumoniae	48	48	KL62	High	wzi62	O1v1	High	-	CTX-M-15	-	1	-	-	-	ybt 10; ICEKp4	-	-	1	IncR_1 (100/100); Col(pHAD28)_1 (91.603/100)
ERR1616656	ERR1616656	ERS1339069	ERP016935	Human	Netherlands	52.3167	5.55	Unknown	Unknown	Unknown	Klebsiella pneumoniae	48	48	KL62	High	wzi62	O1v1	High	-	CTX-M-15	-	1	-	-	-	ybt 10; ICEKp4	-	-	1	IncR_1 (100/100); Col(pHAD28)_1 (91.603/100)
ERR1616657	ERR1616657	ERS1339070	ERP016935	Human	Netherlands	52.3167	5.55	Unknown	Unknown	Unknown	Klebsiella pneumoniae	35	35	KL62	Very high	wzi323	O1v1	Very high	-	SHV-2	-	1	-	-	-	-	-	-	0	IncR_1 (100/100); FIA(pBK30683)_1 (94.915/100)
ERR1616658	ERR1616658	ERS1339071	ERP016935	Human	Netherlands	52.3167	5.55	Unknown	Unknown	Unknown	Klebsiella pneumoniae	111	111	KL113	Good	wzi350	O1v2	Very high	-	SHV-12	-	1	-	-	-	-	-	-	0	IncFIB(pKPHS1)_1 (95.357/100); IncR_1 (100/100); IncN_1 (99.805/100); IncFIB(K)_1 (98.929/100); Col(pHAD28)_1 (93.13/100); Col(pHAD28)_1 (92.366/100)
ERR1616659	ERR1616659	ERS1339072	ERP016935	Human	Netherlands	52.3167	5.55	Unknown	Unknown	Unknown	Klebsiella pneumoniae	432	432	KL62	Very high	wzi149	O2v1	Very high	-	CTX-M-14	-	1	-	-	-	-	-	-	0	IncFIB(K)_1 (98.929/100)
ERR1616660	ERR1616660	ERS1339073	ERP016935	Human	Netherlands	52.3167	5.55	Unknown	Unknown	Unknown	Klebsiella pneumoniae	432	432	KL62	Good	wzi149	O2v1	Very high	-	CTX-M-14	-	1	-	-	-	-	-	-	0	IncFIB(K)_1 (98.929/100)
ERR1616661	ERR1616661	ERS1339074	ERP016935	Human	Netherlands	52.3167	5.55	Unknown	Unknown	Unknown	Klebsiella pneumoniae	34	34	KL57	None	wzi116	O2v2	Very high	-	CTX-M-14	-	1	-	-	-	-	-	-	0	IncFIB(K)_1 (98.929/100)
ERR1616662	ERR1616662	ERS1339075	ERP016935	Human	Netherlands	52.3167	5.55	Unknown	Unknown	Unknown	Klebsiella pneumoniae	20	20	KL28	Good	-	O1v2	Very high	-	CTX-M-15	-	1	-	-	-	-	-	-	0	IncFIB(K)_1 (98.929/100); IncFII(K)_1 (95.946/100); Col(pHAD28)_1 (91.603/100)
ERR1616663	ERR1616663	ERS1339076	ERP016935	Human	Netherlands	52.3167	5.55	Unknown	Unknown	Unknown	Klebsiella pneumoniae	432	432	KL62	None	wzi149	O2v1	Very high	-	CTX-M-14	-	1	-	-	-	-	-	-	0	IncFIB(K)_1 (98.929/100)
ERR1616664	ERR1616664	ERS1339077	ERP016935	Human	Netherlands	52.3167	5.55	Unknown	Unknown	Unknown	Klebsiella pneumoniae	20	20	KL28	None	-	O1v2	Good	-	CTX-M-15	-	1	-	-	-	-	-	-	0	IncFII(K)_1 (95.946/100); IncFIB(K)_1 (98.929/100); Col(pHAD28)_1 (91.603/100)
ERR1616665	ERR1616665	ERS1339078	ERP016935	Human	Netherlands	52.3167	5.55	Unknown	Unknown	Unknown	Klebsiella pneumoniae	261	261	KL38	High	wzi173	O2v2	Very high	-	CTX-M-14	-	1	-	-	-	ybt 16; ICEKp12	-	-	1	IncFIB(K)_1 (98.929/100)
ERR1616666	ERR1616666	ERS1339079	ERP016935	Human	Netherlands	52.3167	5.55	Unknown	Unknown	Unknown	Klebsiella pneumoniae	15	15	KL24	Good	wzi24	O1v1	Good	-	CTX-M-15	-	1	-	-	-	-	-	-	0	IncFII(K)_1 (97.973/100); IncFII_1 (100/100); IncFIB(K)_1 (98.75/100); Col440I_1 (95.614/100)
ERR1616667	ERR1616667	ERS1339080	ERP016935	Human	Netherlands	52.3167	5.55	Unknown	Unknown	Unknown	Klebsiella pneumoniae	1709	1709	KL122	Very high	wzi162	O2v2	Very high	-	CTX-M-14	-	1	-	-	-	-	-	-	0	IncR_1 (100/100); IncI1-I(Gamma)_1 (100/100); IncFIB(K)_1 (98.929/100); Col156_1 (94.805/100); Col(pHAD28)_1 (90.909/100)
ERR1616668	ERR1616668	ERS1339081	ERP016935	Human	Netherlands	52.3167	5.55	Unknown	Unknown	Unknown	Klebsiella pneumoniae	391	391	KL30	Very high	wzi554	O1v2	Very high	-	CTX-M-15	-	1	-	-	-	-	-	-	0	IncFII(K)_1 (99.324/100); IncFIB(K)_1 (100/100)
ERR1616669	ERR1616669	ERS1339082	ERP016935	Human	Netherlands	52.3167	5.55	Unknown	Unknown	Unknown	Klebsiella pneumoniae	391	391	KL30	Very high	wzi554	O1v2	Very high	-	CTX-M-15	-	1	-	-	-	-	-	-	0	IncFII(K)_1 (99.324/100); IncFIB(K)_1 (100/100)
ERR1616670	ERR1616670	ERS1339083	ERP016935	Human	Netherlands	52.3167	5.55	Unknown	Unknown	Unknown	Klebsiella pneumoniae	391	391	KL30	Very high	wzi554	O1v2	Very high	-	CTX-M-15	-	1	-	-	-	-	-	-	0	IncFII(K)_1 (99.324/100); IncFIB(K)_1 (100/100)
ERR1616671	ERR1616671	ERS1339084	ERP016935	Human	Netherlands	52.3167	5.55	Unknown	Unknown	Unknown	Klebsiella pneumoniae	1999	1999	KL38	Very high	wzi275	O12	Very high	-	CTX-M-15	-	1	-	-	-	ybt 9; ICEKp3	-	-	1
ERR1616676	ERR1616676	ERS1339085	ERP016935	Human	Netherlands	52.3167	5.55	Unknown	Unknown	Unknown	Klebsiella pneumoniae	359	359	KL10	Very high	wzi236	O1v2	Very high	-	CTX-M-9	mcr-9.1?	1	-	-	-	-	-	-	0	IncHI2_1 (100/100); IncHI2A_1 (100/100); IncFII(K)_1 (97.297/100); FII(pBK30683)_1 (97.357/100); IncFIB(K)_1 (98.929/100); Col440I_1 (96.491/100)
ERR1616677	ERR1616677	ERS1339086	ERP016935	Human	Netherlands	52.3167	5.55	Unknown	Unknown	Unknown	Klebsiella pneumoniae	2211	2211	KL62	Good	wzi149	O1v2	Very high	-	CTX-M-9	-	1	-	-	-	-	-	-	0	IncHI2_1 (100/100); IncHI2A_1 (100/100); IncFIB(pNDM-Mar)_1 (95.9/100); IncFIB(K)_1 (98.929/100); Col(pHAD28)_1 (91.603/100); Col(pHAD28)_1 (94.656/100)
ERR1616678	ERR1616678	ERS1339087	ERP016935	Human	Netherlands	52.3167	5.55	Unknown	Unknown	Unknown	Klebsiella pneumoniae	45	45	KL62	Very high	wzi149	O2v1	None	-	CTX-M-15	-	1	-	-	-	ybt 10; ICEKp4	-	-	1	IncFII(K)_1 (95.946/100); IncFIB(K)_1 (98.929/100); Col(MG828)_1 (94.275/100)
ERR1616679	ERR1616679	ERS1339088	ERP016935	Human	Netherlands	52.3167	5.55	Unknown	Unknown	Unknown	Klebsiella pneumoniae	359	359	KL10	Very high	wzi236	O1v2	Very high	-	CTX-M-9	mcr-9.1?	1	-	-	-	-	-	-	0	IncHI2A_1 (100/100); IncHI2_1 (100/100); IncFII(K)_1 (97.297/100); FII(pBK30683)_1 (97.357/100); IncFIB(K)_1 (98.929/100)
ERR1616680	ERR1616680	ERS1339089	ERP016935	Human	Netherlands	52.3167	5.55	Unknown	Unknown	Unknown	Klebsiella pneumoniae	37	37	KL11	None	-	O3b	High	-	CTX-M-3	-	1	-	-	-	-	-	-	0	IncR_1 (100/100); FIA(pBK30683)_1 (94.915/100)
ERR1616681	ERR1616681	ERS1339090	ERP016935	Human	Netherlands	52.3167	5.55	Unknown	Unknown	Unknown	Klebsiella pneumoniae	37	37	KL11	None	-	O3b	High	-	CTX-M-3	-	1	-	-	-	-	-	-	0	IncR_1 (100/100); FIA(pBK30683)_1 (94.915/100)
ERR1616682	ERR1616682	ERS1339091	ERP016935	Human	Netherlands	52.3167	5.55	Unknown	Unknown	Unknown	Klebsiella pneumoniae	147	147	KL81	Very high	wzi81	OL101	High	-	SHV-2	-	1	-	-	-	-	-	-	0	IncFII(K)_1 (99.324/100); IncFIB(K)_1 (99.464/100); IncR_1 (100/100); Col(pHAD28)_1 (92.366/100)
ERR1616683	ERR1616683	ERS1339092	ERP016935	Human	Netherlands	52.3167	5.55	Unknown	Unknown	Unknown	Klebsiella pneumoniae	896	896	KL3	Very high	wzi59	O2v2	Very high	-	CTX-M-14^	-	1	iuc 3	-	-	ybt 9; ICEKp3	-	-	4	IncFIB(K)_1 (99.643/100); IncX1_1 (98.396/100)
ERR1616684	ERR1616684	ERS1339093	ERP016935	Human	Netherlands	52.3167	5.55	Unknown	Unknown	Unknown	Klebsiella pneumoniae	340	340	KL15	Good	wzi50	O4	Very high	-	CTX-M-27	-	1	-	-	-	ybt 13; ICEKp2	-	-	1	IncFIB(K)_1 (98.929/100); IncR_1 (100/100); FIA(pBK30683)_1 (94.915/100); Col440I_1 (95.614/100)
ERR1616685	ERR1616685	ERS1339094	ERP016935	Human	Netherlands	52.3167	5.55	Unknown	Unknown	Unknown	Klebsiella pneumoniae	2211	2211	KL62	Good	wzi149	O1v2	Very high	-	CTX-M-9	mcr-9.1?	1	-	-	-	-	-	-	0	IncFIB(pNDM-Mar)_1 (95.9/100); IncHI2A_1 (100/100); IncHI2_1 (100/100); IncFIB(K)_1 (98.929/100); Col(pHAD28)_1 (91.603/100); Col(pHAD28)_1 (94.656/100)
ERR1616686	ERR1616686	ERS1339095	ERP016935	Human	Netherlands	52.3167	5.55	Unknown	Unknown	Unknown	Klebsiella pneumoniae	437	437	KL36	Very high	wzi109	O4	Very high	-	CTX-M-15	-	1	-	-	-	-	-	-	0	IncFIB(K)_1 (98.929/100); IncFII(K)_1 (95.946/100)
ERR1616687	ERR1616687	ERS1339096	ERP016935	Human	Netherlands	52.3167	5.55	Unknown	Unknown	Unknown	Klebsiella pneumoniae	37	37	KL38	Very high	wzi96	O3b	Very high	-	CTX-M-15	-	1	-	-	-	-	-	-	0	IncFII(K)_1 (98.649/100); IncFIB(K)_1 (99.107/100); Col(pHAD28)_1 (91.667/100)
ERR1616688	ERR1616688	ERS1339097	ERP016935	Human	Netherlands	52.3167	5.55	Unknown	Unknown	Unknown	Klebsiella pneumoniae	15	15	KL24	Perfect	wzi24	O1v1	Very high	-	CTX-M-15	-	1	-	-	-	-	-	-	0	IncFII(K)_1 (97.973/100); IncFII_1 (100/100); IncFIB(K)_1 (98.75/100); Col440I_1 (95.614/100)
ERR1616693	ERR1616693	ERS1339098	ERP016935	Human	Netherlands	52.3167	5.55	Unknown	Unknown	Unknown	Klebsiella pneumoniae	268	268	KL20	Very high	wzi95	O2v1	Very high	-	CTX-M-15	-	1	-	-	-	-	-	-	0	IncFII(K)_1 (95.946/100); IncFIB(K)(pCAV1099-114)_1 (99.643/100)
ERR1616694	ERR1616694	ERS1339099	ERP016935	Human	Netherlands	52.3167	5.55	Unknown	Unknown	Unknown	Klebsiella pneumoniae	20	20	KL28	Good	-	O1v2	Very high	-	CTX-M-15	-	1	-	-	-	-	-	-	0	IncFIB(K)_1 (98.929/100); IncN_1 (99.805/100); Col(pHAD28)_1 (91.603/100)
ERR1616695	ERR1616695	ERS1339100	ERP016935	Human	Netherlands	52.3167	5.55	Unknown	Unknown	Unknown	Klebsiella pneumoniae	11	11	KL105	Very high	wzi75	O2v2	Very high	-	CTX-M-15	-	1	-	-	-	ybt 10; ICEKp4	-	-	1	IncR_1 (100/100); IncFIB(K)_1 (100/100); IncFII(K)_1 (100/100); ColRNAI_1 (100/100); IncFII_1 (100/100)
ERR1616696	ERR1616696	ERS1339101	ERP016935	Human	Netherlands	52.3167	5.55	Unknown	Unknown	Unknown	Klebsiella pneumoniae	14	14	KL2	Good	wzi2	O1v1	Very high	-	CTX-M-15	-	1	-	-	-	-	-	-	0	IncFII(K)_1 (95.946/100); Col(pHAD28)_1 (92.366/100)
ERR1616701	ERR1616701	ERS1339109	ERP016935	Human	Netherlands	52.3167	5.55	Unknown	Unknown	Unknown	Klebsiella pneumoniae	14	14	KL2	Good	wzi2	O1v1	Very high	-	CTX-M-15	-	1	-	-	-	-	-	-	0	IncFII(K)_1 (95.946/100); Col(pHAD28)_1 (92.366/100)
ERR1616702	ERR1616702	ERS1339110	ERP016935	Human	Netherlands	52.3167	5.55	Unknown	Unknown	Unknown	Klebsiella pneumoniae	1593	1593	KL137	Very high	-	O3b	Good	-	CTX-M-15	-	1	-	-	-	ybt 15; ICEKp11	-	-	1	IncFIB(pNDM-Mar)_1 (99.544/100); IncFIB(K)(pCAV1099-114)_1 (100/100); IncHI1B(pNDM-MAR)_1 (99.474/100)
ERR1616705	ERR1616705	ERS1339113	ERP016935	Human	Netherlands	52.3167	5.55	Unknown	Unknown	Unknown	Klebsiella pneumoniae	104	104	KL31	Good	wzi102	O3b	Good	-	-	-	0	-	-	-	-	-	-	0
ERR1616706	ERR1616706	ERS1339114	ERP016935	Human	Netherlands	52.3167	5.55	Unknown	Unknown	Unknown	Klebsiella pneumoniae	17	17	KL25	Good	wzi141	O5	High	-	CTX-M-15	-	1	-	-	-	ybt 16; ICEKp12	-	-	1	IncFIB(pQil)_1 (100/100); IncFIB(K)_1 (100/100); IncFII(K)_1 (95.946/100)
ERR1616707	ERR1616707	ERS1339115	ERP016935	Human	Netherlands	52.3167	5.55	Unknown	Unknown	Unknown	Klebsiella pneumoniae	17	17	KL25	Low	wzi141	O5	High	-	CTX-M-15	-	1	-	-	-	ybt 16; ICEKp12	-	-	1	IncFIB(pQil)_1 (100/100); IncFIB(K)_1 (100/100); IncFII(K)_1 (95.946/100)
ERR1616709	ERR1616709	ERS1339117	ERP016935	Human	Netherlands	52.3167	5.55	Unknown	Unknown	Unknown	Klebsiella pneumoniae	17	17	KL25	None	wzi141	O5	High	-	CTX-M-15	-	1	-	-	-	ybt 16; ICEKp12	-	-	1	IncFIB(pQil)_1 (100/100); IncFIB(K)_1 (100/100); IncFII(K)_1 (95.946/100)
ERR1616710	ERR1616710	ERS1339118	ERP016935	Human	Netherlands	52.3167	5.55	Unknown	Unknown	Unknown	Klebsiella pneumoniae	22	22	KL147	Very high	wzi349	O2v2	Very high	-	TEM-52^	-	1	-	-	-	-	-	-	0	IncX1_1 (98.663/100); IncFIB(K)(pCAV1099-114)_1 (99.643/100); Col156_1 (96.104/100)
ERR1616717	ERR1616717	ERS1339119	ERP016935	Human	Netherlands	52.3167	5.55	Unknown	Unknown	Unknown	Klebsiella pneumoniae	904	904	KL43	Good	wzi547	O1v1	Very high	-	SHV-2A^	-	1	-	-	-	-	-	-	0	IncFIB(K)_1 (99.107/100)
ERR1616719	ERR1616719	ERS1339121	ERP016935	Human	Netherlands	52.3167	5.55	Unknown	Unknown	Unknown	Klebsiella pneumoniae	20	20	KL28	Very high	-	O1v2	Very high	-	CTX-M-15	-	1	-	-	-	-	-	-	0	IncFIB(K)_1 (98.929/100); IncFII(K)_1 (95.946/100); Col(pHAD28)_1 (91.603/100)
ERR1616721	ERR1616721	ERS1339123	ERP016935	Human	Netherlands	52.3167	5.55	Unknown	Unknown	Unknown	Klebsiella pneumoniae	896	896	KL3	Very high	wzi59	O2v2	Very high	-	CTX-M-14	-	1	-	-	-	-	-	-	0	IncFIB(K)_1 (98.929/100)
ERR1616722	ERR1616722	ERS1339124	ERP016935	Human	Netherlands	52.3167	5.55	Unknown	Unknown	Unknown	Klebsiella pneumoniae	896	896	KL3	Very high	wzi59	O2v2	Very high	-	CTX-M-14	-	1	-	-	-	-	-	-	0	IncFIB(K)_1 (98.929/100)
ERR1616724	ERR1616724	ERS1339126	ERP016935	Human	Netherlands	52.3167	5.55	Unknown	Unknown	Unknown	Klebsiella pneumoniae	101	101	KL17	Very high	wzi137	O1v1	Very high	-	CTX-M-15	-	1	-	-	-	ybt 9; ICEKp3	-	-	1	IncFIB(K)_1 (100/100); IncFII(K)_1 (100/100); IncR_1 (100/100); ColRNAI_1 (100/100); Col440II_1 (96.809/100)
ERR1616725	ERR1616725	ERS1339127	ERP016935	Human	Netherlands	52.3167	5.55	Unknown	Unknown	Unknown	Klebsiella pneumoniae	261	261	KL38	High	wzi173	O2v2	Very high	-	CTX-M-14	-	1	-	-	-	ybt 13; ICEKp2	-	-	1	IncFIB(K)_1 (98.929/100)
ERR1616726	ERR1616726	ERS1339128	ERP016935	Human	Netherlands	52.3167	5.55	Unknown	Unknown	Unknown	Klebsiella pneumoniae	107	107	KL10	Very high	wzi235	O1v1	Very high	-	CTX-M-14	-	1	-	-	-	ybt 16; ICEKp12	-	-	1	IncFIB(K)_1 (98.929/100); IncFII(K)_1 (98.649/100)
ERR1616727	ERR1616727	ERS1339129	ERP016935	Human	Netherlands	52.3167	5.55	Unknown	Unknown	Unknown	Klebsiella pneumoniae	4881	1242-1LV	KL66	Low	wzi454	O2v2	Very high	-	CTX-M-15	-	1	-	-	-	ybt 4; plasmid	-	-	1	IncX8_1 (98.847/100); repB_KLEB (99.821/100)
ERR1616728	ERR1616728	ERS1339130	ERP016935	Human	Netherlands	52.3167	5.55	Unknown	Unknown	Unknown	Klebsiella pneumoniae	37	37	KL118	Good	wzi108	OL101	Good	-	CTX-M-15	-	1	-	-	-	ybt 10; ICEKp4	-	-	1	IncR_1 (100/100); IncHI1B(pNDM-MAR)_1 (99.474/100); IncFIB(K)(pCAV1099-114)_1 (99.643/100); FIA(pBK30683)_1 (94.915/100)
ERR1616729	ERR1616729	ERS1339131	ERP016935	Human	Netherlands	52.3167	5.55	Unknown	Unknown	Unknown	Klebsiella pneumoniae	902	902	KL125	High	wzi177	O5	High	-	CTX-M-15	-	1	-	-	-	-	-	-	0	IncFIB(K)_1 (98.929/100); IncFII(K)_1 (95.946/100)
ERR1616736	ERR1616736	ERS1339132	ERP016935	Human	Netherlands	52.3167	5.55	Unknown	Unknown	Unknown	Klebsiella pneumoniae	1427	1427	KL67	Good	-	OL101	Good	-	CTX-M-15	-	1	-	-	-	-	-	-	0	IncFIB(K)_1 (98.75/100)
ERR1616737	ERR1616737	ERS1339133	ERP016935	Human	Netherlands	52.3167	5.55	Unknown	Unknown	Unknown	Klebsiella pneumoniae	1427	1427	KL67	Good	-	OL101	Good	-	CTX-M-15	-	1	-	-	-	-	-	-	0	IncFIB(K)_1 (98.75/100)
ERR1616738	ERR1616738	ERS1339134	ERP016935	Human	Netherlands	52.3167	5.55	Unknown	Unknown	Unknown	Klebsiella pneumoniae	403	403	KL105	Very high	-	O3b	Very high	-	CTX-M-15	-	1	-	-	-	-	-	-	0	IncFII(K)_1 (95.946/100); IncFIB(K)_1 (98.929/100)
ERR1616739	ERR1616739	ERS1339135	ERP016935	Human	Netherlands	52.3167	5.55	Unknown	Unknown	Unknown	Klebsiella pneumoniae	869	869	KL23	Perfect	wzi82	O2v2	Good	-	CTX-M-14	-	1	-	-	-	-	-	-	0	IncFIB(K)_1 (98.929/100)
ERR1616741	ERR1616741	ERS1339137	ERP016935	Human	Netherlands	52.3167	5.55	Unknown	Unknown	Unknown	Klebsiella pneumoniae	45	45	KL24	High	wzi101	O2v1	Very high	-	CTX-M-14	MgrB-81%	1	-	-	-	ybt 10; ICEKp4	-	-	1	IncFIB(pKPHS1)_1 (97.321/100); IncFII(K)_1 (100/100); IncFII_1 (100/100); IncFIB(K)_1 (100/100); IncR_1 (100/100)
ERR1616742	ERR1616742	ERS1339138	ERP016935	Human	Netherlands	52.3167	5.55	Unknown	Unknown	Unknown	Klebsiella pneumoniae	1661	1661	KL117	Very high	wzi356	O1v2	Very high	-	SHV-2	-	1	-	-	-	-	-	-	0	IncR_1 (100/100); IncN_1 (99.805/100); FIA(pBK30683)_1 (94.915/100)
ERR1616743	ERR1616743	ERS1339139	ERP016935	Human	Netherlands	52.3167	5.55	Unknown	Unknown	Unknown	Klebsiella pneumoniae	627	627	KL24	Very high	wzi24	O1v1	Very high	-	SHV-2	-	1	-	-	-	ybt 16; ICEKp12	-	-	1	IncFIB(pKPHS1)_1 (98.214/100); IncFII(K)_1 (97.297/100); IncFIB(K)_1 (100/100)
ERR1616744	ERR1616744	ERS1339140	ERP016935	Human	Netherlands	52.3167	5.55	Unknown	Unknown	Unknown	Klebsiella pneumoniae	13	13	KL30	Very high	wzi274	O1v1	Very high	-	CTX-M-1	-	1	-	-	-	-	-	-	0	IncFIB(K)_1 (98.929/100); IncI1-I(Gamma)_1 (99.296/100); Col156_1 (94.805/100); Col440II_1 (98.227/100); Col440I_1 (96.491/100); ColpVC_1 (98.964/100); Col(MG828)_1 (91.985/100)
ERR1616745	ERR1616745	ERS1339141	ERP016935	Human	Netherlands	52.3167	5.55	Unknown	Unknown	Unknown	Klebsiella pneumoniae	37	37	KL23	Very high	wzi83	O2v2	Very high	-	CTX-M-3	-	1	-	-	-	-	-	-	0	IncR_1 (99.602/100); IncN_1 (99.805/100); Col(pHAD28)_1 (91.603/100)
ERR1616746	ERR1616746	ERS1339142	ERP016935	Human	Netherlands	52.3167	5.55	Unknown	Unknown	Unknown	Klebsiella pneumoniae	37	37	KL23	Very high	wzi83	O2v2	Good	-	CTX-M-3	-	1	-	-	-	-	-	-	0	IncR_1 (99.602/100); IncFIB(K)_1 (98.929/100); IncN_1 (99.805/100); Col(pHAD28)_1 (91.603/100)
ERR1616753	ERR1616753	ERS1339143	ERP016935	Human	Netherlands	52.3167	5.55	Unknown	Unknown	Unknown	Klebsiella pneumoniae	1322	1322	KL139	Good	wzi372	O1v1	Very high	-	CTX-M-15	-	1	-	-	-	-	-	-	0	IncFIB(K)_1 (100/100); IncFII(K)_1 (97.297/100); IncR_1 (100/100); Col(pHAD28)_1 (92.366/100); Col440I_1 (90.351/100)
ERR1616754	ERR1616754	ERS1339144	ERP016935	Human	Netherlands	52.3167	5.55	Unknown	Unknown	Unknown	Klebsiella pneumoniae	bb20fd1cb7dfa9d3b62665f1841705742be6880c	2022-1LV	KL9	Very high	wzi335	O1v1	Very high	-	CTX-M-9	mcr-9.1?	1	-	-	-	-	-	-	0	IncFIB(K)_1 (98.929/100)
ERR1616755	ERR1616755	ERS1339145	ERP016935	Human	Netherlands	52.3167	5.55	Unknown	Unknown	Unknown	Klebsiella pneumoniae	bb20fd1cb7dfa9d3b62665f1841705742be6880c	2022-1LV	KL9	Very high	wzi335	O1v1	Very high	-	CTX-M-9	mcr-9.1?	1	-	-	-	-	-	-	0	IncFIB(K)_1 (98.929/100)
ERR1616756	ERR1616756	ERS1339146	ERP016935	Human	Netherlands	52.3167	5.55	Unknown	Unknown	Unknown	Klebsiella pneumoniae	432	432	KL62	Very high	wzi149	O2v1	Very high	-	CTX-M-14	-	1	-	-	-	-	-	-	0	IncFIB(K)_1 (98.929/100)
ERR1616757	ERR1616757	ERS1339147	ERP016935	Human	Netherlands	52.3167	5.55	Unknown	Unknown	Unknown	Klebsiella pneumoniae	37	37	KL15	Very high	wzi50	O4	Very high	-	CTX-M-15	-	1	-	-	-	ybt unknown	-	-	1	IncFII(K)_1 (98.649/100); IncFIB(K)_1 (98.929/100); Col440I_1 (95.614/100)
ERR1616759	ERR1616759	ERS1339149	ERP016935	Human	Netherlands	52.3167	5.55	Unknown	Unknown	Unknown	Klebsiella pneumoniae	432	432	KL62	Very high	wzi149	O2v1	Very high	-	CTX-M-14	-	1	-	-	-	-	-	-	0	IncFIB(K)_1 (98.929/100)
ERR1616761	ERR1616761	ERS1339151	ERP016935	Human	Netherlands	52.3167	5.55	Unknown	Unknown	Unknown	Klebsiella pneumoniae	37	37	KL15	Good	wzi50	O4	Very high	-	TEM-52^	-	1	-	-	-	-	-	-	0	IncFIB(pKPHS1)_1 (96.25/100); IncI1-I(Gamma)_1 (99.296/100)
ERR1616762	ERR1616762	ERS1339152	ERP016935	Human	Netherlands	52.3167	5.55	Unknown	Unknown	Unknown	Klebsiella pneumoniae	37	37	KL23	Very high	wzi83	O2v2	Very high	-	CTX-M-15^	-	1	-	-	-	-	-	-	0	IncFIB(K)_1 (98.75/100); IncFII(K)_1 (97.973/100)
ERR1616763	ERR1616763	ERS1339153	ERP016935	Human	Netherlands	52.3167	5.55	Unknown	Unknown	Unknown	Klebsiella pneumoniae	1777	1777	KL111	Very high	wzi113	O3b	Very high	-	CTX-M-101	-	1	-	-	-	-	-	-	0	IncI1-I(Gamma)_1 (100/100)
ERR1616764	ERR1616764	ERS1339154	ERP016935	Human	Netherlands	52.3167	5.55	Unknown	Unknown	Unknown	Klebsiella pneumoniae	359	359	KL10	Good	wzi236	O1v2	Very high	-	CTX-M-9	mcr-9.1?	1	-	-	-	-	-	-	0	IncHI2_1 (100/100); IncHI2A_1 (100/100); IncFII(K)_1 (97.297/100); IncFIB(K)_1 (98.929/100); IncFIB(pQil)_1 (99.865/100); IncFII(K)_1 (95.27/100); Col(pHAD28)_1 (93.13/100)
ERR1616765	ERR1616765	ERS1339155	ERP016935	Human	Netherlands	52.3167	5.55	Unknown	Unknown	Unknown	Klebsiella pneumoniae	45	45	KL24	Good	wzi101	O2v1	Good	-	CTX-M-15	-	1	-	-	-	ybt 10; ICEKp4	-	-	1	IncFIB(K)_1 (98.929/100); IncFII(K)_1 (95.946/100); Col440I_1 (90.351/100)
ERR1616766	ERR1616766	ERS1339156	ERP016935	Human	Netherlands	52.3167	5.55	Unknown	Unknown	Unknown	Klebsiella pneumoniae	45	45	KL24	Very high	wzi101	O2v1	Good	-	CTX-M-15	-	1	-	-	-	ybt 10; ICEKp4	-	-	1	IncFII(K)_1 (95.946/100); IncFIB(K)_1 (98.929/100); Col440I_1 (90.351/100)
ERR1618457	ERR1618457	ERS1340031	ERP016935	Human	Netherlands	52.3167	5.55	Unknown	Unknown	Unknown	Klebsiella pneumoniae	20	20	KL28	Very high	-	O1v2	Very high	-	CTX-M-15	-	1	-	-	-	-	-	-	0	IncFIB(K)_1 (98.929/100); IncFII(K)_1 (95.946/100); Col(pHAD28)_1 (91.603/100)
ERR1618461	ERR1618461	ERS1340035	ERP016935	Human	Netherlands	52.3167	5.55	Unknown	Unknown	Unknown	Klebsiella pneumoniae	1530	1530	KL117	Very high	wzi215	O1v1	Good	-	CTX-M-15	-	1	-	-	-	-	-	-	0	IncFII(K)_1 (95.946/100); IncFIB(K)_1 (98.929/100); Col440I_1 (95.614/100); Col(pHAD28)_1 (92.366/100)
ERR1618463	ERR1618463	ERS1340037	ERP016935	Human	Netherlands	52.3167	5.55	Unknown	Unknown	Unknown	Klebsiella pneumoniae	392	392	KL27	Very high	wzi187	O4	Very high	-	CTX-M-15	-	1	-	-	-	-	-	-	0	IncFII(K)_1 (95.946/100); IncFIB(K)_1 (98.929/100)
ERR1618465	ERR1618465	ERS1340039	ERP016935	Human	Netherlands	52.3167	5.55	Unknown	Unknown	Unknown	Klebsiella pneumoniae	101	101	KL17	Very high	wzi137	O1v1	Very high	-	CTX-M-15	-	1	-	-	-	-	-	-	0	IncFIB(K)_1 (99.107/100); IncN_1 (99.805/100)
ERR1618467	ERR1618467	ERS1340041	ERP016935	Human	Netherlands	52.3167	5.55	Unknown	Unknown	Unknown	Klebsiella pneumoniae	3822	3822	KL102	Very high	wzi173	O2v1	Very high	-	CTX-M-15	-	1	-	-	-	-	-	-	0	IncFIB(K)_1 (99.107/100); IncFII(K)_1 (95.946/100)
ERR1618470	ERR1618470	ERS1340044	ERP016935	Human	Netherlands	52.3167	5.55	Unknown	Unknown	Unknown	Klebsiella pneumoniae	48	48	KL62	Good	wzi62	O1v1	Good	-	CTX-M-15	-	1	-	-	-	ybt 10; ICEKp4	-	-	1	IncX1_1 (96.257/100); IncFIB(K)_1 (98.929/100); Col(pHAD28)_1 (91.603/100); Col(MG828)_1 (91.985/100)
ERR1618474	ERR1618474	ERS1340048	ERP016935	Human	Netherlands	52.3167	5.55	Unknown	Unknown	Unknown	Klebsiella pneumoniae	111	111	KL63	Very high	wzi63	O1v2	Very high	-	CTX-M-15	-	1	-	-	-	ybt 14; ICEKp5	-	-	1	IncFII(K)_1 (97.973/100); IncR_1 (100/100); IncFIB(K)_1 (98.75/100); FIA(pBK30683)_1 (94.915/100)
ERR1618475	ERR1618475	ERS1340049	ERP016935	Human	Netherlands	52.3167	5.55	Unknown	Unknown	Unknown	Klebsiella pneumoniae	252	252	KL51	Very high	wzi104	O1v2	Very high	-	CTX-M-15	-	1	-	-	-	-	-	-	0	IncHI2_1 (100/100); IncHI2A_1 (100/100); IncFII(K)_1 (97.297/100); IncFIB(K)_1 (98.929/100)
ERR1618477	ERR1618477	ERS1340051	ERP016935	Human	Netherlands	52.3167	5.55	Unknown	Unknown	Unknown	Klebsiella pneumoniae	252	252	KL51	Very high	wzi104	O1v2	Very high	-	CTX-M-15	-	1	-	-	-	-	-	-	0	IncHI2_1 (100/100); IncHI2A_1 (100/100); IncFII(K)_1 (97.297/100); IncFIB(K)_1 (98.929/100); Col(pHAD28)_1 (93.182/100)
ERR1618478	ERR1618478	ERS1340052	ERP016935	Human	Netherlands	52.3167	5.55	Unknown	Unknown	Unknown	Klebsiella pneumoniae	252	252	KL51	Very high	wzi104	O1v2	Very high	-	CTX-M-15	-	1	-	-	-	-	-	-	0	IncFII(K)_1 (97.297/100); IncHI2_1 (100/100); IncHI2A_1 (100/100); IncFIB(K)_1 (98.929/100); Col(pHAD28)_1 (93.182/100)
ERR1618480	ERR1618480	ERS1340054	ERP016935	Human	Netherlands	52.3167	5.55	Unknown	Unknown	Unknown	Klebsiella pneumoniae	252	252	KL51	Good	wzi104	O1v2	Very high	-	CTX-M-15	-	1	-	-	-	-	-	-	0	IncHI2_1 (100/100); IncHI2A_1 (100/100); IncFII(K)_1 (97.297/100); IncFIB(K)_1 (98.929/100); Col(pHAD28)_1 (93.182/100)
ERR1618483	ERR1618483	ERS1340057	ERP016935	Human	Netherlands	52.3167	5.55	Unknown	Unknown	Unknown	Klebsiella pneumoniae	101	101	KL17	Perfect	wzi137	O1v1	Very high	-	-	-	0	-	-	-	ybt 9; ICEKp3	-	-	1	IncR_1 (100/100)
ERR1618484	ERR1618484	ERS1340065	ERP016935	Human	Netherlands	52.3167	5.55	Unknown	Unknown	Unknown	Klebsiella pneumoniae	307	307	KL102	Very high	wzi173	O2v2	Very high	-	CTX-M-15	-	1	-	-	-	-	-	-	0	IncFII(K)_1 (97.297/100); IncFIB(K)_1 (100/100)
ERR1618797	ERR1618797	ERS1340380	ERP016935	Human	Netherlands	52.3167	5.55	Unknown	Unknown	Unknown	Klebsiella pneumoniae	904	904	KL43	Good	wzi547	O1v1	Very high	-	SHV-2A^	-	1	-	-	-	-	-	-	0	IncFIB(K)_1 (99.107/100)
ERR1618799	ERR1618799	ERS1340382	ERP016935	Human	Netherlands	52.3167	5.55	Unknown	Unknown	Unknown	Klebsiella pneumoniae	904	904	KL43	Good	wzi547	O1v1	Very high	-	-	-	0	-	-	-	-	-	-	0	IncFIB(K)_1 (99.107/100)
ERR1618800	ERR1618800	ERS1340383	ERP016935	Human	Netherlands	52.3167	5.55	Unknown	Unknown	Unknown	Klebsiella pneumoniae	34	34	KL57	Good	wzi116	O2v2	Very high	-	CTX-M-14	-	1	-	-	-	-	-	-	0	IncFIB(K)_1 (98.929/100)
ERR1618802	ERR1618802	ERS1340385	ERP016935	Human	Netherlands	52.3167	5.55	Unknown	Unknown	Unknown	Klebsiella pneumoniae	20	20	KL28	High	-	O1v2	Very high	-	CTX-M-15	-	1	-	-	-	-	-	-	0	IncFIB(K)_1 (98.929/100); IncFII(K)_1 (95.946/100); Col(pHAD28)_1 (91.603/100)
ERR1618804	ERR1618804	ERS1340387	ERP016935	Human	Netherlands	52.3167	5.55	Unknown	Unknown	Unknown	Klebsiella pneumoniae	37	37	KL15	None	wzi50	O4	Good	-	CTX-M-14	-	1	-	-	-	-	-	-	0	IncFIB(K)_1 (98.929/100); Col(pHAD28)_1 (90.076/100)
ERR1618806	ERR1618806	ERS1340389	ERP016935	Human	Netherlands	52.3167	5.55	Unknown	Unknown	Unknown	Klebsiella pneumoniae	17	17	KL25	None	wzi141	O5	High	-	CTX-M-15	-	1	-	-	-	ybt 15; ICEKp11	-	-	1	IncFII(K)_1 (95.946/100); IncFIB(K)_1 (98.929/100); Col440I_1 (94.737/100)
ERR1618807	ERR1618807	ERS1340390	ERP016935	Human	Netherlands	52.3167	5.55	Unknown	Unknown	Unknown	Klebsiella pneumoniae	896	896	KL3	Good	wzi59	O2v2	Very high	-	CTX-M-14	-	1	-	-	-	-	-	-	0	IncFIB(K)_1 (98.929/100)
ERR1618809	ERR1618809	ERS1340392	ERP016935	Human	Netherlands	52.3167	5.55	Unknown	Unknown	Unknown	Klebsiella pneumoniae	14	14	KL2	Good	wzi2	O1v1	Very high	-	CTX-M-15	-	1	-	-	-	-	-	-	0	IncFII(K)_1 (95.946/100); Col(pHAD28)_1 (92.366/100)
ERR1618810	ERR1618810	ERS1340393	ERP016935	Human	Netherlands	52.3167	5.55	Unknown	Unknown	Unknown	Klebsiella pneumoniae	14	14	KL2	Good	wzi2	O1v1	Very high	-	CTX-M-15	-	1	-	-	-	-	-	-	0	IncFII(K)_1 (95.946/100); Col(pHAD28)_1 (92.366/100)
ERR1618812	ERR1618812	ERS1340395	ERP016935	Human	Netherlands	52.3167	5.55	Unknown	Unknown	Unknown	Klebsiella pneumoniae	45	45	KL24	Good	wzi101	O2v1	Very high	-	SHV-12	-	1	-	-	-	-	-	-	0	IncFIB(K)_1 (100/100); IncFII(K)_1 (100/100); IncR_1 (100/100)
ERR1618814	ERR1618814	ERS1340397	ERP016935	Human	Netherlands	52.3167	5.55	Unknown	Unknown	Unknown	Klebsiella pneumoniae	105	105	KL102	Good	wzi383	O2v2	Very high	-	CTX-M-15	-	1	-	-	-	-	-	-	0	IncFIB(K)_1 (98.929/100)
ERR1618817	ERR1618817	ERS1340400	ERP016935	Human	Netherlands	52.3167	5.55	Unknown	Unknown	Unknown	Klebsiella pneumoniae	1777	1777	KL111	Very high	wzi113	O3b	Very high	-	CTX-M-101	-	1	-	-	-	-	-	-	0	IncI1-I(Gamma)_1 (100/100)
ERR1618820	ERR1618820	ERS1340403	ERP016935	Human	Netherlands	52.3167	5.55	Unknown	Unknown	Unknown	Klebsiella pneumoniae	437	437	KL36	Good	wzi109	O4	Very high	-	CTX-M-15	-	1	-	-	-	-	-	-	0	IncFIB(K)_1 (98.929/100); IncFII(K)_1 (95.946/100)
ERR1618822	ERR1618822	ERS1340405	ERP016935	Human	Netherlands	52.3167	5.55	Unknown	Unknown	Unknown	Klebsiella pneumoniae	437	437	KL36	Very high	wzi109	O4	Very high	-	CTX-M-15	-	1	-	-	-	-	-	-	0	IncFII(K)_1 (95.946/100); IncFIB(K)_1 (98.929/100)
ERR1618824	ERR1618824	ERS1340407	ERP016935	Human	Netherlands	52.3167	5.55	Unknown	Unknown	Unknown	Klebsiella pneumoniae	37	37	KL108	Good	wzi105	O2v2	Good	-	CTX-M-27	-	1	-	-	-	-	-	-	0	IncFIB(K)(pCAV1099-114)_1 (99.821/100); FIA(pBK30683)_1 (94.915/100)
ERR1618826	ERR1618826	ERS1340409	ERP016935	Human	Netherlands	52.3167	5.55	Unknown	Unknown	Unknown	Klebsiella pneumoniae	37	37	KL11	None	-	O3b	High	-	CTX-M-3	-	1	-	-	-	-	-	-	0	IncR_1 (100/100); FIA(pBK30683)_1 (94.915/100)
ERR1618828	ERR1618828	ERS1340411	ERP016935	Human	Netherlands	52.3167	5.55	Unknown	Unknown	Unknown	Klebsiella pneumoniae	37	37	KL11	None	-	O3b	High	-	CTX-M-3	-	1	-	-	-	-	-	-	0	IncR_1 (100/100); FIA(pBK30683)_1 (94.915/100)
ERR1618829	ERR1618829	ERS1340412	ERP016935	Human	Netherlands	52.3167	5.55	Unknown	Unknown	Unknown	Klebsiella pneumoniae	37	37	KL11	None	-	O3b	High	-	CTX-M-3	-	1	-	-	-	-	-	-	0	IncR_1 (100/100); FIA(pBK30683)_1 (94.915/100)
ERR1618830	ERR1618830	ERS1340413	ERP016935	Human	Netherlands	52.3167	5.55	Unknown	Unknown	Unknown	Klebsiella pneumoniae	37	37	KL38	Very high	wzi96	O3b	Very high	-	CTX-M-15	-	1	-	-	-	-	-	-	0	IncFIB(K)_1 (99.107/100); IncFII(K)_1 (98.649/100); Col(pHAD28)_1 (91.667/100)
ERR1618831	ERR1618831	ERS1340414	ERP016935	Human	Netherlands	52.3167	5.55	Unknown	Unknown	Unknown	Klebsiella pneumoniae	bbba11b5b8d9817ec4f9569e817ff43f295ae320	33-1LV	KL36	Very high	wzi109	O4	Very high	-	CTX-M-55	-	1	-	-	-	-	-	-	0	IncFIB(pKPHS1)_1 (95.357/100); IncFII_1 (100/100); IncFIB(K)_1 (99.107/100)
ERR1618832	ERR1618832	ERS1340415	ERP016935	Human	Netherlands	52.3167	5.55	Unknown	Unknown	Unknown	Klebsiella pneumoniae	273	273	KL74	Good	wzi174	O3b	Good	-	CTX-M-14	-	1	-	-	-	-	-	-	0	IncR_1 (100/100)
ERR1618833	ERR1618833	ERS1340416	ERP016935	Human	Netherlands	52.3167	5.55	Unknown	Unknown	Unknown	Klebsiella pneumoniae	1427	1427	KL67	Good	-	OL101	Good	-	CTX-M-15	-	1	-	-	-	-	-	-	0	IncFIB(K)_1 (98.75/100)
ERR1618834	ERR1618834	ERS1340417	ERP016935	Human	Netherlands	52.3167	5.55	Unknown	Unknown	Unknown	Klebsiella pneumoniae	1427	1427	KL67	Good	-	OL101	Good	-	CTX-M-15	-	1	-	-	-	-	-	-	0	IncFIB(K)_1 (98.75/100)
ERR1618836	ERR1618836	ERS1340419	ERP016935	Human	Netherlands	52.3167	5.55	Unknown	Unknown	Unknown	Klebsiella pneumoniae	253	253	KL60	Good	wzi201	O1v1	Very high	-	CTX-M-32	-	1	-	-	-	-	-	-	0	IncHI2A_1 (100/100); IncHI2_1 (100/100); IncX1_1 (98.663/100); IncN_1 (99.222/100); IncFII(pCoo)_1 (95.057/100); IncFIB(K)_1 (98.929/100); Col(pHAD28)_1 (92.366/100); Col(pHAD28)_1 (93.13/100); Col(pHAD28)_1 (100/100)
ERR1618838	ERR1618838	ERS1340421	ERP016935	Human	Netherlands	52.3167	5.55	Unknown	Unknown	Unknown	Klebsiella pneumoniae	35	35	KL22	Very high	wzi37	O1v1	Very high	-	CTX-M-3	-	1	-	-	-	ybt 9; ICEKp3	-	-	1	IncFIB(pKPHS1)_1 (96.071/100); IncFII_1 (100/100); Col440II_1 (100/100)
ERR1618840	ERR1618840	ERS1340423	ERP016935	Human	Netherlands	52.3167	5.55	Unknown	Unknown	Unknown	Klebsiella pneumoniae	37	37	KL38	Very high	wzi96	O3b	Very high	-	CTX-M-15	-	1	-	-	-	-	-	-	0	IncFII(K)_1 (98.649/100); IncFIB(K)_1 (99.107/100); Col(pHAD28)_1 (91.667/100)
ERR1618841	ERR1618841	ERS1340424	ERP016935	Human	Netherlands	52.3167	5.55	Unknown	Unknown	Unknown	Klebsiella pneumoniae	3b29ee6c43a2c96bb82e17c8644a96f27fab9b50	307-1LV	KL102	Very high	wzi173	O2v2	Very high	-	CTX-M-15	-	1	-	-	-	-	-	-	0	IncFII(K)_1 (97.297/100); IncFIB(K)_1 (100/100)
ERR1618843	ERR1618843	ERS1340426	ERP016935	Human	Netherlands	52.3167	5.55	Unknown	Unknown	Unknown	Klebsiella pneumoniae	37	37	KL38	Very high	wzi96	O3b	Very high	-	CTX-M-15	-	1	-	-	-	-	-	-	0	IncFII(K)_1 (98.649/100); IncFIB(K)_1 (99.107/100); Col(pHAD28)_1 (91.667/100)
ERR1618844	ERR1618844	ERS1340427	ERP016935	Human	Netherlands	52.3167	5.55	Unknown	Unknown	Unknown	Klebsiella pneumoniae	1626	1626	KL151	Very high	wzi417	O5	Good	-	CTX-M-15	-	1	-	-	-	-	-	-	0	IncFIB(K)_1 (98.929/100); IncFII(K)_1 (95.946/100)
ERR1618845	ERR1618845	ERS1340428	ERP016935	Human	Netherlands	52.3167	5.55	Unknown	Unknown	Unknown	Klebsiella pneumoniae	3822	3822	KL102	High	wzi173	O2v1	Very high	-	CTX-M-15	-	1	-	-	-	-	-	-	0	IncFIB(K)_1 (99.107/100); IncFII(K)_1 (95.946/100)
ERR1618846	ERR1618846	ERS1340429	ERP016935	Human	Netherlands	52.3167	5.55	Unknown	Unknown	Unknown	Klebsiella pneumoniae	3822	3822	KL102	Very high	wzi173	O2v1	Very high	-	CTX-M-15	-	1	-	-	-	-	-	-	0	IncFIB(K)_1 (99.107/100); IncFII(K)_1 (95.946/100)
ERR1618848	ERR1618848	ERS1340431	ERP016935	Human	Netherlands	52.3167	5.55	Unknown	Unknown	Unknown	Klebsiella pneumoniae	48	48	KL62	High	wzi62	O1v1	Very high	-	CTX-M-15	-	1	-	-	-	ybt 10; ICEKp4	-	-	1	IncFIB(K)_1 (98.929/100); IncR_1 (100/100); Col(pHAD28)_1 (91.603/100)
ERR1740512	ERR1740512	ERS1456836	ERP019976	Unknown	Germany	51	10	19	8	2015	Klebsiella pneumoniae	15	15	KL112	Very high	wzi93	O1v1	Very high	-	CTX-M-15	-	1	-	-	-	-	-	-	0	IncFIB(K)_1 (99.107/100); IncR_1 (100/100); Col(pHAD28)_1 (92.366/100); FIA(pBK30683)_1 (94.915/100)
ERR1740513	ERR1740513	ERS1456837	ERP019976	Unknown	Germany	51	10	29	10	2015	Klebsiella pneumoniae	15	15	KL112	Very high	wzi93	O1v1	Very high	-	CTX-M-15	-	1	-	-	-	-	-	-	0	IncR_1 (100/100); IncFIB(K)_1 (99.107/100); FIA(pBK30683)_1 (94.915/100); Col(pHAD28)_1 (92.366/100)
ERR1740514	ERR1740514	ERS1456838	ERP019976	Unknown	Germany	51	10	9	11	2015	Klebsiella pneumoniae	405	405	KL151	Good	wzi143	O4	Very high	-	CTX-M-15	-	1	-	-	-	ybt 0; ICE?	-	-	1	IncFIB(pKPHS1)_1 (95.536/100); IncFIB(K)_1 (98.929/100)
ERR1740515	ERR1740515	ERS1456839	ERP019976	Unknown	Germany	51	10	9	11	2015	Klebsiella pneumoniae	405	405	KL151	Good	wzi143	O4	Very high	-	CTX-M-15	-	1	-	-	-	ybt 0; ICE?	-	-	1	IncFIB(pKPHS1)_1 (95.536/100); IncFII(K)_1 (95.946/100); IncFIB(K)_1 (98.929/100)
ERR1740516	ERR1740516	ERS1456840	ERP019976	Unknown	Germany	51	10	9	11	2015	Klebsiella pneumoniae	405	405	KL151	Good	wzi143	O4	Very high	-	CTX-M-15	-	1	-	-	-	ybt 0; ICE?	-	-	1	IncFIB(pKPHS1)_1 (95.536/100); IncFIB(K)_1 (98.929/100)
ERR1740517	ERR1740517	ERS1456841	ERP019976	Unknown	Germany	51	10	11	11	2015	Klebsiella pneumoniae	405	405	KL151	Good	wzi143	O4	Very high	-	CTX-M-15	-	1	-	-	-	ybt 0; ICE?	-	-	1	IncFIB(pKPHS1)_1 (95.536/100); IncFIB(K)_1 (98.929/100); IncFII(K)_1 (95.946/100)
ERR1740518	ERR1740518	ERS1456842	ERP019976	Unknown	Germany	51	10	18	12	2015	Klebsiella pneumoniae	405	405	KL151	Good	wzi143	O4	Very high	-	CTX-M-15	-	1	-	-	-	ybt 0; ICE?	-	-	1	IncFIB(pKPHS1)_1 (95.536/100); IncFIB(K)_1 (98.929/100)
ERR1740519	ERR1740519	ERS1456843	ERP019976	Unknown	Germany	51	10	7	7	2015	Klebsiella pneumoniae	15	15	KL112	Good	wzi93	O1v1	Very high	-	CTX-M-15	-	1	-	-	-	-	-	-	0	IncR_1 (100/100); IncFIB(K)_1 (99.107/100); FIA(pBK30683)_1 (94.915/100); Col(pHAD28)_1 (92.366/100); ColpVC_1 (98.446/100)
ERR1740520	ERR1740520	ERS1456844	ERP019976	Unknown	Germany	51	10	17	7	2015	Klebsiella pneumoniae	2382	2382	KL35	Good	wzi280	O5	Good	-	CTX-M-1	-	1	-	-	-	-	-	-	0	IncFII(pCoo)_1 (95.076/100); IncR_1 (100/100)
ERR1740521	ERR1740521	ERS1456845	ERP019976	Unknown	Germany	51	10	27	6	2015	Klebsiella pneumoniae	15	15	KL112	Very high	wzi93	O1v1	Very high	-	CTX-M-15	-	1	-	-	-	-	-	-	0	IncR_1 (100/100); IncFIB(K)_1 (99.107/100); FIA(pBK30683)_1 (94.915/100); Col(pHAD28)_1 (92.366/100)
ERR1740522	ERR1740522	ERS1456846	ERP019976	Unknown	Germany	51	10	26	6	2015	Klebsiella pneumoniae	15	15	KL112	Good	wzi93	O1v1	Very high	-	CTX-M-15	-	1	-	-	-	-	-	-	0	IncR_1 (100/100); IncFIB(K)_1 (99.107/100); Col(pHAD28)_1 (92.366/100); FIA(pBK30683)_1 (94.915/100); ColpVC_1 (98.446/100)
ERR1740523	ERR1740523	ERS1456847	ERP019976	Unknown	Germany	51	10	1	2	2016	Klebsiella pneumoniae	405	405	KL151	Good	wzi143	O4	Very high	-	CTX-M-15	-	1	-	-	-	ybt 0; ICE?	-	-	1	IncFIB(pKPHS1)_1 (95.536/100); IncFIB(K)_1 (98.929/100)
ERR1740524	ERR1740524	ERS1456848	ERP019976	Unknown	Germany	51	10	18	12	2015	Klebsiella pneumoniae	15	15	KL24	Good	wzi24	O1v1	Very high	-	CTX-M-15	-	1	-	-	-	ybt 10; ICEKp4	-	-	1	IncFII(K)_1 (97.973/100); IncFIB(K)_1 (98.75/100); ColpVC_1 (98.446/100)
ERR1740525	ERR1740525	ERS1456849	ERP019976	Unknown	Germany	51	10	11	1	2016	Klebsiella pneumoniae	29	29	KL30	Low	wzi85	O1v2	Very high	-	CTX-M-15	-	1	-	-	-	-	-	-	0	IncFII(K)_1 (95.946/100); Col(pHAD28)_1 (94.656/100)
ERR1740526	ERR1740526	ERS1456850	ERP019976	Unknown	Germany	51	10	10	2	2016	Klebsiella pneumoniae	15	15	KL112	Low	wzi93	O1v1	Very high	-	CTX-M-15	-	1	-	-	-	-	-	-	0	IncFIB(K)_1 (99.107/100); IncR_1 (100/100); Col(pHAD28)_1 (92.366/100); FIA(pBK30683)_1 (94.915/100)
ERR1740527	ERR1740527	ERS1456851	ERP019976	Unknown	Germany	51	10	9	3	2016	Klebsiella pneumoniae	405	405	KL151	Good	wzi143	O4	Very high	-	CTX-M-15	-	1	-	-	-	ybt 0; ICE?	-	-	1	IncFIB(pKPHS1)_1 (95.536/100); IncFIB(K)_1 (98.929/100)
ERR1740529	ERR1740529	ERS1456853	ERP019976	Unknown	Germany	51	10	7	4	2016	Klebsiella pneumoniae	14	14	KL2	Good	wzi2	O1v1	Very high	-	CTX-M-15	-	1	-	-	-	ybt 9; ICEKp3	-	-	1	IncFIB(K)_1 (98.929/100)
ERR1740534	ERR1740534	ERS1456858	ERP019976	Unknown	Germany	51	10	15	9	2015	Klebsiella pneumoniae	15	15	KL112	Good	wzi93	O1v1	Good	-	CTX-M-15	-	1	-	-	-	-	-	-	0	IncR_1 (100/100); IncFIB(K)_1 (99.107/100); Col(pHAD28)_1 (92.366/100); Col(pHAD28)_1 (92.366/100); FIA(pBK30683)_1 (94.915/100)
ERR1740535	ERR1740535	ERS1456859	ERP019976	Unknown	Germany	51	10	12	6	2015	Klebsiella pneumoniae	15	15	KL112	None	wzi93	O1/O2v1	Very high	-	CTX-M-15	-	1	-	-	-	-	-	-	0	IncR_1 (100/100); IncFIB(K)_1 (99.107/100); Col(pHAD28)_1 (92.366/100); FIA(pBK30683)_1 (94.915/100)
ERR1740536	ERR1740536	ERS1456860	ERP019976	Unknown	Germany	51	10	18	6	2015	Klebsiella pneumoniae	15	15	KL112	Good	wzi93	O1v1	Very high	-	CTX-M-15	-	1	-	-	-	-	-	-	0	IncFIB(K)_1 (99.107/100); IncR_1 (100/100); Col(pHAD28)_1 (92.366/100); FIA(pBK30683)_1 (94.915/100)
ERR1740537	ERR1740537	ERS1456861	ERP019976	Unknown	Germany	51	10	29	7	2015	Klebsiella pneumoniae	15	15	KL112	None	wzi93	O1v1	Very high	-	CTX-M-15	-	1	-	-	-	-	-	-	0	IncFIB(K)_1 (99.107/100); IncR_1 (100/100); FIA(pBK30683)_1 (94.915/100); Col(pHAD28)_1 (92.366/100)
ERR1740538	ERR1740538	ERS1456862	ERP019976	Unknown	Germany	51	10	19	6	2015	Klebsiella pneumoniae	37	37	KL23	Good	wzi83	O2v2	Good	-	CTX-M-14	-	1	-	-	-	-	-	-	0	IncR_1 (99.602/100); IncFIB(K)_1 (98.929/100)
ERR1740539	ERR1740539	ERS1456863	ERP019976	Unknown	Germany	51	10	12	6	2015	Klebsiella pneumoniae	15	15	KL112	None	wzi93	O1v1	Very high	-	CTX-M-15	-	1	-	-	-	-	-	-	0	IncFIB(K)_1 (99.107/100); IncR_1 (100/100); FIA(pBK30683)_1 (94.915/100); Col(pHAD28)_1 (92.366/100)
ERR1740540	ERR1740540	ERS1456864	ERP019976	Unknown	Germany	51	10	8	9	2015	Klebsiella pneumoniae	15	15	KL112	None	wzi93	O1v1	Very high	-	CTX-M-15	-	1	-	-	-	-	-	-	0	IncR_1 (100/100); IncFIB(K)_1 (99.107/100); Col(pHAD28)_1 (92.366/100); FIA(pBK30683)_1 (94.915/100)
ERR1740541	ERR1740541	ERS1456865	ERP019976	Unknown	Germany	51	10	12	6	2015	Klebsiella pneumoniae	15	15	KL112	None	wzi93	O1/O2v1	Very high	-	CTX-M-15	-	1	-	-	-	-	-	-	0	IncFIB(K)_1 (99.107/100); FIA(pBK30683)_1 (94.915/100); IncR_1 (100/100); Col(pHAD28)_1 (92.366/100)
ERR1740542	ERR1740542	ERS1456866	ERP019976	Unknown	Germany	51	10	10	9	2015	Klebsiella pneumoniae	15	15	KL112	None	wzi93	O1/O2v1	Very high	-	CTX-M-15	-	1	-	-	-	-	-	-	0	IncR_1 (100/100); IncFIB(K)_1 (99.107/100); Col(pHAD28)_1 (92.366/100); FIA(pBK30683)_1 (94.915/100)
ERR1740543	ERR1740543	ERS1456867	ERP019976	Unknown	Germany	51	10	31	5	2015	Klebsiella pneumoniae	15	15	KL112	None	wzi93	O1v1	Very high	-	CTX-M-15	-	1	-	-	-	-	-	-	0	IncFIB(K)_1 (99.107/100); IncR_1 (100/100); Col(pHAD28)_1 (92.366/100); FIA(pBK30683)_1 (94.915/100)
ERR1740544	ERR1740544	ERS1456868	ERP019976	Unknown	Germany	51	10	21	7	2015	Klebsiella pneumoniae	15	15	KL112	None	wzi93	O1v1	Very high	-	CTX-M-15	-	1	-	-	-	-	-	-	0	IncFIB(K)_1 (99.107/100); IncR_1 (99.602/100); Col(pHAD28)_1 (92.366/100); FIA(pBK30683)_1 (94.915/100)
ERR1740546	ERR1740546	ERS1456870	ERP019976	Unknown	Germany	51	10	14	9	2015	Klebsiella pneumoniae	15	15	KL112	None	wzi93	O1v1	Very high	-	CTX-M-15	MgrB-62%	1	-	-	-	-	-	-	0	IncR_1 (100/100); IncFIB(K)_1 (99.107/100); Col(pHAD28)_1 (92.366/100); FIA(pBK30683)_1 (94.915/100)
ERR1740548	ERR1740548	ERS1456872	ERP019976	Unknown	Germany	51	10	22	9	2015	Klebsiella pneumoniae	15	15	KL112	Good	wzi93	O1v1	Very high	-	CTX-M-15	-	1	-	-	-	-	-	-	0	IncFIB(K)_1 (99.107/100); IncR_1 (100/100); Col(pHAD28)_1 (92.366/100); Col(pHAD28)_1 (92.366/100); FIA(pBK30683)_1 (94.915/100)
ERR1740549	ERR1740549	ERS1456873	ERP019976	Unknown	Germany	51	10	23	9	2015	Klebsiella pneumoniae	15	15	KL112	None	wzi93	O1v1	Very high	-	CTX-M-15	-	1	-	-	-	-	-	-	0	IncR_1 (100/100); IncFIB(K)_1 (99.107/100)
ERR1740550	ERR1740550	ERS1456874	ERP019976	Unknown	Germany	51	10	29	9	2015	Klebsiella pneumoniae	15	15	KL112	Very high	wzi93	O1v1	Good	-	CTX-M-15	-	1	-	-	-	-	-	-	0	IncFIB(K)_1 (99.107/100); IncR_1 (100/100); Col(pHAD28)_1 (92.366/100); FIA(pBK30683)_1 (94.915/100)
ERR1740551	ERR1740551	ERS1456875	ERP019976	Unknown	Germany	51	10	29	9	2015	Klebsiella pneumoniae	15	15	KL112	None	wzi93	O1v1	Good	-	CTX-M-15	-	1	-	-	-	-	-	-	0	IncFIB(K)_1 (99.107/100); IncR_1 (100/100); Col(pHAD28)_1 (92.366/100); FIA(pBK30683)_1 (94.915/100)
ERR1740553	ERR1740553	ERS1456877	ERP019976	Unknown	Germany	51	10	29	9	2015	Klebsiella pneumoniae	15	15	KL112	Good	wzi93	O1v1	Very high	-	CTX-M-15	-	1	-	-	-	-	-	-	0	IncFIB(K)_1 (99.107/100); IncR_1 (100/100); FIA(pBK30683)_1 (94.915/100); Col(pHAD28)_1 (92.366/100)
ERR1740554	ERR1740554	ERS1456878	ERP019976	Unknown	Germany	51	10	6	10	2015	Klebsiella pneumoniae	15	15	KL112	Good	wzi93	O1v1	Good	-	CTX-M-15	-	1	-	-	-	-	-	-	0	IncFIB(K)_1 (99.107/100); IncR_1 (100/100); Col(pHAD28)_1 (92.366/100); FIA(pBK30683)_1 (94.915/100)
ERR1740555	ERR1740555	ERS1456879	ERP019976	Unknown	Germany	51	10	13	10	2015	Klebsiella pneumoniae	15	15	KL112	Good	wzi93	O1v1	Good	-	CTX-M-15	-	1	-	-	-	-	-	-	0	IncR_1 (100/100); IncFIB(K)_1 (99.107/100); Col(pHAD28)_1 (92.366/100); Col(pHAD28)_1 (92.366/100)
ERR1740556	ERR1740556	ERS1456880	ERP019976	Unknown	Germany	51	10	13	10	2015	Klebsiella pneumoniae	15	15	KL112	None	wzi93	O1v1	Very high	-	CTX-M-15	-	1	-	-	-	-	-	-	0	IncR_1 (100/100); IncFIB(K)_1 (99.107/100)
ERR1740557	ERR1740557	ERS1456881	ERP019976	Unknown	Germany	51	10	4	6	2016	Klebsiella pneumoniae	15	15	KL112	None	wzi93	O1v1	Very high	-	CTX-M-15	-	1	-	-	-	-	-	-	0	IncR_1 (100/100); IncFIB(K)_1 (99.107/100); Col(pHAD28)_1 (92.366/100); FIA(pBK30683)_1 (94.915/100)
ERR1740558	ERR1740558	ERS1456882	ERP019976	Unknown	Germany	51	10	9	7	2015	Klebsiella pneumoniae	15	15	KL112	Good	wzi93	O1v1	Very high	-	CTX-M-15	-	1	-	-	-	-	-	-	0	IncFIB(K)_1 (99.107/100); IncR_1 (100/100); Col(pHAD28)_1 (92.366/100); FIA(pBK30683)_1 (94.915/100)
ERR1740559	ERR1740559	ERS1456883	ERP019976	Unknown	Germany	51	10	18	6	2015	Klebsiella pneumoniae	15	15	KL112	High	wzi93	O1v1	Very high	-	CTX-M-15	-	1	-	-	-	-	-	-	0	IncR_1 (100/100); IncFIB(K)_1 (99.107/100); Col(pHAD28)_1 (92.366/100); FIA(pBK30683)_1 (94.915/100)
ERR1740560	ERR1740560	ERS1456884	ERP019976	Unknown	Germany	51	10	4	6	2015	Klebsiella pneumoniae	15	15	KL112	Very high	wzi93	O1v1	Very high	-	CTX-M-15	-	1	-	-	-	-	-	-	0	IncFIB(K)_1 (99.107/100); Col(pHAD28)_1 (92.366/100)
ERR1740561	ERR1740561	ERS1456885	ERP019976	Unknown	Germany	51	10	27	8	2015	Klebsiella pneumoniae	48	48	KL62	Good	wzi62	O1v1	Very high	-	CTX-M-15;CTX-M-27	-	1	-	-	-	ybt 10; ICEKp4	-	-	1	IncFII(K)_1 (97.973/100); IncFIB(K)_1 (98.75/100); IncFII_1 (100/100)
ERR1740562	ERR1740562	ERS1456886	ERP019976	Unknown	Germany	51	10	14	11	2015	Klebsiella pneumoniae	15	15	KL112	Good	wzi93	O1v1	Very high	-	CTX-M-15	-	1	-	-	-	-	-	-	0	IncFIB(K)_1 (99.107/100); Col(pHAD28)_1 (92.366/100)
ERR1740563	ERR1740563	ERS1456887	ERP019976	Unknown	Germany	51	10	2	7	2015	Klebsiella pneumoniae	15	15	KL112	None	wzi93	O1v1	Good	-	CTX-M-15	-	1	-	-	-	-	-	-	0	IncFIB(K)_1 (99.107/100); IncR_1 (100/100); FIA(pBK30683)_1 (94.915/100); Col(pHAD28)_1 (92.366/100)
ERR1740564	ERR1740564	ERS1456888	ERP019976	Unknown	Germany	51	10	13	6	2015	Klebsiella pneumoniae	101	101	KL17	Very high	wzi137	O1v1	Very high	-	CTX-M-15	-	1	-	-	-	ybt 9; ICEKp3	-	-	1	IncFII(K)_1 (97.297/100); IncFIB(K)_1 (100/100); IncR_1 (100/100); Col(pHAD28)_1 (93.13/100); FIA(pBK30683)_1 (94.915/100); Col440II_1 (99.291/100); Col440II_1 (96.809/100)
ERR1761462	ERR1761462	ERS1477056	ERP020566	Unknown	Germany	51	10	Unknown	Unknown	2010	Klebsiella pneumoniae	258	258	KL106	Good	wzi29	O2v2	Very high	KPC-2	-	-	2	-	-	-	ybt 13; ICEKp2	-	-	1	IncX3_1 (100/100); IncFIB(pQil)_1 (100/100); IncFII(K)_1 (97.973/100); IncFIB(K)_1 (100/100); ColRNAI_1 (100/100)
ERR1761463	ERR1761463	ERS1477057	ERP020566	Unknown	Germany	51	10	Unknown	Unknown	2010	Klebsiella pneumoniae	340	340	KL15	Very high	wzi50	O4	Good	KPC-2	-	-	2	-	-	-	-	-	-	0	IncFII(K)_1 (94.595/100); IncFIA(HI1)_1 (97.165/100); FII(pBK30683)_1 (100/100); IncN_1 (99.416/100); IncFIB(pNDM-Mar)_1 (99.544/100); IncFII(K)_1 (100/100); pKP1433_1 (99.711/100); IncFIB(K)_1 (100/100); Col(pHAD28)_1 (90.84/100)
ERR1761464	ERR1761464	ERS1477058	ERP020566	Unknown	Germany	51	10	Unknown	Unknown	2010	Klebsiella pneumoniae	147	147	KL64	Good	wzi64	O2v1	Very high	KPC-2	-	-	2	-	-	-	-	-	-	0	IncFIB(pKPHS1)_1 (99.821/100); IncFIB(pQil)_1 (100/100); IncFIB(K)_1 (98.929/100); IncFII(K)_1 (100/100); IncFII(K)_1 (97.973/100); Col(pHAD28)_1 (92.366/100)
ERR1761465	ERR1761465	ERS1477059	ERP020566	Unknown	Germany	51	10	Unknown	Unknown	2011	Klebsiella pneumoniae	147	147	KL64	Good	-	O2v1	Very high	KPC-2	-	-	2	-	-	-	-	-	-	0	IncFII(K)_1 (97.973/100); IncFIB(pKPHS1)_1 (95.536/100); IncFIB(pQil)_1 (100/100); Col(pHAD28)_1 (92.366/100)
ERR1761467	ERR1761467	ERS1477061	ERP020566	Unknown	Germany	51	10	Unknown	Unknown	2011	Klebsiella pneumoniae	101	101	KL17	Good	wzi137	O1v1	Good	KPC-2	CTX-M-15	-	2	-	-	-	ybt 9; ICEKp3	-	-	1	IncFII(K)_1 (97.973/100); IncFIB(K)_1 (98.929/100); IncFIB(pQil)_1 (100/100); Col(pHAD28)_1 (94.656/100); Col440I_1 (97.368/100); Col440II_1 (96.809/100)
ERR1761468	ERR1761468	ERS1477062	ERP020566	Unknown	Germany	51	10	Unknown	Unknown	2012	Klebsiella pneumoniae	258	258	KL23	Very high	wzi83	O2v2	Very high	KPC-2	-	-	2	-	-	-	-	-	-	0	IncFII(K)_1 (100/100); IncFIB(K)_1 (100/100); ColRNAI_1 (100/100); IncR_1 (100/100)
ERR1761469	ERR1761469	ERS1477063	ERP020566	Unknown	Germany	51	10	Unknown	Unknown	2012	Klebsiella pneumoniae	258	258	KL106	Good	wzi29	O2v2	Very high	KPC-2	-	-	2	-	-	-	ybt 13; ICEKp2	-	-	1	IncFII(K)_1 (97.973/100); IncX3_1 (100/100); IncFIB(K)_1 (100/100); ColRNAI_1 (100/100)
ERR1761470	ERR1761470	ERS1477064	ERP020566	Unknown	Germany	51	10	Unknown	Unknown	2012	Klebsiella pneumoniae	258	258	KL106	Good	-	O2v2	Good	KPC-2	SHV-12	-	2	-	-	-	-	-	-	0	IncX3_1 (100/100); IncFIB(pQil)_1 (100/100); IncFII(K)_1 (97.973/100); IncFIB(K)_1 (99.821/100); ColRNAI_1 (100/100)
ERR1761471	ERR1761471	ERS1477065	ERP020566	Unknown	Germany	51	10	Unknown	Unknown	2012	Klebsiella pneumoniae	258	258	KL106	Good	wzi29	O2v2	Very high	KPC-2	-	-	2	-	-	-	ybt 13; ICEKp2	-	-	1	IncFII(K)_1 (97.973/100); IncX3_1 (100/100); IncFIB(K)_1 (100/100); ColRNAI_1 (100/100)
ERR1761472	ERR1761472	ERS1477066	ERP020566	Unknown	Germany	51	10	Unknown	Unknown	2013	Klebsiella pneumoniae	258	258	KL106	Good	wzi29	O2v2	Good	KPC-2	-	MgrB-79%	3	-	-	-	-	-	-	0	IncFII(K)_1 (97.973/100); IncX3_1 (100/100); IncFIB(K)_1 (100/100); ColRNAI_1 (100/100)
ERR1761473	ERR1761473	ERS1477067	ERP020566	Unknown	Germany	51	10	Unknown	Unknown	2013	Klebsiella pneumoniae	258	258	KL106	Good	wzi29	O2v2	Very high	KPC-2	-	-	2	-	-	-	-	-	-	0	IncX3_1 (100/100); IncFIB(pQil)_1 (100/100); IncFII(K)_1 (97.973/100); IncFIB(K)_1 (100/100); ColRNAI_1 (100/100)
ERR1761474	ERR1761474	ERS1477068	ERP020566	Unknown	Germany	51	10	Unknown	Unknown	2014	Klebsiella pneumoniae	258	258	KL106	Good	wzi29	O2v2	Very high	KPC-2	-	-	2	-	-	-	-	-	-	0	IncFII(K)_1 (97.973/100); IncX3_1 (100/100); IncFIB(pQil)_1 (100/100); IncFIB(K)_1 (100/100)
ERR1761475	ERR1761475	ERS1477069	ERP020566	Unknown	Germany	51	10	Unknown	Unknown	2014	Klebsiella pneumoniae	258	258	KL106	Good	wzi29	O2v2	Very high	KPC-2	SHV-12	-	2	-	-	-	-	-	-	0	IncFII(K)_1 (97.973/100); IncX3_1 (100/100); IncFIB(K)_1 (100/100); ColRNAI_1 (100/100)
ERR1761476	ERR1761476	ERS1477070	ERP020566	Unknown	Germany	51	10	Unknown	Unknown	2010	Klebsiella pneumoniae	258	258	KL107	Very high	wzi154	O2v2	Very high	KPC-3	-	-	2	-	-	-	-	-	-	0	IncFII(K)_1 (100/100); IncFIB(pQil)_1 (99.865/100); ColRNAI_1 (100/100); IncFIB(K)_1 (100/100)
ERR1761477	ERR1761477	ERS1477071	ERP020566	Unknown	Germany	51	10	Unknown	Unknown	2010	Klebsiella pneumoniae	512	512	KL107	Good	wzi154	O2v2	Good	KPC-3	-	-	2	-	-	-	-	-	-	0	IncX3_1 (100/100); IncFII(K)_1 (97.973/100); ColRNAI_1 (100/100)
ERR1761478	ERR1761478	ERS1477072	ERP020566	Unknown	Germany	51	10	Unknown	Unknown	2010	Klebsiella pneumoniae	512	512	KL107	Very high	wzi154	O2v2	Very high	KPC-3	-	-	2	-	-	-	-	-	-	0	IncX3_1 (100/100); IncFIB(pQil)_1 (100/100); IncFIB(K)_1 (100/100); IncFII(K)_1 (100/100); ColRNAI_1 (100/100); IncFII(K)_1 (97.973/100)
ERR1761479	ERR1761479	ERS1477073	ERP020566	Unknown	Germany	51	10	Unknown	Unknown	2011	Klebsiella pneumoniae	258	258	KL107	Very high	wzi154	O2v2	Good	KPC-3	-	-	2	-	-	-	-	-	-	0	IncFII(K)_1 (100/100); IncFIB(pQil)_1 (100/100); ColRNAI_1 (100/100); IncFIB(K)_1 (100/100)
ERR1761480	ERR1761480	ERS1477074	ERP020566	Unknown	Germany	51	10	Unknown	Unknown	2012	Klebsiella pneumoniae	512	512	KL107	Very high	wzi154	O2v2	Very high	KPC-3	-	-	2	-	-	-	-	-	-	0	IncFII(K)_1 (100/100); IncX3_1 (100/100); IncFIB(K)_1 (100/100); ColRNAI_1 (100/100)
ERR1761481	ERR1761481	ERS1477075	ERP020566	Unknown	Germany	51	10	Unknown	Unknown	2012	Klebsiella pneumoniae	258	258	KL107	Very high	wzi154	O2v2	Very high	KPC-3	-	MgrB-51%	3	-	-	-	-	-	-	0	IncFII(K)_1 (100/100); IncX3_1 (100/100); IncFIB(K)_1 (100/100); ColRNAI_1 (100/100)
ERR1761482	ERR1761482	ERS1477076	ERP020566	Unknown	Germany	51	10	Unknown	Unknown	2013	Klebsiella pneumoniae	258	258	KL107	Very high	wzi154	O2v2	Very high	KPC-3	-	-	2	-	-	-	-	-	-	0	IncFII(K)_1 (100/100); IncFIB(pQil)_1 (100/100); IncFIB(K)_1 (100/100); ColRNAI_1 (100/100)
ERR1761483	ERR1761483	ERS1477077	ERP020566	Unknown	Germany	51	10	Unknown	Unknown	2014	Klebsiella pneumoniae	512	512	KL107	Very high	wzi154	O2v2	Very high	KPC-3	-	MgrB-60%	3	-	-	-	-	-	-	0	IncX3_1 (100/100); IncFII(K)_1 (97.973/100); IncFIB(pQil)_1 (100/100); IncFIB(K)_1 (100/100); IncFII(K)_1 (100/100); ColRNAI_1 (100/100); Col(MG828)_1 (93.511/100); ColpVC_1 (97.409/100)
ERR1761485	ERR1761485	ERS1477079	ERP020566	Unknown	Germany	51	10	Unknown	Unknown	2010	Klebsiella pneumoniae	629	629	KL10	Good	wzi100	O3/O3a	Good	OXA-48	CTX-M-15	-	2	-	-	-	-	-	-	0	IncC_1 (100/100); IncFIB(pKPHS1)_1 (97.321/100); IncL_1 (100/100); IncR_1 (100/100); Col(IMGS31)_1 (100/100); FIA(pBK30683)_1 (94.915/100)
ERR1761486	ERR1761486	ERS1477080	ERP020566	Unknown	Germany	51	10	Unknown	Unknown	2010	Klebsiella pneumoniae	391	391	KL30	Low	wzi554	O1v2	Very high	OXA-48	CTX-M-15	-	2	-	-	-	-	-	-	0	IncFII(K)_1 (95.946/100); IncL_1 (100/100); IncFIB(K)_1 (98.929/100); Col440II_1 (95.035/100); Col(pHAD28)_1 (90.909/100); Col(pHAD28)_1 (93.13/100)
ERR1761487	ERR1761487	ERS1477081	ERP020566	Unknown	Germany	51	10	Unknown	Unknown	2010	Klebsiella pneumoniae	101	101	KL17	None	wzi137	O1/O2v1	Very high	OXA-48	CTX-M-15	-	2	-	-	-	ybt 9; ICEKp3	-	-	1	IncL_1 (100/100); IncR_1 (100/100); FIA(pBK30683)_1 (94.915/100); Col(pHAD28)_1 (93.13/100); Col440II_1 (99.291/100)
ERR1761488	ERR1761488	ERS1477082	ERP020566	Unknown	Germany	51	10	Unknown	Unknown	2010	Klebsiella pneumoniae	2254	2254	KL30	None	wzi85	O1v1	Very high	OXA-48	CTX-M-15	-	2	-	-	-	-	-	-	0	IncL_1 (100/100); IncFIB(K)_1 (98.929/100); Col(pHAD28)_1 (90.909/100); Col440II_1 (97.872/100)
ERR1761489	ERR1761489	ERS1477083	ERP020566	Unknown	Germany	51	10	Unknown	Unknown	2011	Klebsiella pneumoniae	147	147	KL64	None	wzi64	O2v1	Very high	OXA-48	-	-	2	-	-	-	-	-	-	0	IncFII(K)_1 (95.946/100); IncFIB(K)_1 (100/100); IncFIB(pKPHS1)_1 (98.393/100); IncL_1 (100/100); ColRNAI_1 (97.71/100); Col440II_1 (99.291/100); Col440II_1 (96.809/100)
ERR1761490	ERR1761490	ERS1477084	ERP020566	Unknown	Germany	51	10	Unknown	Unknown	2011	Klebsiella pneumoniae	1399	1399	KL43	None	wzi43	O2v1	Very high	OXA-48	CTX-M-15;SHV-12	-	2	iuc 1	-	-	ybt 14; ICEKp5	-	rmpA2_6*-0%	4	IncL_1 (100/100); IncX3_1 (100/100); IncFII(K)_1 (97.973/100); IncFIB(pQil)_1 (100/100); IncR_1 (99.203/100); IncFIB(K)(pCAV1099-114)_1 (99.643/100); Col(pHAD28)_1 (90.909/100); Col(pHAD28)_1 (90.909/100)
ERR1761491	ERR1761491	ERS1477085	ERP020566	Unknown	Germany	51	10	Unknown	Unknown	2011	Klebsiella pneumoniae	101	101	KL17	None	wzi137	O1v1	Very high	OXA-48	CTX-M-15	-	2	-	-	-	ybt 9; ICEKp3	-	-	1	IncL_1 (100/100); FIA(pBK30683)_1 (94.915/100); IncR_1 (100/100); Col(pHAD28)_1 (93.13/100); Col440II_1 (96.809/100); Col440II_1 (99.291/100)
ERR1761492	ERR1761492	ERS1477086	ERP020566	Unknown	Germany	51	10	Unknown	Unknown	2011	Klebsiella pneumoniae	101	101	KL17	None	wzi137	O1v1	Good	OXA-48	CTX-M-15	-	2	-	-	-	ybt 9; ICEKp3	-	-	1	IncL_1 (100/100); IncFIB(pKPHS1)_1 (95.536/100); IncR_1 (100/100); IncFIB(K)_1 (98.929/100); Col156_1 (94.805/100); Col440I_1 (95.614/100); Col440I_1 (96.491/100); Col(BS512)_1 (100/100); ColpVC_1 (98.446/100); Col(MG828)_1 (93.511/100)
ERR1761493	ERR1761493	ERS1477087	ERP020566	Unknown	Germany	51	10	Unknown	Unknown	2011	Klebsiella pneumoniae	11	11	KL125	None	wzi177	O3b	Very high	OXA-48	CTX-M-15	-	2	-	-	-	-	-	-	0	IncL_1 (100/100); IncFII(K)_1 (100/100); IncFIB(K)_1 (100/100); Col440I_1 (95.614/100); ColpVC_1 (98.446/100); Col(MG828)_1 (93.511/100); FIA(pBK30683)_1 (94.915/100)
ERR1761494	ERR1761494	ERS1477088	ERP020566	Unknown	Germany	51	10	Unknown	Unknown	2011	Klebsiella pneumoniae	395	395	KL2	None	wzi2	O1v1	Good	OXA-48	CTX-M-15	MgrB-60%	3	iuc 1	-	-	ybt 16; ICEKp12	-	-	4	IncFIB(pNDM-Mar)_1 (99.544/100); IncFIA(HI1)_1 (97.165/100); IncFII(K)_1 (98.649/100); IncL_1 (100/100); IncHI1B(pNDM-MAR)_1 (99.825/100); IncR_1 (100/100); Col(pHAD28)_1 (90.909/100); Col(MG828)_1 (93.511/100); ColpVC_1 (98.446/100)
ERR1761495	ERR1761495	ERS1477089	ERP020566	Unknown	Germany	51	10	Unknown	Unknown	2011	Klebsiella pneumoniae	147	147	KL64	None	wzi64	O2v1	Very high	OXA-48	CTX-M-15	-	2	-	-	-	-	-	-	0	IncFII(K)_1 (95.946/100); IncFIB(pKPHS1)_1 (95.536/100); IncL_1 (100/100); Col(pHAD28)_1 (92.366/100); Col440I_1 (95.614/100); ColpVC_1 (97.927/100); Col(MG828)_1 (93.511/100)
ERR1761496	ERR1761496	ERS1477090	ERP020566	Unknown	Germany	51	10	Unknown	Unknown	2012	Klebsiella pneumoniae	147	147	KL64	None	wzi64	O2v1	Very high	OXA-48	CTX-M-15	MgrB-0%	3	-	-	-	ybt 10; ICEKp4	-	-	1	IncFII(K)_1 (97.973/100); IncM1_1 (99.594/100); IncFIB(K)_1 (98.75/100); IncR_1 (100/100); ColpVC_1 (98.446/100); Col(MG828)_1 (93.511/100)
ERR1761497	ERR1761497	ERS1477091	ERP020566	Unknown	Germany	51	10	Unknown	Unknown	2012	Klebsiella pneumoniae	23	23	KL1	Very high	wzi1	O1v2	Very high	OXA-48	CTX-M-15	-	2	iuc 1	clb 2	iro 1	ybt 1; ICEKp10	rmp 1; KpVP-1 (incomplete)	rmpA2_8-60%	5	repB_KLEB (100/100); IncFII(K)_1 (95.946/100); IncL_1 (100/100); ColpVC_1 (98.446/100)
ERR1761498	ERR1761498	ERS1477092	ERP020566	Unknown	Germany	51	10	Unknown	Unknown	2012	Klebsiella pneumoniae	147	147	KL64	None	wzi64	O2v1	Very high	OXA-48	-	-	2	-	-	-	ybt 16; ICEKp12	-	-	1	IncFIB(pNDM-Mar)_1 (99.317/100); IncC_1 (100/100); IncHI1B(pNDM-MAR)_1 (99.474/100); IncL_1 (100/100); IncR_1 (100/100); Col440I_1 (96.491/100); ColpVC_1 (98.964/100)
ERR1761499	ERR1761499	ERS1477093	ERP020566	Unknown	Germany	51	10	Unknown	Unknown	2012	Klebsiella pneumoniae	395	395	KL2	None	wzi2	O1v1	Good	OXA-48	CTX-M-15;SHV-2A^	-	2	iuc 1	-	-	ybt 16; ICEKp12	-	-	4	IncL_1 (100/100); IncFIB(pNDM-Mar)_1 (99.544/100); IncHI1B(pNDM-MAR)_1 (99.825/100); IncR_1 (100/100); ColpVC_1 (97.927/100)
ERR1761500	ERR1761500	ERS1477094	ERP020566	Unknown	Germany	51	10	Unknown	Unknown	2012	Klebsiella pneumoniae	101	101	KL17	None	wzi137	O1v1	Very high	OXA-48	CTX-M-15	-	2	-	-	-	ybt 9; ICEKp3	-	-	1	IncL_1 (100/100); IncFIB(K)_1 (100/100); Col(pHAD28)_1 (93.13/100)
ERR1761501	ERR1761501	ERS1477095	ERP020566	Unknown	Germany	51	10	Unknown	Unknown	2013	Klebsiella pneumoniae	101	101	KL17	None	wzi137	O1v1	Very high	OXA-48	CTX-M-15	-	2	-	-	-	ybt 9; ICEKp3	-	-	1	IncL_1 (100/100); IncFIB(K)_1 (100/100); IncFII(K)_1 (97.297/100); IncR_1 (100/100); Col(pHAD28)_1 (93.13/100); FIA(pBK30683)_1 (94.915/100); Col440II_1 (99.291/100); ColpVC_1 (98.446/100)
ERR1761502	ERR1761502	ERS1477096	ERP020566	Unknown	Germany	51	10	Unknown	Unknown	2013	Klebsiella pneumoniae	101	101	KL17	Good	wzi137	O1v1	Very high	OXA-48	CTX-M-14^	-	2	-	-	-	ybt 9; ICEKp3	-	-	1	IncM1_1 (99.594/100); IncR_1 (100/100); Col440II_1 (99.291/100); Col(pHAD28)_1 (93.13/100)
ERR1761503	ERR1761503	ERS1477097	ERP020566	Unknown	Germany	51	10	Unknown	Unknown	2013	Klebsiella pneumoniae	147	147	KL112	None	wzi12	O2v2	Good	OXA-48	-	-	2	-	-	-	ybt 16; ICEKp12	-	-	1	IncFII(K)_1 (99.324/100); IncL_1 (100/100); IncFIB(K)_1 (98.929/100); ColRNAI_1 (100/100); ColpVC_1 (98.446/100); Col(pHAD28)_1 (92.366/100)
ERR1761504	ERR1761504	ERS1477098	ERP020566	Unknown	Germany	51	10	Unknown	Unknown	2013	Klebsiella pneumoniae	1399	1399	KL43	None	wzi43	O2v1	Good	OXA-48	CTX-M-15;SHV-12	-	2	iuc 1	-	-	ybt 14; ICEKp5	-	rmpA2_6*-0%	4	IncFII(K)_1 (97.973/100); IncX3_1 (100/100); IncL_1 (100/100); IncFIB(pQil)_1 (100/100); IncFII_1 (99.617/100); IncFIB(K)(pCAV1099-114)_1 (99.643/100)
ERR1761505	ERR1761505	ERS1477099	ERP020566	Unknown	Germany	51	10	Unknown	Unknown	2013	Klebsiella pneumoniae	1399	1399	KL43	None	wzi43	O2v1	Good	OXA-48	CTX-M-15	MgrB-0%	3	iuc 1	-	-	ybt 14; ICEKp5	-	-	4	IncL_1 (100/100); IncX3_1 (100/100); IncFII(K)_1 (97.973/100); IncFIB(pQil)_1 (100/100); IncR_1 (99.203/100); IncFIB(K)(pCAV1099-114)_1 (99.643/100); Col(pHAD28)_1 (90.909/100)
ERR1761506	ERR1761506	ERS1477100	ERP020566	Unknown	Germany	51	10	Unknown	Unknown	2013	Klebsiella pneumoniae	101	101	KL17	None	wzi137	O1v1	Good	OXA-48	CTX-M-15	-	2	-	-	-	ybt 9; ICEKp3	-	-	1	IncL_1 (100/100); IncR_1 (100/100); FIA(pBK30683)_1 (94.915/100); Col(pHAD28)_1 (93.13/100); Col440II_1 (96.809/100)
ERR1761508	ERR1761508	ERS1477102	ERP020566	Unknown	Germany	51	10	Unknown	Unknown	2014	Klebsiella pneumoniae	17	17	KL162	Very high	wzi555	OL102	None	OXA-48	-	-	2	-	-	-	-	-	-	0	IncL_1 (100/100); IncX3_1 (100/100); IncFIB(K)(pCAV1099-114)_1 (99.821/100); IncR_1 (99.602/100)
ERR1761510	ERR1761510	ERS1477104	ERP020566	Unknown	Germany	51	10	Unknown	Unknown	2014	Klebsiella pneumoniae	15	15	KL24	Very high	wzi24	O1v1	Very high	OXA-48	-	-	2	-	-	-	ybt 10; ICEKp4	-	-	1	IncL_1 (100/100); Col440I_1 (97.368/100)
ERR1761511	ERR1761511	ERS1477105	ERP020566	Unknown	Germany	51	10	Unknown	Unknown	2014	Klebsiella pneumoniae	101	101	KL17	None	wzi137	O1v1	Very high	OXA-48	CTX-M-14^	-	2	-	-	-	ybt 9; ICEKp3	-	-	1	IncM1_1 (99.594/100); IncR_1 (100/100); Col440II_1 (99.291/100); Col(pHAD28)_1 (93.13/100)
ERR1761512	ERR1761512	ERS1477106	ERP020566	Unknown	Germany	51	10	Unknown	Unknown	2012	Klebsiella pneumoniae	15	15	KL107	None	wzi552	O1v1	Good	NDM-1	CTX-M-15	-	2	-	-	-	-	-	-	0	IncFIB(pQil)_1 (100/100); IncFII(K)_1 (95.946/100); IncN2_1 (97.275/100); IncFIB(K)(pCAV1099-114)_1 (99.643/100)
ERR1761513	ERR1761513	ERS1477107	ERP020566	Unknown	Germany	51	10	Unknown	Unknown	2013	Klebsiella pneumoniae	16	16	KL51	None	wzi50	O3b	Very high	NDM-1	CTX-M-15	-	2	-	-	-	ybt 9; ICEKp3	-	-	1	IncFIB(pQil)_1 (100/100); IncFII(K)_1 (97.973/100); Col(pHAD28)_1 (92.366/100); Col440II_1 (100/100)
ERR1761514	ERR1761514	ERS1477108	ERP020566	Unknown	Germany	51	10	Unknown	Unknown	2014	Klebsiella pneumoniae	15	15	KL19	Good	wzi19	O1v2	Good	NDM-1	CTX-M-15	-	2	-	-	-	-	-	-	0	IncFIB(pQil)_1 (100/100); IncFIB(K)_1 (98.75/100); IncFII(K)_1 (97.973/100); IncFII(K)_1 (97.973/100)
ERR1761515	ERR1761515	ERS1477109	ERP020566	Unknown	Germany	51	10	Unknown	Unknown	2014	Klebsiella pneumoniae	147	147	KL64	None	wzi64	O2v1	Very high	NDM-1	CTX-M-15	MgrB-62%	3	-	-	-	ybt 10; ICEKp4	-	-	1	IncFII(pKPX1)_1 (100/100); IncFIB(pKPHS1)_1 (97.321/100); IncR_1 (100/100); Col440I_1 (95.614/100); Col(pHAD28)_1 (92.366/100)
ERR1761516	ERR1761516	ERS1477110	ERP020566	Unknown	Germany	51	10	Unknown	Unknown	2014	Klebsiella pneumoniae	340	340	KL15	None	wzi50	O4	Very high	NDM-1	CTX-M-15	-	2	-	-	-	ybt 13; ICEKp2	-	-	1	IncFII(Yp)_1 (99.13/100); IncFII(K)_1 (100/100); IncFIB(K)_1 (100/100); IncFII_1 (100/100); IncFIB(pB171)_1 (91.757/100); Col440I_1 (96.491/100); Col(BS512)_1 (100/100)
ERR1761517	ERR1761517	ERS1477111	ERP020566	Unknown	Germany	51	10	Unknown	Unknown	2012	Klebsiella pneumoniae	258	258	KL106	Good	wzi29	O2v2	Very high	KPC-2	-	-	2	-	-	-	-	-	-	0	IncX3_1 (100/100); IncFIB(pQil)_1 (100/100); IncFII(K)_1 (97.973/100); IncFIB(K)_1 (100/100); Col440I_1 (96.491/100); ColRNAI_1 (100/100)
ERR1761518	ERR1761518	ERS1477112	ERP020566	Unknown	Germany	51	10	Unknown	Unknown	2010	Klebsiella pneumoniae	258	258	KL106	None	wzi29	O2v2	Very high	KPC-2	SHV-12	-	2	-	-	-	-	-	-	0	IncFII(K)_1 (97.973/100); IncX3_1 (100/100); IncFIB(K)_1 (100/100); ColRNAI_1 (100/100); Col440I_1 (96.491/100)
ERR1761519	ERR1761519	ERS1477113	ERP020566	Unknown	Germany	51	10	Unknown	Unknown	2012	Klebsiella pneumoniae	258	258	KL106	None	wzi29	O2v2	Very high	KPC-2	-	MgrB-0%	3	-	-	-	-	-	-	0	IncFII(K)_1 (97.973/100); IncFIB(pQil)_1 (100/100); IncX3_1 (100/100); IncFIB(K)_1 (100/100); ColRNAI_1 (100/100); Col440I_1 (96.491/100)
ERR1761520	ERR1761520	ERS1477114	ERP020566	Unknown	Germany	51	10	Unknown	Unknown	2011	Klebsiella pneumoniae	258	258	KL106	Good	wzi29	O2v2	Good	KPC-2	-	-	2	-	-	-	-	-	-	0	IncFII(K)_1 (97.973/100); IncFIB(K)_1 (100/100); IncFIB(pQil)_1 (100/100); ColRNAI_1 (100/100)
ERR1761521	ERR1761521	ERS1477115	ERP020566	Unknown	Germany	51	10	Unknown	Unknown	2012	Klebsiella pneumoniae	258	258	KL106	None	wzi29	O2v2	Good	KPC-2	-	MgrB-79%	3	-	-	-	-	-	-	0	IncFII(K)_1 (97.973/100); IncX3_1 (100/100); IncFIB(K)_1 (100/100); ColRNAI_1 (100/100)
ERR1761522	ERR1761522	ERS1477116	ERP020566	Unknown	Germany	51	10	Unknown	Unknown	2011	Klebsiella pneumoniae	258	258	KL106	Good	wzi29	O2v2	Very high	KPC-2	-	-	2	-	-	-	-	-	-	0	IncX3_1 (100/100); IncFII(K)_1 (97.973/100); IncFIB(pQil)_1 (100/100); IncFIB(K)_1 (100/100); ColRNAI_1 (100/100)
ERR1761523	ERR1761523	ERS1477117	ERP020566	Unknown	Germany	51	10	Unknown	Unknown	2014	Klebsiella pneumoniae	307	307	KL102	Very high	wzi173	O2v2	High	OXA-48	CTX-M-15	-	2	-	-	-	-	-	-	0	IncFIB(K)_1 (98.929/100); IncL_1 (100/100)
ERR1761524	ERR1761524	ERS1477118	ERP020566	Unknown	Germany	51	10	Unknown	Unknown	2009	Klebsiella pneumoniae	512	512	KL107	Very high	wzi154	O2v2	Good	KPC-3	-	-	2	-	-	-	-	-	-	0	IncX3_1 (100/100); IncFII(K)_1 (97.973/100); IncFIB(K)_1 (100/100); ColRNAI_1 (100/100)
ERR1761525	ERR1761525	ERS1477119	ERP020566	Unknown	Germany	51	10	Unknown	Unknown	2009	Klebsiella pneumoniae	512	512	KL107	Very high	wzi154	O2v2	Good	KPC-3	-	-	2	-	-	-	-	-	-	0	IncFII(K)_1 (97.973/100); IncFIB(K)_1 (100/100); ColRNAI_1 (100/100); IncX3_1 (99.465/100)
ERR1761526	ERR1761526	ERS1477120	ERP020566	Unknown	Germany	51	10	Unknown	Unknown	2010	Klebsiella pneumoniae	512	512	KL107	Very high	wzi154	O2v2	Good	KPC-3	-	-	2	-	-	-	-	-	-	0	IncFII(K)_1 (97.973/100); IncFIB(K)_1 (100/100); ColRNAI_1 (100/100); IncX3_1 (100/100)
ERR1761527	ERR1761527	ERS1477121	ERP020566	Unknown	Germany	51	10	Unknown	Unknown	2010	Klebsiella pneumoniae	512	512	KL107	Good	wzi154	O2v2	Good	KPC-3	-	-	2	-	-	-	-	-	-	0	IncFII(K)_1 (97.973/100); IncFIB(K)_1 (100/100); ColRNAI_1 (100/100); IncX3_1 (100/100)
ERR1761528	ERR1761528	ERS1477122	ERP020566	Unknown	Germany	51	10	Unknown	Unknown	2011	Klebsiella pneumoniae	512	512	KL107	Very high	wzi154	O2v2	Very high	KPC-3	-	-	2	-	-	-	-	-	-	0	IncFIB(K)_1 (100/100); IncFII(K)_1 (97.973/100); ColRNAI_1 (100/100); IncQ2_1 (96.444/100); IncQ2_1 (96.444/100)
ERR1761529	ERR1761529	ERS1477123	ERP020566	Unknown	Germany	51	10	Unknown	Unknown	2011	Klebsiella pneumoniae	512	512	KL107	Good	wzi154	O2v2	Good	KPC-3	-	-	2	-	-	-	-	-	-	0	IncFII(K)_1 (97.973/100); IncFIB(K)_1 (100/100); ColRNAI_1 (100/100)
ERR1761530	ERR1761530	ERS1477124	ERP020566	Unknown	Germany	51	10	Unknown	Unknown	2012	Klebsiella pneumoniae	512	512	KL107	Very high	wzi154	O2v2	Good	-	-	-	0	-	-	-	-	-	-	0	IncFIB(pQil)_1 (100/100); IncFIB(K)_1 (100/100); ColRNAI_1 (100/100); IncFII(K)_1 (100/100); IncFII(K)_1 (97.973/100); IncX3_1 (100/100)
ERR1761531	ERR1761531	ERS1477125	ERP020566	Unknown	Germany	51	10	Unknown	Unknown	2012	Klebsiella pneumoniae	512	512	KL107	Good	wzi154	O2v2	Good	KPC-3	-	MgrB-62%	3	-	-	-	-	-	-	0	IncFIB(pQil)_1 (100/100); IncFIB(K)_1 (100/100); ColRNAI_1 (100/100); IncFII(K)_1 (100/100); IncX3_1 (100/100); IncFII(K)_1 (97.973/100)
ERR1761533	ERR1761533	ERS1477127	ERP020566	Unknown	Germany	51	10	Unknown	Unknown	2010	Klebsiella pneumoniae	512	512	KL107	Very high	wzi154	O2v2	Good	KPC-3	-	-	2	-	-	-	-	-	-	0	IncFII(K)_1 (97.973/100); IncX3_1 (100/100); IncFIB(K)_1 (100/100); ColRNAI_1 (100/100)
ERR1761534	ERR1761534	ERS1477128	ERP020566	Unknown	Germany	51	10	Unknown	Unknown	2010	Klebsiella pneumoniae	512	512	KL107	Good	wzi154	O2v2	Good	KPC-3	-	-	2	-	-	-	-	-	-	0	IncFII(K)_1 (97.973/100); IncFIB(K)_1 (100/100)
ERR1761535	ERR1761535	ERS1477129	ERP020566	Unknown	Germany	51	10	Unknown	Unknown	2013	Klebsiella pneumoniae	512	512	KL107	Very high	wzi154	O2v2	Good	KPC-3	-	MgrB-53%	3	-	-	-	-	-	-	0	IncX3_1 (100/100); IncFIB(pQil)_1 (100/100); IncFII(K)_1 (100/100); IncFIB(K)_1 (100/100); ColRNAI_1 (100/100); IncFII(K)_1 (97.973/100)
ERR1761536	ERR1761536	ERS1477130	ERP020566	Unknown	Germany	51	10	Unknown	Unknown	2013	Klebsiella pneumoniae	512	512	KL107	Very high	wzi154	O2v2	Good	KPC-3	-	-	2	-	-	-	-	-	-	0	IncX3_1 (100/100); IncFIB(pQil)_1 (100/100); IncFIB(K)_1 (100/100); IncL_1 (98.492/100); ColRNAI_1 (100/100); IncFII(K)_1 (97.973/100); IncFII(K)_1 (100/100)
ERR1761537	ERR1761537	ERS1477131	ERP020566	Unknown	Germany	51	10	Unknown	Unknown	2013	Klebsiella pneumoniae	512	512	KL107	Very high	wzi154	O2v2	Good	KPC-3	-	MgrB-53%	3	-	-	-	-	-	-	0	IncX3_1 (100/100); IncFIB(pQil)_1 (100/100); IncFII(K)_1 (97.973/100); IncFIB(K)_1 (100/100); ColRNAI_1 (100/100); IncFII(K)_1 (100/100)
ERR1761538	ERR1761538	ERS1477132	ERP020566	Unknown	Germany	51	10	Unknown	Unknown	2010	Klebsiella pneumoniae	44e0b967e3a9f3ef1fd3b1946ce343977857cb5c	37-1LV	KL38	Good	wzi96	O3b	Very high	KPC-3	CTX-M-15;SHV-12	-	2	-	-	-	-	-	-	0	IncFIB(pKPHS1)_1 (95.536/100); IncFII(K)_1 (97.973/100); IncFII_1 (100/100); IncFIB(pQil)_1 (100/100); IncN_1 (99.805/100); Col440I_1 (96.491/100)
ERR1761539	ERR1761539	ERS1477133	ERP020566	Unknown	Germany	51	10	Unknown	Unknown	2012	Klebsiella pneumoniae	512	512	KL107	Very high	wzi154	O2v2	Very high	KPC-3	-	-	2	-	-	-	-	-	-	0	IncX3_1 (100/100); IncFII(K)_1 (97.973/100); IncFIB(pQil)_1 (100/100); IncFIB(K)_1 (100/100); ColRNAI_1 (100/100)
ERR1761540	ERR1761540	ERS1477134	ERP020566	Unknown	Germany	51	10	Unknown	Unknown	2010	Klebsiella pneumoniae	a9938a87c59e9f256a0a0b8c222a26ea3bc648e6	784-1LV	KL146	Good	wzi118	O1/O2v2	Good	KPC-2	-	-	2	-	-	-	-	-	-	0	IncC_1 (100/100); IncFIB(pQil)_1 (100/100); IncFIB(K)_1 (100/100); IncFII(K)_1 (97.973/100); IncFII(K)_1 (97.973/100)
ERR1761541	ERR1761541	ERS1477135	ERP020566	Unknown	Germany	51	10	Unknown	Unknown	2013	Klebsiella pneumoniae	258	258	KL106	Good	wzi29	O2v2	Very high	KPC-2	-	MgrB-60%	3	-	-	-	ybt 13; ICEKp2	-	-	1	IncX3_1 (100/100); IncFIB(pQil)_1 (100/100); IncFII(K)_1 (97.973/100); IncFIB(K)_1 (100/100); ColRNAI_1 (100/100)
ERR1761542	ERR1761542	ERS1477136	ERP020566	Unknown	Germany	51	10	Unknown	Unknown	2009	Klebsiella pneumoniae	258	258	KL106	Good	wzi29	O2v2	Very high	KPC-2	-	-	2	-	-	-	-	-	-	0	IncFII(K)_1 (97.973/100); IncX3_1 (100/100); IncFIB(pQil)_1 (100/100); IncFIB(K)_1 (100/100); ColRNAI_1 (100/100)
ERR1761543	ERR1761543	ERS1477137	ERP020566	Unknown	Germany	51	10	Unknown	Unknown	2009	Klebsiella pneumoniae	258	258	KL106	None	wzi29	O2v2	Very high	KPC-2	-	MgrB-0%	3	-	-	-	-	-	-	0	IncX3_1 (100/100); IncFIB(pQil)_1 (100/100); IncFII(K)_1 (97.973/100); IncFIB(K)_1 (100/100); ColRNAI_1 (100/100)
ERR1761544	ERR1761544	ERS1477138	ERP020566	Unknown	Germany	51	10	Unknown	Unknown	2010	Klebsiella pneumoniae	258	258	KL106	Good	wzi29	O2v2	Very high	KPC-2	-	-	2	-	-	-	-	-	-	0	IncFII(K)_1 (97.973/100); IncX3_1 (100/100); ColRNAI_1 (100/100); IncFIB(K)_1 (100/100)
ERR1761545	ERR1761545	ERS1477139	ERP020566	Unknown	Germany	51	10	Unknown	Unknown	2011	Klebsiella pneumoniae	258	258	KL106	None	wzi29	O2v2	Very high	KPC-2	-	-	2	-	-	-	-	-	-	0	IncX3_1 (100/100); IncFII(K)_1 (97.973/100); IncFIB(K)_1 (100/100); ColRNAI_1 (100/100)
ERR1761546	ERR1761546	ERS1477140	ERP020566	Unknown	Germany	51	10	Unknown	Unknown	2012	Klebsiella pneumoniae	258	258	KL106	Good	wzi29	O2v2	Very high	KPC-2	-	-	2	-	-	-	-	-	-	0	IncFII(K)_1 (97.973/100); IncX3_1 (100/100); IncFIB(K)_1 (100/100); ColRNAI_1 (100/100)
ERR1761547	ERR1761547	ERS1477141	ERP020566	Unknown	Germany	51	10	Unknown	Unknown	2012	Klebsiella pneumoniae	258	258	KL106	Good	wzi29	O2v2	Very high	KPC-2	-	-	2	-	-	-	-	-	-	0	IncFII(K)_1 (97.973/100); IncX3_1 (100/100); ColRNAI_1 (100/100); IncFIB(K)_1 (100/100)
ERR1761548	ERR1761548	ERS1477142	ERP020566	Unknown	Germany	51	10	Unknown	Unknown	2011	Klebsiella pneumoniae	258	258	KL106	Good	wzi29	O2v2	Good	KPC-2	-	-	2	-	-	-	ybt 13; ICEKp2	-	-	1	IncFII(K)_1 (97.973/100); IncFIB(pQil)_1 (100/100); ColRNAI_1 (100/100)
ERR1761549	ERR1761549	ERS1477143	ERP020566	Unknown	Germany	51	10	Unknown	Unknown	2012	Klebsiella pneumoniae	147	147	KL64	Good	wzi64	O2v1	Very high	KPC-2	VEB-1	-	2	-	-	-	-	-	-	0	IncC_1 (100/100); IncFIB(pKPHS1)_1 (95.536/100); IncFII(K)_1 (97.973/100); IncFIB(pQil)_1 (100/100); ColRNAI_1 (100/100); Col(pHAD28)_1 (92.366/100)
ERR1761550	ERR1761550	ERS1477144	ERP020566	Unknown	Germany	51	10	Unknown	Unknown	2011	Klebsiella pneumoniae	258	258	KL106	Good	wzi29	O2v2	Very high	KPC-2	-	-	2	-	-	-	-	-	-	0	IncFIB(pQil)_1 (100/100); IncFII(K)_1 (97.973/100); IncX3_1 (100/100); IncFIB(K)_1 (100/100); ColRNAI_1 (100/100)
ERR1761551	ERR1761551	ERS1477145	ERP020566	Unknown	Germany	51	10	Unknown	Unknown	2009	Klebsiella pneumoniae	258	258	KL106	Good	wzi29	O2v2	Very high	KPC-2	-	MgrB-62%	3	-	-	-	ybt 13; ICEKp2	-	-	1	IncFII(K)_1 (97.973/100); IncX3_1 (100/100); IncFIB(pQil)_1 (100/100); IncFIB(K)_1 (100/100); ColRNAI_1 (100/100)
ERR1761552	ERR1761552	ERS1477146	ERP020566	Unknown	Germany	51	10	Unknown	Unknown	2011	Klebsiella pneumoniae	258	258	KL106	Good	wzi29	O2v2	Very high	KPC-2	-	-	2	-	-	-	-	-	-	0	IncX3_1 (100/100); IncFIB(pQil)_1 (100/100); IncFII(K)_1 (97.973/100); IncFIB(K)_1 (100/100); ColRNAI_1 (100/100)
ERR1761553	ERR1761553	ERS1477147	ERP020566	Unknown	Germany	51	10	Unknown	Unknown	2011	Klebsiella pneumoniae	258	258	KL106	Good	wzi29	O2v2	Very high	KPC-2	-	-	2	-	-	-	-	-	-	0	IncX3_1 (100/100); IncFII(K)_1 (97.973/100); IncFIB(pQil)_1 (100/100); IncFIB(K)_1 (100/100); ColRNAI_1 (100/100)
ERR1761554	ERR1761554	ERS1477148	ERP020566	Unknown	Germany	51	10	Unknown	Unknown	2009	Klebsiella pneumoniae	147	147	KL64	Perfect	wzi64	O2v1	Very high	OXA-48	CTX-M-15	-	2	-	-	-	ybt 9; ICEKp3	-	-	1	IncFIB(pQil)_1 (100/100); IncL_1 (100/100); IncFIB(K)(pCAV1099-114)_1 (100/100); IncFIA(HI1)_1 (96.392/100); IncHI1B(pNDM-MAR)_1 (100/100); Col440I_1 (97.368/100); IncFII(K)_1 (97.973/100)
ERR1761555	ERR1761555	ERS1477149	ERP020566	Unknown	Germany	51	10	Unknown	Unknown	2010	Klebsiella pneumoniae	147	147	KL64	Perfect	wzi64	O2v1	Very high	OXA-48	CTX-M-15	-	2	-	-	-	ybt 9; ICEKp3	-	-	1	IncFIB(pQil)_1 (100/100); IncL_1 (100/100); IncFIA(HI1)_1 (96.392/100); IncHI1B(pNDM-MAR)_1 (100/100); IncFIB(K)(pCAV1099-114)_1 (100/100); IncFII(K)_1 (97.973/100); Col440I_1 (97.368/100)
ERR1761556	ERR1761556	ERS1477150	ERP020566	Unknown	Germany	51	10	Unknown	Unknown	2012	Klebsiella pneumoniae	101	101	KL17	Very high	wzi137	O1v1	Very high	OXA-48	CTX-M-15	-	2	-	-	-	ybt 9; ICEKp3	-	-	1	IncL_1 (100/100); IncR_1 (100/100); Col440II_1 (99.291/100); Col(pHAD28)_1 (93.13/100); FIA(pBK30683)_1 (94.915/100); Col(BS512)_1 (100/100)
ERR1761557	ERR1761557	ERS1477151	ERP020566	Unknown	Germany	51	10	Unknown	Unknown	2012	Klebsiella pneumoniae	147	147	KL64	Perfect	wzi64	O2v1	Very high	OXA-48	CTX-M-15	-	2	-	-	-	-	-	-	0	IncFIB(pKPHS1)_1 (98.393/100); IncL_1 (100/100); IncFII(K)_1 (97.297/100); IncFIB(K)_1 (100/100); ColRNAI_1 (97.71/100); ColRNAI_1 (97.71/100); IncFII(K)_1 (95.946/100)
ERR1761558	ERR1761558	ERS1477152	ERP020566	Unknown	Germany	51	10	Unknown	Unknown	2013	Klebsiella pneumoniae	101	101	KL17	Very high	wzi137	O1v1	Good	OXA-48	CTX-M-15	-	2	-	-	-	ybt 9; ICEKp3	-	-	1	IncL_1 (100/100); IncR_1 (100/100); Col(pHAD28)_1 (93.13/100); Col(pHAD28)_1 (93.13/100); Col440II_1 (96.809/100); FIA(pBK30683)_1 (94.915/100)
ERR1761559	ERR1761559	ERS1477153	ERP020566	Unknown	Germany	51	10	Unknown	Unknown	2013	Klebsiella pneumoniae	101	101	KL17	Very high	wzi137	O1v1	Very high	OXA-48	CTX-M-15	-	2	-	-	-	ybt 9; ICEKp3	-	-	1	IncL_1 (100/100); IncR_1 (100/100); FIA(pBK30683)_1 (94.915/100)
ERR1761560	ERR1761560	ERS1477154	ERP020566	Unknown	Germany	51	10	Unknown	Unknown	2013	Klebsiella pneumoniae	101	101	KL17	Very high	wzi137	O1v1	Very high	OXA-48	CTX-M-14^	MgrB-53%	3	-	-	-	ybt 9; ICEKp3	-	-	1	IncM1_1 (99.594/100); IncR_1 (100/100); Col(pHAD28)_1 (93.13/100); Col(pHAD28)_1 (93.13/100); Col440II_1 (99.291/100)
ERR1761561	ERR1761561	ERS1477155	ERP020566	Unknown	Germany	51	10	Unknown	Unknown	2013	Klebsiella pneumoniae	101	101	KL17	Very high	wzi137	O1v1	Very high	OXA-48	CTX-M-15	-	2	-	-	-	ybt 9; ICEKp3	-	-	1	IncL_1 (100/100); IncR_1 (100/100); Col(pHAD28)_1 (93.13/100); Col440II_1 (99.291/100); FIA(pBK30683)_1 (94.915/100)
ERR1761562	ERR1761562	ERS1477156	ERP020566	Unknown	Germany	51	10	Unknown	Unknown	2013	Klebsiella pneumoniae	147	147	KL64	Very high	wzi64	O2v1	Very high	OXA-48	CTX-M-15	-	2	-	-	-	ybt 16; ICEKp12	-	-	1	IncHI1B(pNDM-MAR)_1 (99.474/100); IncFIB(pNDM-Mar)_1 (99.317/100); IncL_1 (100/100); IncC_1 (100/100); IncR_1 (100/100); Col(pHAD28)_1 (92.366/100)
ERR1761563	ERR1761563	ERS1477157	ERP020566	Unknown	Germany	51	10	Unknown	Unknown	2013	Klebsiella pneumoniae	101	101	KL17	Good	wzi137	O1v1	Very high	OXA-48	CTX-M-15	-	2	-	-	-	ybt 9; ICEKp3	-	-	1	IncL_1 (100/100); IncFIB(K)_1 (100/100); IncR_1 (100/100); Col(pHAD28)_1 (93.13/100); FIA(pBK30683)_1 (94.915/100); Col440II_1 (96.809/100)
ERR1761564	ERR1761564	ERS1477158	ERP020566	Unknown	Germany	51	10	Unknown	Unknown	2008	Klebsiella pneumoniae	512	512	KL107	Very high	wzi154	O2v2	Very high	KPC-3	-	-	2	-	-	-	-	-	-	0	IncFII(K)_1 (100/100); IncFII(K)_1 (97.973/100); IncX3_1 (100/100); IncFIB(pQil)_1 (100/100); ColRNAI_1 (100/100); IncFIB(K)_1 (100/100); Col440II_1 (96.809/100); Col(pHAD28)_1 (93.13/100)
ERR1761565	ERR1761565	ERS1477159	ERP020566	Unknown	Germany	51	10	Unknown	Unknown	2012	Klebsiella pneumoniae	101	101	KL17	Very high	wzi137	O1v1	Very high	OXA-48	CTX-M-14^	-	2	-	-	-	ybt 9; ICEKp3	-	-	1	IncM1_1 (99.594/100); IncR_1 (100/100); Col(pHAD28)_1 (93.13/100); Col440II_1 (99.291/100)
ERR1761566	ERR1761566	ERS1477160	ERP020566	Unknown	Germany	51	10	Unknown	Unknown	2013	Klebsiella pneumoniae	15	15	KL24	Very high	wzi24	O1v1	Very high	OXA-48	CTX-M-15	-	2	-	-	-	ybt 10; ICEKp4	-	-	1	IncL_1 (100/100); IncC_1 (100/100); IncFIB(K)(pCAV1099-114)_1 (99.643/100); IncR_1 (100/100); IncHI1B(pNDM-MAR)_1 (100/100); ColRNAI_1 (100/100); Col440I_1 (95.614/100)
ERR1761567	ERR1761567	ERS1477161	ERP020566	Unknown	Germany	51	10	Unknown	Unknown	2014	Klebsiella pneumoniae	395	395	KL2	Good	wzi2	O1v1	Very high	OXA-48	CTX-M-15	-	2	-	-	-	ybt 16; ICEKp12	-	-	1	IncL_1 (100/100); IncR_1 (100/100); Col(pHAD28)_1 (90.909/100); Col(pHAD28)_1 (90.909/100)
ERR1761568	ERR1761568	ERS1477162	ERP020566	Unknown	Germany	51	10	Unknown	Unknown	2013	Klebsiella pneumoniae	512	512	KL107	Very high	wzi154	O2v2	Good	KPC-3	-	-	2	-	-	-	-	-	-	0	IncL_1 (98.492/100); IncX3_1 (100/100); IncFIB(pQil)_1 (100/100); IncFII(K)_1 (97.973/100); IncFII(K)_1 (100/100); IncFIB(K)_1 (100/100); ColRNAI_1 (100/100)
ERR1795072	ERR1795072	ERS1503938	ERP020687	Unknown	Greece	39	22	Unknown	Unknown	Unknown	Klebsiella pneumoniae	258	258	KL106	Good	wzi29	O2v2	Very high	KPC-23	-	-	2	-	-	-	ybt 13; ICEKp2	-	-	1	IncFIB(K)_1 (100/100); IncFIB(pQil)_1 (100/100); IncFII(K)_1 (97.973/100); ColRNAI_1 (100/100)
ERR1795073	ERR1795073	ERS1503939	ERP020687	Unknown	Greece	39	22	Unknown	Unknown	Unknown	Klebsiella pneumoniae	258	258	KL106	Good	wzi29	O2v2	Very high	KPC-2	CTX-M-15;SHV-12	-	2	-	-	-	ybt 13; ICEKp2	-	-	1	IncFIB(K)_1 (100/100); IncFII(K)_1 (97.973/100); IncX3_1 (100/100); ColRNAI_1 (100/100); IncFII(K)_1 (95.946/100)
ERR1795074	ERR1795074	ERS1503940	ERP020687	Unknown	Greece	39	22	Unknown	Unknown	Unknown	Klebsiella pneumoniae	258	258	KL106	Good	wzi29	O2v2	Very high	KPC-23	-	-	2	-	-	-	ybt 13; ICEKp2	-	-	1	IncFIB(K)_1 (100/100); IncFIB(pQil)_1 (100/100); IncFII(K)_1 (97.973/100); ColRNAI_1 (100/100)
ERR1795075	ERR1795075	ERS1503941	ERP020687	Unknown	Greece	39	22	Unknown	Unknown	Unknown	Klebsiella pneumoniae	258	258	KL106	Good	wzi29	O2v2	Very high	KPC-23	-	-	2	-	-	-	ybt 13; ICEKp2	-	-	1	IncFIB(K)_1 (100/100); IncFII(K)_1 (97.973/100); IncFIB(pQil)_1 (100/100); ColRNAI_1 (100/100)
ERR1795076	ERR1795076	ERS1503942	ERP020687	Unknown	Greece	39	22	Unknown	Unknown	Unknown	Klebsiella pneumoniae	258	258	KL106	None	wzi29	O2v2	Good	KPC-2	-	-	2	-	-	-	ybt 13; ICEKp2	-	-	1	IncFIB(pQil)_1 (100/100); IncFIB(K)_1 (100/100); IncFII(K)_1 (97.973/100); ColRNAI_1 (100/100)
ERR1795077	ERR1795077	ERS1503943	ERP020687	Unknown	Greece	39	22	Unknown	Unknown	Unknown	Klebsiella pneumoniae	258	258	KL106	Good	wzi29	O2v2	Very high	KPC-23	-	-	2	-	-	-	ybt 13; ICEKp2	-	-	1	IncFIB(K)_1 (100/100); IncFII(K)_1 (97.973/100); IncFIB(pQil)_1 (100/100); ColRNAI_1 (100/100)
ERR1795078	ERR1795078	ERS1503944	ERP020687	Unknown	Greece	39	22	Unknown	Unknown	Unknown	Klebsiella pneumoniae	258	258	KL106	None	wzi29	O2v2	Good	-	-	-	0	-	-	-	ybt 13; ICEKp2	-	-	1	IncFIB(pQil)_1 (100/100); IncFIB(K)_1 (100/100); ColRNAI_1 (100/100); IncFII(K)_1 (97.973/100)
ERR1795079	ERR1795079	ERS1503945	ERP020687	Unknown	Greece	39	22	Unknown	Unknown	Unknown	Klebsiella pneumoniae	11	11	KL24	Good	wzi24	O2v1	Very high	NDM-1	CTX-M-15	-	2	-	-	-	ybt 15; ICEKp11	-	-	1	IncFII(pKPX1)_1 (100/100); IncFII(K)_1 (97.315/100); IncFIB(K)_1 (100/100); IncR_1 (100/100); FIA(pBK30683)_1 (94.915/100)
ERR1795080	ERR1795080	ERS1503946	ERP020687	Unknown	Greece	39	22	Unknown	Unknown	Unknown	Klebsiella pneumoniae	11	11	KL24	Good	wzi24	O2v1	Very high	NDM-1	CTX-M-15	-	2	-	-	-	ybt 15; ICEKp11	-	-	1	IncFII(pKPX1)_1 (100/100); IncFII(K)_1 (97.315/100); IncFIB(K)_1 (100/100); IncR_1 (100/100); FIA(pBK30683)_1 (94.915/100)
ERR1795081	ERR1795081	ERS1503947	ERP020687	Unknown	Greece	39	22	Unknown	Unknown	Unknown	Klebsiella pneumoniae	258	258	KL106	None	wzi29	O2v2	Very high	KPC-23	-	MgrB-4%	3	-	-	-	ybt 13; ICEKp2	-	-	1	IncFIB(K)_1 (100/100); IncFII(K)_1 (97.973/100); IncFIB(pQil)_1 (100/100); ColRNAI_1 (100/100)
ERR1795082	ERR1795082	ERS1503948	ERP020687	Unknown	Greece	39	22	Unknown	Unknown	Unknown	Klebsiella pneumoniae	258	258	KL106	Good	wzi29	O2v2	Good	KPC-2	-	-	2	-	-	-	ybt 13; ICEKp2	-	-	1	IncFIB(K)_1 (100/100); IncX3_1 (100/100); IncFIB(pQil)_1 (100/100); IncFII(K)_1 (97.973/100); ColRNAI_1 (100/100)
ERR1795083	ERR1795083	ERS1503949	ERP020687	Unknown	Greece	39	22	Unknown	Unknown	Unknown	Klebsiella pneumoniae	11	11	KL24	Good	wzi24	O2v1	Good	NDM-1	CTX-M-15	MgrB-60%	3	-	-	-	ybt 15; ICEKp11	-	-	1	IncFII(K)_1 (97.315/100); IncFIB(K)_1 (100/100); FIA(pBK30683)_1 (94.915/100); IncR_1 (100/100)
ERR1795084	ERR1795084	ERS1503950	ERP020687	Unknown	Greece	39	22	Unknown	Unknown	Unknown	Klebsiella pneumoniae	258	258	KL106	Good	wzi29	O2v2	Very high	KPC-23	-	-	2	-	-	-	ybt 13; ICEKp2	-	-	1	IncFIB(K)_1 (100/100); IncFII(K)_1 (97.973/100); IncFIB(pQil)_1 (100/100); ColRNAI_1 (100/100)
ERR1795085	ERR1795085	ERS1503951	ERP020687	Unknown	Greece	39	22	Unknown	Unknown	Unknown	Klebsiella pneumoniae	258	258	KL106	Good	wzi29	O2v2	Very high	KPC-23	-	MgrB-60%	3	-	-	-	ybt 13; ICEKp2	-	-	1	IncFIB(K)_1 (100/100); IncFIB(pQil)_1 (100/100); IncFII(K)_1 (97.973/100); ColRNAI_1 (100/100)
ERR1795086	ERR1795086	ERS1503952	ERP020687	Unknown	Greece	39	22	Unknown	Unknown	Unknown	Klebsiella pneumoniae	258	258	KL106	Good	wzi29	O2v2	None	KPC-23	-	-	2	-	-	-	ybt 13; ICEKp2	-	-	1	IncFIB(K)_1 (100/100); IncFII(K)_1 (97.973/100); ColRNAI_1 (100/100)
ERR1795087	ERR1795087	ERS1503953	ERP020687	Unknown	Greece	39	22	Unknown	Unknown	Unknown	Klebsiella pneumoniae	11	11	KL24	Good	wzi24	O2v1	Very high	NDM-1	-	MgrB-62%	3	-	-	-	ybt 15; ICEKp11	-	-	1	FIA(pBK30683)_1 (94.915/100)
ERR1795943	ERR1795943	ERS1274049	ERP020777	Unknown	United Kingdom	54	-2	Unknown	Unknown	2015	Klebsiella pneumoniae	1999	1999	KL38	Very high	wzi275	O12	Very high	-	-	-	0	-	-	-	-	-	-	0
ERR1795944	ERR1795944	ERS1274050	ERP020777	Unknown	United Kingdom	54	-2	Unknown	Unknown	2015	Klebsiella pneumoniae	883	883	KL107	None	wzi525	O4	None	-	-	-	0	-	-	-	-	-	-	0
ERR1795945	ERR1795945	ERS1274051	ERP020777	Unknown	United Kingdom	54	-2	Unknown	Unknown	2015	Klebsiella pneumoniae	883	883	KL107	None	wzi525	O4	None	-	-	-	0	-	-	-	-	-	-	0	IncX1_4 (97.878/100)
ERR1795946	ERR1795946	ERS1274052	ERP020777	Unknown	United Kingdom	54	-2	Unknown	Unknown	2015	Klebsiella pneumoniae	883	883	KL107	None	wzi525	O4	None	-	-	-	0	-	-	-	-	-	-	0
ERR1795949	ERR1795949	ERS1274055	ERP020777	Unknown	United Kingdom	54	-2	Unknown	Unknown	2015	Klebsiella pneumoniae	20	20	KL38	Very high	wzi38	O1v1	Very high	-	-	-	0	-	-	-	-	-	-	0	IncFIB(K)(pCAV1099-114)_1 (99.821/100)
ERR1795950	ERR1795950	ERS1274056	ERP020777	Unknown	United Kingdom	54	-2	Unknown	Unknown	2015	Klebsiella pneumoniae	20	20	KL38	Very high	wzi38	O1v1	Very high	-	-	-	0	-	-	-	-	-	-	0	IncFIB(K)(pCAV1099-114)_1 (99.821/100)
ERR1795951	ERR1795951	ERS1274057	ERP020777	Unknown	United Kingdom	54	-2	Unknown	Unknown	2015	Klebsiella pneumoniae	20	20	KL38	Very high	wzi38	O1v1	Very high	-	-	-	0	-	-	-	-	-	-	0	IncFIB(K)(pCAV1099-114)_1 (99.821/100)
ERR1795952	ERR1795952	ERS1274058	ERP020777	Unknown	United Kingdom	54	-2	Unknown	Unknown	2015	Klebsiella pneumoniae	20	20	KL38	Very high	wzi38	O1v1	Very high	-	-	-	0	-	-	-	-	-	-	0	IncFIB(K)(pCAV1099-114)_1 (99.821/100)
ERR1795953	ERR1795953	ERS1274059	ERP020777	Unknown	United Kingdom	54	-2	Unknown	Unknown	2015	Klebsiella pneumoniae	1999	1999	KL38	Very high	wzi275	O12	Very high	-	-	-	0	-	-	-	-	-	-	0
ERR1795954	ERR1795954	ERS1274060	ERP020777	Unknown	United Kingdom	54	-2	Unknown	Unknown	2015	Klebsiella pneumoniae	1999	1999	KL38	Very high	wzi275	O12	Very high	-	-	-	0	-	-	-	-	-	-	0
ERR1795956	ERR1795956	ERS1274062	ERP020777	Unknown	United Kingdom	54	-2	Unknown	Unknown	2015	Klebsiella pneumoniae	307	307	KL102	Very high	wzi173	O2v2	Very high	-	CTX-M-15	-	1	-	-	-	-	-	-	0	IncFIB(pNDM-Mar)_1 (99.544/100); IncHI1B(pNDM-MAR)_1 (99.474/100); IncFIB(K)_1 (98.929/100); Col440I_1 (97.368/100)
ERR1795957	ERR1795957	ERS1274063	ERP020777	Unknown	United Kingdom	54	-2	Unknown	Unknown	2015	Klebsiella pneumoniae	307	307	KL102	Very high	wzi173	O2v2	Very high	-	CTX-M-15	-	1	-	-	-	-	-	-	0	IncFIB(pNDM-Mar)_1 (99.544/100); IncHI1B(pNDM-MAR)_1 (99.474/100); IncFIB(K)_1 (98.929/100); Col440I_1 (97.368/100)
ERR1795958	ERR1795958	ERS1274064	ERP020777	Unknown	United Kingdom	54	-2	Unknown	Unknown	2015	Klebsiella pneumoniae	6	6	KL7	Very high	wzi7	O1v1	Very high	-	-	-	0	-	-	-	ybt 14; ICEKp5	-	-	1	IncFIB(K)_1 (99.107/100); Col440I_1 (97.368/100); Col440I_1 (94.737/100)
ERR1795959	ERR1795959	ERS1274065	ERP020777	Unknown	United Kingdom	54	-2	Unknown	Unknown	2015	Klebsiella pneumoniae	6	6	KL7	Very high	wzi7	O1v1	Very high	-	-	-	0	-	-	-	ybt 14; ICEKp5	-	-	1	IncFIB(K)_1 (99.107/100); Col440I_1 (97.368/100); Col440I_1 (94.737/100)
ERR1795960	ERR1795960	ERS1274066	ERP020777	Unknown	United Kingdom	54	-2	Unknown	Unknown	2015	Klebsiella pneumoniae	6	6	KL7	Very high	wzi7	O1v1	Very high	-	-	-	0	-	-	-	ybt 14; ICEKp5	-	-	1	IncFIB(K)_1 (99.107/100); Col440I_1 (97.368/100); Col440I_1 (94.737/100)
ERR1795962	ERR1795962	ERS1274068	ERP020777	Unknown	United Kingdom	54	-2	Unknown	Unknown	2015	Klebsiella pneumoniae	6	6	KL7	High	wzi7	O1v1	Very high	-	-	-	0	-	-	-	ybt 14; ICEKp5	-	-	1	IncFIB(K)_1 (99.107/100); Col440I_1 (97.368/100); Col440I_1 (94.737/100)
ERR1795963	ERR1795963	ERS1274069	ERP020777	Unknown	United Kingdom	54	-2	Unknown	Unknown	2015	Klebsiella pneumoniae	6	6	KL7	Very high	wzi7	O1v1	Very high	-	-	-	0	-	-	-	ybt 14; ICEKp5	-	-	1	IncFIB(K)_1 (99.107/100); Col440I_1 (97.368/100); Col440I_1 (94.737/100)
ERR1795964	ERR1795964	ERS1274070	ERP020777	Unknown	United Kingdom	54	-2	Unknown	Unknown	2015	Klebsiella pneumoniae	6	6	KL7	Very high	wzi7	O1v1	Very high	-	-	-	0	-	-	-	ybt 14; ICEKp5	-	-	1	IncFIB(K)_1 (99.107/100); Col440I_1 (97.368/100); Col440I_1 (94.737/100)
ERR1795965	ERR1795965	ERS1274071	ERP020777	Unknown	United Kingdom	54	-2	Unknown	Unknown	2015	Klebsiella pneumoniae	6	6	KL7	Very high	wzi7	O1v1	Very high	-	-	-	0	-	-	-	ybt 14; ICEKp5	-	-	1	IncFIB(K)_1 (99.107/100); Col440I_1 (97.368/100); Col440I_1 (94.737/100)
ERR1795966	ERR1795966	ERS1274072	ERP020777	Unknown	United Kingdom	54	-2	Unknown	Unknown	2015	Klebsiella pneumoniae	37	37	KL38	Very high	wzi96	O3b	Very high	-	-	-	0	-	-	-	-	-	-	0	IncFIB(pKPHS1)_1 (95.357/100); IncFIB(K)_1 (98.929/100); IncN_1 (100/100)
ERR1795967	ERR1795967	ERS1274073	ERP020777	Unknown	United Kingdom	54	-2	Unknown	Unknown	2015	Klebsiella pneumoniae	37	37	KL38	Very high	wzi96	O3b	Very high	-	-	-	0	-	-	-	-	-	-	0	IncFIB(pKPHS1)_1 (95.357/100); IncFIB(K)_1 (98.929/100); IncN_1 (100/100)
ERR1795968	ERR1795968	ERS1274074	ERP020777	Unknown	United Kingdom	54	-2	Unknown	Unknown	2015	Klebsiella pneumoniae	37	37	KL38	Very high	wzi96	O3b	Very high	-	-	-	0	-	-	-	-	-	-	0	IncFIB(K)_1 (98.929/100); IncN_1 (100/100)
ERR1795975	ERR1795975	ERS1274081	ERP020777	Unknown	United Kingdom	54	-2	Unknown	Unknown	2015	Klebsiella pneumoniae	3017	3017	KL137	Good	wzi108	OL101	Good	-	-	-	0	-	-	-	ybt 4; plasmid	rmp unknown	-	1	IncFIA(HI1)_1 (96.658/100); IncFIB(K)(pCAV1099-114)_1 (99.643/100)
ERR1795976	ERR1795976	ERS1274082	ERP020777	Unknown	United Kingdom	54	-2	Unknown	Unknown	2015	Klebsiella pneumoniae	76	76	KL14	Good	wzi23	O5	Good	-	-	-	0	-	-	-	ybt unknown	-	-	1
ERR1795977	ERR1795977	ERS1274083	ERP020777	Unknown	United Kingdom	54	-2	Unknown	Unknown	2015	Klebsiella pneumoniae	76	76	KL14	Good	wzi23	O5	Good	-	-	-	0	-	-	-	ybt unknown	-	-	1
ERR1795978	ERR1795978	ERS1274084	ERP020777	Unknown	United Kingdom	54	-2	Unknown	Unknown	2015	Klebsiella pneumoniae	3018	3018	KL126	Good	-	OL101	Good	-	-	-	0	-	-	-	ybt 4; plasmid	-	-	1	IncFIA(HI1)_1 (96.658/100); IncFIB(K)(pCAV1099-114)_1 (99.643/100)
ERR1795979	ERR1795979	ERS1274085	ERP020777	Unknown	United Kingdom	54	-2	Unknown	Unknown	2015	Klebsiella pneumoniae	3018	3018	KL126	Good	-	OL101	Good	-	-	-	0	-	-	-	ybt 4; plasmid	-	-	1	IncFIA(HI1)_1 (96.658/100); IncFIB(K)(pCAV1099-114)_1 (99.643/100)
ERR1795980	ERR1795980	ERS1274086	ERP020777	Unknown	United Kingdom	54	-2	Unknown	Unknown	2015	Klebsiella pneumoniae	29	29	KL30	Good	wzi85	O1v2	Very high	-	-	-	0	-	-	-	-	-	-	0	IncFIB(pKPHS1)_1 (95.536/100); IncFII(pKP91)_1 (95.671/100); IncFIB(K)_1 (100/100); Col(pHAD28)_1 (91.603/100); Col(pHAD28)_1 (100/100)
ERR1795981	ERR1795981	ERS1274087	ERP020777	Unknown	United Kingdom	54	-2	Unknown	Unknown	2015	Klebsiella pneumoniae	29	29	KL30	Good	wzi85	O1v2	Very high	-	-	-	0	-	-	-	-	-	-	0	IncFIB(pKPHS1)_1 (95.536/100); IncFII(pKP91)_1 (95.671/100); IncFIB(K)_1 (100/100); Col(pHAD28)_1 (91.603/100); Col(pHAD28)_1 (100/100)
ERR1795982	ERR1795982	ERS1274088	ERP020777	Unknown	United Kingdom	54	-2	Unknown	Unknown	2015	Klebsiella pneumoniae	29	29	KL30	Good	wzi85	O1v2	Very high	-	-	-	0	-	-	-	-	-	-	0	IncFIB(pKPHS1)_1 (95.536/100); IncFII(pKP91)_1 (95.671/100); IncFIB(K)_1 (100/100); Col(pHAD28)_1 (91.603/100); Col(pHAD28)_1 (100/100)
ERR1795983	ERR1795983	ERS1274089	ERP020777	Unknown	United Kingdom	54	-2	Unknown	Unknown	2015	Klebsiella pneumoniae	29	29	KL30	Good	wzi85	O1v2	Very high	-	-	-	0	-	-	-	-	-	-	0	IncFIB(pKPHS1)_1 (95.536/100); IncFII(pKP91)_1 (95.671/100); IncFIB(K)_1 (100/100); Col(pHAD28)_1 (91.603/100); Col(pHAD28)_1 (100/100)
ERR1795984	ERR1795984	ERS1274090	ERP020777	Unknown	United Kingdom	54	-2	Unknown	Unknown	2015	Klebsiella pneumoniae	29	29	KL30	Good	wzi85	O1v2	Very high	-	-	-	0	-	-	-	-	-	-	0	IncFIB(pKPHS1)_1 (95.536/100); IncFII(pKP91)_1 (95.671/100); IncFIB(K)_1 (100/100); Col(pHAD28)_1 (91.603/100); Col(pHAD28)_1 (100/100)
ERR1795985	ERR1795985	ERS1274091	ERP020777	Unknown	United Kingdom	54	-2	Unknown	Unknown	2015	Klebsiella pneumoniae	54	54	KL14	Good	wzi14	O3b	Good	-	-	-	0	-	-	-	-	-	-	0	IncFIB(pNDM-Mar)_1 (99.544/100); IncFIB(K)(pCAV1099-114)_1 (99.643/100); IncHI1B(pNDM-MAR)_1 (99.474/100); Col440I_1 (95.614/100)
ERR1795986	ERR1795986	ERS1274092	ERP020777	Unknown	United Kingdom	54	-2	Unknown	Unknown	2015	Klebsiella pneumoniae	268	268	KL20	Very high	wzi95	O2v1	Very high	-	CTX-M-15	-	1	-	-	-	ybt 9; ICEKp3	-	-	1	ColRNAI_1 (100/100)
ERR1795987	ERR1795987	ERS1274093	ERP020777	Unknown	United Kingdom	54	-2	Unknown	Unknown	2015	Klebsiella pneumoniae	268	268	KL20	Very high	wzi95	O2v1	Very high	-	CTX-M-15	-	1	-	-	-	ybt 9; ICEKp3	-	-	1	ColRNAI_1 (100/100)
ERR1795988	ERR1795988	ERS1274094	ERP020777	Unknown	United Kingdom	54	-2	Unknown	Unknown	2015	Klebsiella pneumoniae	12	12	KL15	Very high	wzi50	O4	Very high	-	-	-	0	-	-	-	-	-	-	0	FII(pBK30683)_1 (100/100); IncFIB(K)_1 (98.929/100); IncR_1 (100/100); IncFII(K)_1 (97.297/100)
ERR1795991	ERR1795991	ERS1274097	ERP020777	Unknown	United Kingdom	54	-2	Unknown	Unknown	2015	Klebsiella pneumoniae	1999	1999	KL38	Very high	wzi275	O12	Very high	-	-	-	0	-	-	-	-	-	-	0
ERR1795992	ERR1795992	ERS1274098	ERP020777	Unknown	United Kingdom	54	-2	Unknown	Unknown	2015	Klebsiella pneumoniae	1999	1999	KL38	Very high	wzi275	O12	Very high	-	-	-	0	-	-	-	-	-	-	0
ERR1795993	ERR1795993	ERS1274099	ERP020777	Unknown	United Kingdom	54	-2	Unknown	Unknown	2015	Klebsiella pneumoniae	1999	1999	KL38	Very high	wzi275	O12	Very high	-	-	-	0	-	-	-	-	-	-	0
ERR1795994	ERR1795994	ERS1274100	ERP020777	Unknown	United Kingdom	54	-2	Unknown	Unknown	2015	Klebsiella pneumoniae	1999	1999	KL38	Very high	wzi275	O12	Very high	-	-	-	0	-	-	-	-	-	-	0
ERR1795995	ERR1795995	ERS1274101	ERP020777	Unknown	United Kingdom	54	-2	Unknown	Unknown	2015	Klebsiella pneumoniae	54	54	KL14	Good	wzi14	O3b	Good	-	-	-	0	-	-	-	-	-	-	0	IncFIB(pNDM-Mar)_1 (99.544/100); IncFIB(K)(pCAV1099-114)_1 (99.643/100); Col440I_1 (95.614/100); IncHI1B(pNDM-MAR)_1 (99.474/100)
ERR1795996	ERR1795996	ERS1274102	ERP020777	Unknown	United Kingdom	54	-2	Unknown	Unknown	2015	Klebsiella pneumoniae	54	54	KL14	Good	wzi14	O3b	Good	-	-	-	0	-	-	-	-	-	-	0	IncFIB(pNDM-Mar)_1 (99.544/100); IncFIB(K)(pCAV1099-114)_1 (99.643/100); IncHI1B(pNDM-MAR)_1 (99.474/100); Col440I_1 (95.614/100)
ERR1795997	ERR1795997	ERS1274103	ERP020777	Unknown	United Kingdom	54	-2	Unknown	Unknown	2015	Klebsiella pneumoniae	54	54	KL14	Good	wzi14	O3b	Good	-	-	-	0	-	-	-	-	-	-	0	IncFIB(pNDM-Mar)_1 (99.544/100); IncFIB(K)(pCAV1099-114)_1 (99.643/100); IncHI1B(pNDM-MAR)_1 (99.474/100); Col440I_1 (95.614/100)
ERR1795998	ERR1795998	ERS1274104	ERP020777	Unknown	United Kingdom	54	-2	Unknown	Unknown	2015	Klebsiella pneumoniae	661	661	KL28	Very high	wzi84	O2v1	Very high	-	-	-	0	-	-	-	-	-	-	0
ERR1795999	ERR1795999	ERS1274105	ERP020777	Unknown	United Kingdom	54	-2	Unknown	Unknown	2015	Klebsiella pneumoniae	1189	1189	KL28	Very high	wzi84	O2v1	Very high	-	-	-	0	-	-	-	-	-	-	0
ERR1796000	ERR1796000	ERS1274106	ERP020777	Unknown	United Kingdom	54	-2	Unknown	Unknown	2015	Klebsiella pneumoniae	1189	1189	KL28	Very high	wzi84	O2v1	Very high	-	-	-	0	-	-	-	-	-	-	0
ERR1796006	ERR1796006	ERS1274112	ERP020777	Unknown	United Kingdom	54	-2	Unknown	Unknown	2015	Klebsiella pneumoniae	3020	3020	KL111	Very high	wzi385	O3b	Very high	-	-	-	0	-	-	-	-	-	-	0	IncR_1 (100/100); FIA(pBK30683)_1 (94.915/100)
ERR1796007	ERR1796007	ERS1274113	ERP020777	Unknown	United Kingdom	54	-2	Unknown	Unknown	2015	Klebsiella pneumoniae	37	37	KL38	Very high	wzi96	O3b	Very high	-	-	-	0	-	-	-	-	-	-	0	IncFIB(pKPHS1)_1 (95.357/100); IncFIB(K)_1 (98.929/100); IncN_1 (100/100)
ERR1796008	ERR1796008	ERS1274114	ERP020777	Unknown	United Kingdom	54	-2	Unknown	Unknown	2015	Klebsiella pneumoniae	37	37	KL38	Very high	wzi96	O3b	Very high	-	-	-	0	-	-	-	-	-	-	0	IncFIB(pKPHS1)_1 (95.357/100); IncFIB(K)_1 (98.929/100); IncN_1 (100/100)
ERR1796009	ERR1796009	ERS1274115	ERP020777	Unknown	United Kingdom	54	-2	Unknown	Unknown	2015	Klebsiella pneumoniae	1999	1999	KL38	Very high	wzi275	O12	Very high	-	-	-	0	-	-	-	-	-	-	0
ERR1796010	ERR1796010	ERS1274116	ERP020777	Unknown	United Kingdom	54	-2	Unknown	Unknown	2015	Klebsiella pneumoniae	1999	1999	KL38	Very high	wzi275	O12	Very high	-	-	-	0	-	-	-	-	-	-	0
ERR1796011	ERR1796011	ERS1274117	ERP020777	Unknown	United Kingdom	54	-2	Unknown	Unknown	2015	Klebsiella pneumoniae	20	20	KL38	Very high	wzi38	O1v1	Very high	-	-	-	0	-	-	-	-	-	-	0	IncFIB(K)(pCAV1099-114)_1 (99.821/100)
ERR1796012	ERR1796012	ERS1274118	ERP020777	Unknown	United Kingdom	54	-2	Unknown	Unknown	2015	Klebsiella pneumoniae	307	307	KL102	Very high	wzi173	O2v2	Very high	-	CTX-M-15	-	1	-	-	-	-	-	-	0	IncFIB(pNDM-Mar)_1 (99.544/100); IncHI1B(pNDM-MAR)_1 (99.474/100); IncFIB(K)_1 (98.929/100); Col440I_1 (97.368/100)
ERR1796013	ERR1796013	ERS1274119	ERP020777	Unknown	United Kingdom	54	-2	Unknown	Unknown	2015	Klebsiella pneumoniae	307	307	KL102	Very high	wzi173	O2v2	Very high	-	CTX-M-15	-	1	-	-	-	-	-	-	0	IncFIB(K)_1 (98.929/100); IncHI1B(pNDM-MAR)_1 (99.474/100); IncFIB(pNDM-Mar)_1 (99.544/100); Col440I_1 (97.368/100)
ERR1796014	ERR1796014	ERS1274120	ERP020777	Unknown	United Kingdom	54	-2	Unknown	Unknown	2015	Klebsiella pneumoniae	307	307	KL102	Very high	wzi173	O2v2	Very high	-	CTX-M-15	-	1	-	-	-	-	-	-	0	IncFIB(pNDM-Mar)_1 (99.544/100); IncHI1B(pNDM-MAR)_1 (99.474/100); IncFIB(K)_1 (98.929/100); Col440I_1 (97.368/100)
ERR1796015	ERR1796015	ERS1274121	ERP020777	Unknown	United Kingdom	54	-2	Unknown	Unknown	2015	Klebsiella pneumoniae	6	6	KL7	Very high	wzi7	O1v1	Very high	-	-	-	0	-	-	-	ybt 14; ICEKp5	-	-	1	IncFIB(K)_1 (99.107/100); Col440I_1 (97.368/100); Col440I_1 (94.737/100)
ERR1796016	ERR1796016	ERS1274122	ERP020777	Unknown	United Kingdom	54	-2	Unknown	Unknown	2015	Klebsiella pneumoniae	3020	3020	KL111	Very high	wzi385	O3b	Very high	-	-	-	0	-	-	-	-	-	-	0	IncR_1 (100/100); FIA(pBK30683)_1 (94.915/100)
ERR1796017	ERR1796017	ERS1274123	ERP020777	Unknown	United Kingdom	54	-2	Unknown	Unknown	2015	Klebsiella pneumoniae	3020	3020	KL111	Very high	wzi385	O3b	Very high	-	-	-	0	-	-	-	-	-	-	0	IncR_1 (100/100); FIA(pBK30683)_1 (94.915/100)
ERR1796018	ERR1796018	ERS1274124	ERP020777	Unknown	United Kingdom	54	-2	Unknown	Unknown	2015	Klebsiella pneumoniae	3020	3020	KL111	Very high	wzi385	O3b	Very high	-	-	-	0	-	-	-	-	-	-	0	IncR_1 (100/100); FIA(pBK30683)_1 (94.915/100)
ERR1796019	ERR1796019	ERS1274125	ERP020777	Unknown	United Kingdom	54	-2	Unknown	Unknown	2015	Klebsiella pneumoniae	3020	3020	KL111	Very high	wzi385	O3b	Very high	-	-	-	0	-	-	-	-	-	-	0	IncR_1 (100/100); FIA(pBK30683)_1 (94.915/100)
ERR1796020	ERR1796020	ERS1274126	ERP020777	Unknown	United Kingdom	54	-2	Unknown	Unknown	2015	Klebsiella pneumoniae	1518	1518	KL64	Very high	wzi432	O2v2	Very high	-	-	-	0	-	-	-	-	-	-	0	IncN_1 (99.222/100); IncFIB(K)(pCAV1099-114)_1 (99.643/100); IncFIA(HI1)_1 (96.134/100); IncR_1 (99.203/100)
ERR1796022	ERR1796022	ERS1274128	ERP020777	Unknown	United Kingdom	54	-2	Unknown	Unknown	2015	Klebsiella pneumoniae	23	23	KL1	Very high	wzi1	O1v2	Very high	-	-	-	0	iuc 1	clb 2	-	ybt 1; ICEKp10	-	rmpA2_5-54%	5	repB_KLEB (100/100); IncFIB(AP001918)_1 (96.628/100); IncFII(29)_1 (99.614/100)
ERR1796024	ERR1796024	ERS1274130	ERP020777	Unknown	United Kingdom	54	-2	Unknown	Unknown	2015	Klebsiella pneumoniae	23	23	KL1	Very high	wzi1	O1v2	Very high	-	-	-	0	iuc 1	clb 2	-	ybt 1; ICEKp10	-	rmpA2_5-54%	5	IncFII(29)_1 (99.614/100); IncFIB(AP001918)_1 (96.628/100); repB_KLEB (100/100)
ERR1796025	ERR1796025	ERS1274131	ERP020777	Unknown	United Kingdom	54	-2	Unknown	Unknown	2015	Klebsiella pneumoniae	23	23	KL1	Very high	wzi1	O1v2	Very high	-	-	-	0	iuc 1	clb 2	-	ybt 1; ICEKp10	-	rmpA2_5-54%	5	IncFII(29)_1 (99.614/100); IncFIB(AP001918)_1 (96.628/100); repB_KLEB (100/100)
ERR1796026	ERR1796026	ERS1274132	ERP020777	Unknown	United Kingdom	54	-2	Unknown	Unknown	2015	Klebsiella pneumoniae	23	23	KL1	Very high	wzi1	O1v2	Very high	-	-	-	0	iuc 1	clb 2	-	ybt 1; ICEKp10	-	rmpA2_5-54%	5	IncFII(29)_1 (99.614/100); IncFIB(AP001918)_1 (96.628/100); repB_KLEB (100/100)
ERR1796027	ERR1796027	ERS1274133	ERP020777	Unknown	United Kingdom	54	-2	Unknown	Unknown	2015	Klebsiella pneumoniae	23	23	KL1	Very high	wzi1	O1v2	Very high	-	-	-	0	iuc 1	clb 2	-	ybt 1; ICEKp10	-	rmpA2_5-54%	5	IncFII(29)_1 (99.614/100); repB_KLEB (100/100); IncFIB(AP001918)_1 (96.628/100)
ERR1796028	ERR1796028	ERS1274134	ERP020777	Unknown	United Kingdom	54	-2	Unknown	Unknown	2015	Klebsiella pneumoniae	23	23	KL1	Very high	wzi1	O1v2	Very high	-	-	-	0	iuc 1	clb 2	-	ybt 1; ICEKp10	-	rmpA2_5-54%	5	repB_KLEB (100/100); IncFII(29)_1 (99.614/100); IncFIB(AP001918)_1 (96.628/100)
ERR1796029	ERR1796029	ERS1274135	ERP020777	Unknown	United Kingdom	54	-2	Unknown	Unknown	2015	Klebsiella pneumoniae	23	23	KL1	Very high	wzi1	O1v2	Very high	-	-	-	0	iuc 1	clb 2	-	ybt 1; ICEKp10	-	rmpA2_5-54%	5	IncFII(29)_1 (99.614/100); IncFIB(AP001918)_1 (96.628/100); repB_KLEB (100/100)
ERR1796030	ERR1796030	ERS1274136	ERP020777	Unknown	United Kingdom	54	-2	Unknown	Unknown	2015	Klebsiella pneumoniae	23	23	KL1	Very high	wzi1	O1v2	Very high	-	-	-	0	iuc 1	clb 2	-	ybt 1; ICEKp10	-	rmpA2_5-54%	5	IncFII(29)_1 (99.614/100); IncFIB(AP001918)_1 (96.628/100); repB_KLEB (100/100)
ERR1796031	ERR1796031	ERS1274137	ERP020777	Unknown	United Kingdom	54	-2	Unknown	Unknown	2015	Klebsiella pneumoniae	23	23	KL1	Very high	wzi1	O1v2	Very high	-	-	-	0	iuc 1	clb 2	-	ybt 1; ICEKp10	-	rmpA2_5-54%	5	repB_KLEB (100/100); IncFIB(AP001918)_1 (96.628/100); IncFII(29)_1 (99.614/100)
ERR1796032	ERR1796032	ERS1274138	ERP020777	Unknown	United Kingdom	54	-2	Unknown	Unknown	2015	Klebsiella pneumoniae	23	23	KL1	Very high	wzi1	O1v2	Very high	-	-	-	0	iuc 1	clb 2	-	ybt 1; ICEKp10	-	rmpA2_5-54%	5	IncFIB(AP001918)_1 (96.628/100); IncFII(29)_1 (99.614/100); repB_KLEB (100/100)
ERR1796033	ERR1796033	ERS1274139	ERP020777	Unknown	United Kingdom	54	-2	Unknown	Unknown	2015	Klebsiella pneumoniae	23	23	KL1	Very high	wzi1	O1v2	High	-	-	-	0	iuc 1	clb 2	-	ybt 1; ICEKp10	-	rmpA2_5-54%	5	IncFIB(AP001918)_1 (96.628/100); IncFII(29)_1 (99.614/100); repB_KLEB (100/100)
ERR1796038	ERR1796038	ERS1274144	ERP020777	Unknown	United Kingdom	54	-2	Unknown	Unknown	2015	Klebsiella pneumoniae	1999	1999	KL38	Very high	wzi275	O12	Very high	-	-	-	0	-	-	-	-	-	-	0
ERR1796039	ERR1796039	ERS1274145	ERP020777	Unknown	United Kingdom	54	-2	Unknown	Unknown	2015	Klebsiella pneumoniae	6	6	KL7	Very high	wzi7	O1v1	Very high	-	-	-	0	-	-	-	ybt 14; ICEKp5	-	-	1	IncFIB(K)_1 (99.107/100); Col440I_1 (97.368/100); Col440I_1 (94.737/100)
ERR1796040	ERR1796040	ERS1274146	ERP020777	Unknown	United Kingdom	54	-2	Unknown	Unknown	2015	Klebsiella pneumoniae	54	54	KL14	Good	wzi14	O3b	Good	-	-	-	0	-	-	-	-	-	-	0	IncFIB(pNDM-Mar)_1 (99.544/100); IncFIB(K)(pCAV1099-114)_1 (99.643/100); IncHI1B(pNDM-MAR)_1 (99.474/100); Col440I_1 (95.614/100)
ERR1796041	ERR1796041	ERS1274147	ERP020777	Unknown	United Kingdom	54	-2	Unknown	Unknown	2015	Klebsiella pneumoniae	54	54	KL14	Good	wzi14	O3b	Good	-	-	-	0	-	-	-	-	-	-	0	IncFIB(pNDM-Mar)_1 (99.544/100); IncFIB(K)(pCAV1099-114)_1 (99.643/100); Col440I_1 (95.614/100)
ERR1796042	ERR1796042	ERS1274148	ERP020777	Unknown	United Kingdom	54	-2	Unknown	Unknown	2015	Klebsiella pneumoniae	1189	1189	KL28	Very high	wzi84	O2v1	Very high	-	-	-	0	-	-	-	-	-	-	0
ERR1796043	ERR1796043	ERS1274149	ERP020777	Unknown	United Kingdom	54	-2	Unknown	Unknown	2015	Klebsiella pneumoniae	268	268	KL20	Very high	wzi95	O2v1	Very high	-	CTX-M-15	-	1	-	-	-	ybt 9; ICEKp3	-	-	1	ColRNAI_1 (100/100)
ERR1796044	ERR1796044	ERS1274150	ERP020777	Unknown	United Kingdom	54	-2	Unknown	Unknown	2015	Klebsiella pneumoniae	12	12	KL15	Very high	wzi50	O4	Very high	-	-	-	0	-	-	-	-	-	-	0	FII(pBK30683)_1 (100/100); IncFII(K)_1 (97.297/100); IncFIB(K)_1 (98.929/100); IncR_1 (100/100)
ERR1796045	ERR1796045	ERS1274151	ERP020777	Unknown	United Kingdom	54	-2	Unknown	Unknown	2015	Klebsiella pneumoniae	3022	3022	KL3	Very high	wzi59	O2v2	Very high	-	-	-	0	-	-	-	-	-	-	0
ERR1796046	ERR1796046	ERS1274152	ERP020777	Unknown	United Kingdom	54	-2	Unknown	Unknown	2015	Klebsiella pneumoniae	1999	1999	KL38	Very high	wzi275	O12	Very high	-	-	-	0	-	-	-	-	-	-	0
ERR1796047	ERR1796047	ERS1274153	ERP020777	Unknown	United Kingdom	54	-2	Unknown	Unknown	2015	Klebsiella pneumoniae	54	54	KL14	Good	wzi14	O3b	Good	-	-	-	0	-	-	-	-	-	-	0	IncFIB(pNDM-Mar)_1 (99.544/100); IncFIB(K)(pCAV1099-114)_1 (99.643/100); IncHI1B(pNDM-MAR)_1 (99.474/100); Col440I_1 (95.614/100)
ERR1796048	ERR1796048	ERS1274154	ERP020777	Unknown	United Kingdom	54	-2	Unknown	Unknown	2015	Klebsiella pneumoniae	54	54	KL14	Good	wzi14	O3b	Good	-	-	-	0	-	-	-	-	-	-	0	IncFIB(pNDM-Mar)_1 (99.544/100); IncFIB(K)(pCAV1099-114)_1 (99.643/100); IncHI1B(pNDM-MAR)_1 (99.474/100); Col440I_1 (95.614/100)
ERR1796049	ERR1796049	ERS1274155	ERP020777	Unknown	United Kingdom	54	-2	Unknown	Unknown	2015	Klebsiella pneumoniae	54	54	KL14	Good	wzi14	O3b	Good	-	-	-	0	-	-	-	-	-	-	0	IncFIB(pNDM-Mar)_1 (99.544/100); IncFIB(K)(pCAV1099-114)_1 (99.643/100); IncHI1B(pNDM-MAR)_1 (99.474/100); Col440I_1 (95.614/100)
ERR1796050	ERR1796050	ERS1274156	ERP020777	Unknown	United Kingdom	54	-2	Unknown	Unknown	2015	Klebsiella pneumoniae	54	54	KL14	Good	wzi14	O3b	Good	-	-	-	0	-	-	-	-	-	-	0	IncFIB(pNDM-Mar)_1 (99.544/100); IncFIB(K)(pCAV1099-114)_1 (99.643/100); IncHI1B(pNDM-MAR)_1 (99.474/100); Col440I_1 (95.614/100)
ERR1796051	ERR1796051	ERS1274157	ERP020777	Unknown	United Kingdom	54	-2	Unknown	Unknown	2015	Klebsiella pneumoniae	1189	1189	KL28	Very high	wzi84	O2v1	Very high	-	-	-	0	-	-	-	-	-	-	0
ERR1796054	ERR1796054	ERS1274160	ERP020777	Unknown	United Kingdom	54	-2	Unknown	Unknown	2015	Klebsiella pneumoniae	1999	1999	KL38	Very high	wzi275	O12	Very high	-	-	-	0	-	-	-	-	-	-	0
ERR1796059	ERR1796059	ERS1274165	ERP020777	Unknown	United Kingdom	54	-2	Unknown	Unknown	2015	Klebsiella pneumoniae	268	268	KL20	Very high	wzi95	O2v1	Very high	-	CTX-M-15	-	1	-	-	-	ybt 9; ICEKp3	-	-	1	ColRNAI_1 (100/100)
ERR1796060	ERR1796060	ERS1274166	ERP020777	Unknown	United Kingdom	54	-2	Unknown	Unknown	2015	Klebsiella pneumoniae	268	268	KL20	Very high	wzi95	O2v1	Very high	-	CTX-M-15	-	1	-	-	-	ybt 9; ICEKp3	-	-	1	ColRNAI_1 (100/100)
ERR1810608	ERR1810608	ERS1511953	ERP021213	Unknown	Ireland	53	-8	Unknown	Unknown	2016	Klebsiella pneumoniae	37	37	KL38	Very high	wzi96	O3b	Very high	OXA-48	SHV-110* +164H	-	2	-	-	-	ybt 10; ICEKp4	-	-	1	IncFII(K)_1 (97.297/100); IncFIB(K)_1 (98.929/100)
ERR1810609	ERR1810609	ERS1511954	ERP021213	Unknown	Ireland	53	-8	Unknown	Unknown	2016	Klebsiella pneumoniae	111	111	KL63	Very high	wzi63	O1v2	Very high	NDM-1	CTX-M-15	-	2	-	-	-	ybt 14; ICEKp5	-	-	1	IncFIA(HI1)_1 (97.165/100); IncFIB(K)(pCAV1099-114)_1 (100/100)
ERR1811831	ERR1811831	ERS1513149	ERP021213	Unknown	Ireland	53	-8	Unknown	Unknown	2016	Klebsiella pneumoniae	323	323	KL21	Good	wzi262	OL104	Good	KPC-2	-	-	2	-	-	-	-	-	-	0	IncFIB(pQil)_1 (100/100); IncFIB(K)_1 (98.929/100); IncFII(K)_1 (97.973/100); IncFII(K)_1 (95.946/100)
ERR1811832	ERR1811832	ERS1513150	ERP021213	Unknown	Ireland	53	-8	Unknown	Unknown	2016	Klebsiella pneumoniae	20	20	KL28	Good	wzi84	O1v2	Very high	OXA-48	-	-	2	-	-	-	ybt 14; ICEKp5	-	-	1	IncL_1 (100/100); IncX3_1 (100/100); Col440I_1 (97.391/100); IncFIB(K)_1 (98.929/100); pKPC-CAV1320_1 (91.455/100); Col(pHAD28)_1 (93.13/100)
ERR1811833	ERR1811833	ERS1513151	ERP021213	Unknown	Ireland	53	-8	Unknown	Unknown	2016	Klebsiella pneumoniae	133	133	KL116	Good	wzi180	O1v1	Very high	OXA-48	-	-	2	-	-	-	ybt 10; ICEKp4	-	-	1	IncFIB(pKPHS1)_1 (98.393/100); IncL_1 (100/100); Col440I_1 (97.368/100)
ERR1811834	ERR1811834	ERS1513152	ERP021213	Unknown	Ireland	53	-8	Unknown	Unknown	2016	Klebsiella pneumoniae	323	323	KL21	Good	wzi262	OL104	Good	KPC-2	-	-	2	-	-	-	-	-	-	0	IncFIB(pQil)_1 (100/100); IncFIB(K)_1 (98.929/100); IncFII(K)_1 (97.973/100); IncFII(K)_1 (95.946/100)
ERR1811836	ERR1811836	ERS1513154	ERP021213	Unknown	Ireland	53	-8	Unknown	Unknown	2016	Klebsiella pneumoniae	198	198	KL30	Very high	wzi85	O1v1	Very high	OXA-48	CTX-M-15	-	2	-	-	-	ybt 5; ICEKp6	-	-	1	IncFII_1 (100/100); IncL_1 (100/100)
ERR1811837	ERR1811837	ERS1513155	ERP021213	Unknown	Ireland	53	-8	Unknown	Unknown	2016	Klebsiella pneumoniae	26	26	KL142	Very high	wzi377	O1v1	Very high	KPC-2	-	-	2	-	-	-	-	-	-	0	IncFII(K)_1 (97.973/100); IncFIB(pQil)_1 (100/100); IncFII(K)_1 (97.297/100); FIA(pBK30683)_1 (100/100); Col(pHAD28)_1 (92.366/100); Col440I_1 (97.391/100); Col(pHAD28)_1 (93.13/100)
ERR1813603	ERR1813603	ERS1513156	ERP021213	Unknown	Ireland	53	-8	Unknown	Unknown	2016	Klebsiella pneumoniae	20	20	KL28	Very high	wzi84	O1v2	Very high	OXA-48	-	-	2	-	-	-	ybt 14; ICEKp5	-	-	1	IncL_1 (100/100); IncX3_1 (100/100); IncFIB(K)_1 (98.929/100); Col440I_1 (97.391/100); Col(pHAD28)_1 (93.13/100)
ERR1813604	ERR1813604	ERS1513157	ERP021213	Unknown	Ireland	53	-8	Unknown	Unknown	2016	Klebsiella pneumoniae	11	11	KL15	Very high	wzi50	O4	Very high	OXA-48	CTX-M-15	-	2	-	-	-	ybt 9; ICEKp3	-	-	1	IncL_1 (100/100); IncN_1 (99.805/100); IncFIB(K)_1 (100/100); Col440I_1 (97.368/100); Col(pHAD28)_1 (92.366/100)
ERR1813605	ERR1813605	ERS1513158	ERP021213	Unknown	Ireland	53	-8	Unknown	Unknown	2016	Klebsiella pneumoniae	20	20	KL28	Good	wzi84	O1v2	Very high	OXA-48	-	-	2	-	-	-	ybt 14; ICEKp5	-	-	1	IncL_1 (100/100); IncX3_1 (100/100); Col440I_1 (97.391/100); IncFIB(K)_1 (98.929/100); pKPC-CAV1320_1 (91.455/100); Col(pHAD28)_1 (93.13/100)
ERR1813606	ERR1813606	ERS1513159	ERP021213	Unknown	Ireland	53	-8	Unknown	Unknown	2016	Klebsiella pneumoniae	20	20	KL28	Very high	wzi84	O1v2	Very high	OXA-48	-	-	2	-	-	-	ybt 14; ICEKp5	-	-	1	IncL_1 (100/100); IncX3_1 (100/100); IncFIB(K)_1 (98.929/100); Col440I_1 (97.391/100); Col(pHAD28)_1 (93.13/100)
ERR1813607	ERR1813607	ERS1513160	ERP021213	Unknown	Ireland	53	-8	Unknown	Unknown	2016	Klebsiella pneumoniae	512	512	KL107	Very high	wzi154	O2v2	High	KPC-3	-	-	2	-	-	-	-	-	-	0	IncFII(K)_1 (100/100); IncFIB(pQil)_1 (100/100); IncFIB(K)_1 (100/100); ColRNAI_1 (100/100)
ERR1813608	ERR1813608	ERS1513161	ERP021213	Unknown	Ireland	53	-8	Unknown	Unknown	2016	Klebsiella pneumoniae	3519	3519	KL64	Very high	wzi33	O1v1	Very high	OXA-48	-	-	2	-	-	-	-	-	-	0	IncFIB(K)_1 (98.929/100); IncL_1 (100/100); pXuzhou21_1 (99.444/100); IncFII(pKP91)_1 (100/100); Col(pHAD28)_1 (91.667/100)
ERR1813609	ERR1813609	ERS1513162	ERP021213	Unknown	Ireland	53	-8	Unknown	Unknown	2016	Klebsiella pneumoniae	11	11	KL15	Very high	wzi50	O4	Very high	OXA-48	CTX-M-15	-	2	-	-	-	ybt 9; ICEKp3	-	-	1	IncL_1 (100/100); IncFIB(K)_1 (100/100); Col440I_1 (97.368/100); Col(pHAD28)_1 (92.366/100); IncN_1 (99.805/100)
ERR1815065	ERR1815065	ERS1532241	ERP021213	Unknown	Ireland	53	-8	Unknown	Unknown	2016	Klebsiella pneumoniae	11	11	KL24	Good	wzi24	O2v1	Very high	NDM-19	-	-	2	-	-	-	-	-	-	0	IncX3_1 (100/100); IncFIB(K)_1 (98.75/100); IncFII(K)_1 (97.973/100); IncHI1B(pNDM-MAR)_1 (100/100)
ERR1815066	ERR1815066	ERS1532242	ERP021213	Unknown	Ireland	53	-8	Unknown	Unknown	2016	Klebsiella pneumoniae	111	111	KL63	Very high	wzi63	O1v2	Very high	NDM-1	CTX-M-15	-	2	-	-	-	ybt 14; ICEKp5	-	-	1	IncFIA(HI1)_1 (97.165/100)
ERR1815067	ERR1815067	ERS1532243	ERP021213	Unknown	Ireland	53	-8	Unknown	Unknown	2016	Klebsiella pneumoniae	36	36	KL27	Good	wzi27	O2v2	Very high	NDM-1	CTX-M-15	-	2	-	-	-	ybt 10; ICEKp4	-	-	1	IncFIA(HI1)_1 (97.165/100)
ERR1815068	ERR1815068	ERS1532245	ERP021213	Unknown	Ireland	53	-8	Unknown	Unknown	2016	Klebsiella pneumoniae	512	512	KL107	Very high	wzi154	O2v2	Very high	KPC-3	-	-	2	-	-	-	-	-	-	0	IncFII(K)_1 (100/100); IncFIB(pQil)_1 (100/100); ColRNAI_1 (100/100); IncFIB(K)_1 (100/100)
ERR1815069	ERR1815069	ERS1532246	ERP021213	Unknown	Ireland	53	-8	Unknown	Unknown	2016	Klebsiella pneumoniae	258	258	KL107	None	-	O2v2	Very high	KPC-3	-	-	2	-	-	-	-	-	-	0	IncX3_1 (100/100); IncFII(K)_1 (97.973/100); IncFIB(pQil)_1 (100/100); IncFII(K)_1 (100/100); ColRNAI_1 (100/100); IncFIB(K)_1 (100/100)
ERR1815070	ERR1815070	ERS1532247	ERP021213	Unknown	Ireland	53	-8	Unknown	Unknown	2016	Klebsiella pneumoniae	258	258	KL107	Good	wzi154	O2v2	Very high	KPC-3	-	-	2	-	-	-	-	-	-	0	IncFII(K)_1 (100/100); IncFIB(pQil)_1 (100/100); ColRNAI_1 (100/100); IncFIB(K)_1 (100/100)
ERR1815292	ERR1815292	ERS1532244	ERP021213	Unknown	Ireland	53	-8	Unknown	Unknown	2016	Klebsiella pneumoniae	883	883	KL109	Very high	wzi343	O2v2	Very high	NDM-1	CTX-M-15	-	2	-	-	-	-	-	-	0	IncFIB(pQil)_1 (100/100); IncX3_1 (100/100); IncFIB(K)_1 (98.929/100); Col(pHAD28)_1 (90.076/100)
ERR1815293	ERR1815293	ERS1532248	ERP021213	Unknown	Ireland	53	-8	Unknown	Unknown	2016	Klebsiella pneumoniae	37	37	KL15	Very high	wzi50	O4	Very high	OXA-48	CTX-M-15	MgrB-55%	3	-	-	-	-	-	-	0	IncFII(K)_1 (95.946/100); IncFIB(K)_1 (98.929/100); IncL_1 (100/100); Col440I_1 (93.86/100)
ERR1817317	ERR1817317	ERS1544386	ERP021333	Unknown	Germany	51	10	Unknown	Unknown	2016	Klebsiella pneumoniae	2398	2398	KL2	Very high	-	O1v2	Very high	-	-	-	0	iuc 2	clb 1	iro 2	ybt 12; ICEKp10	rmp 2; KpVP-2	-	5	IncFIA(HI1)_1 (98.711/100); IncFIB(K)_1 (98.929/100)
ERR1829912	ERR1829912	ERS1555388	ERP021213	Unknown	Ireland	53	-8	Unknown	Unknown	2016	Klebsiella pneumoniae	27	27	KL31	Very high	wzi31	O2v1	Very high	KPC-2	-	-	2	-	-	-	-	-	-	0	IncFIB(K)_1 (98.929/100); IncR_1 (100/100)
ERR1829913	ERR1829913	ERS1555389	ERP021213	Unknown	Ireland	53	-8	Unknown	Unknown	2016	Klebsiella pneumoniae	512	512	KL107	Very high	wzi154	O2v2	Very high	KPC-3	-	-	2	-	-	-	-	-	-	0	IncFII(K)_1 (100/100); IncFIB(pQil)_1 (100/100); IncFIB(K)_1 (100/100); ColRNAI_1 (100/100)
ERR1829914	ERR1829914	ERS1555390	ERP021213	Unknown	Ireland	53	-8	Unknown	Unknown	2016	Klebsiella pneumoniae	111	111	KL63	Very high	wzi63	O1v2	Very high	NDM-1	CTX-M-15	-	2	-	-	-	ybt 14; ICEKp5	-	-	1	IncFIA(HI1)_1 (97.165/100); IncFIB(K)(pCAV1099-114)_1 (100/100)
ERR1829915	ERR1829915	ERS1555391	ERP021213	Unknown	Ireland	53	-8	Unknown	Unknown	2016	Klebsiella pneumoniae	323	323	KL21	Good	wzi262	OL104	Good	KPC-2	-	-	2	-	-	-	-	-	-	0	IncFIB(pQil)_1 (100/100); IncFIB(K)_1 (98.929/100); IncFII(K)_1 (97.973/100); IncFII(K)_1 (95.946/100)
ERR1829916	ERR1829916	ERS1555392	ERP021213	Unknown	Ireland	53	-8	Unknown	Unknown	2016	Klebsiella pneumoniae	111	111	KL63	Very high	wzi63	O1v2	Very high	NDM-1	CTX-M-15	-	2	-	-	-	ybt 14; ICEKp5	-	-	1	IncFIA(HI1)_1 (97.165/100); IncFIB(K)(pCAV1099-114)_1 (100/100)
ERR1829917	ERR1829917	ERS1555393	ERP021213	Unknown	Ireland	53	-8	Unknown	Unknown	2016	Klebsiella pneumoniae	37	37	KL15	Very high	wzi50	O4	Good	OXA-48	CTX-M-15	MgrB-55%	3	-	-	-	-	-	-	0	IncFIB(K)_1 (98.929/100); IncFII(K)_1 (95.946/100); IncL_1 (100/100); Col440I_1 (93.86/100)
ERR1829918	ERR1829918	ERS1555394	ERP021213	Unknown	Ireland	53	-8	Unknown	Unknown	2016	Klebsiella pneumoniae	37	37	KL15	Very high	wzi50	O4	Very high	OXA-48	CTX-M-15	MgrB-55%	3	-	-	-	-	-	-	0	IncFII(K)_1 (95.946/100); IncFIB(K)_1 (98.929/100); IncL_1 (100/100); Col440I_1 (93.86/100)
ERR1829921	ERR1829921	ERS1555397	ERP021213	Unknown	Ireland	53	-8	Unknown	Unknown	2016	Klebsiella pneumoniae	922	922	KL24	Good	wzi24	O1v1	Very high	OXA-48	-	-	2	-	-	-	-	-	-	0	IncL_1 (100/100); IncFII(K)_1 (94.595/100); IncFII(K)_1 (97.297/100); IncFIB(pQil)_1 (100/100); IncFIA(HI1)_1 (97.165/100); IncFIB(K)_1 (98.929/100); IncFII(K)_1 (95.27/100); Col(pHAD28)_1 (94.656/100)
ERR1829922	ERR1829922	ERS1555398	ERP021213	Unknown	Ireland	53	-8	Unknown	Unknown	2016	Klebsiella pneumoniae	160	160	KL62	Very high	wzi149	O1v1	Very high	OXA-48	-	-	2	-	-	-	ybt 9; ICEKp3	-	-	1	IncFIB(K)_1 (98.929/100); IncFII(K)_1 (100/100); IncL_1 (100/100)
ERR1830477	ERR1830477	ERS1555953	ERP021213	Unknown	Ireland	53	-8	Unknown	Unknown	2016	Klebsiella pneumoniae	111	111	KL63	Very high	wzi63	O1v2	Very high	NDM-1	CTX-M-15	-	2	-	-	-	ybt 14; ICEKp5	-	-	1	IncFIA(HI1)_1 (97.165/100); IncFIB(K)(pCAV1099-114)_1 (100/100)
ERR1830478	ERR1830478	ERS1555954	ERP021213	Unknown	Ireland	53	-8	Unknown	Unknown	2016	Klebsiella pneumoniae	36	36	KL27	Very high	wzi27	O2v2	Very high	NDM-1	CTX-M-15	-	2	-	-	-	ybt 10; ICEKp4	-	-	1	IncFIA(HI1)_1 (97.165/100); IncFIB(K)_1 (98.929/100); Col(pHAD28)_1 (90.84/100); Col(pHAD28)_1 (93.13/100)
ERR1830479	ERR1830479	ERS1555955	ERP021213	Unknown	Ireland	53	-8	Unknown	Unknown	2016	Klebsiella pneumoniae	111	111	KL63	Very high	wzi63	O1v2	Very high	NDM-1	CTX-M-15	-	2	-	-	-	ybt 14; ICEKp5	-	-	1	IncFIA(HI1)_1 (97.165/100); IncFIB(K)(pCAV1099-114)_1 (100/100)
ERR1830480	ERR1830480	ERS1555956	ERP021213	Unknown	Ireland	53	-8	Unknown	Unknown	2016	Klebsiella pneumoniae	111	111	KL63	Very high	wzi63	O1v2	Very high	NDM-1	CTX-M-15	-	2	-	-	-	ybt 14; ICEKp5	-	-	1	IncFIA(HI1)_1 (97.165/100); IncFIB(K)(pCAV1099-114)_1 (100/100)
ERR1830481	ERR1830481	ERS1555957	ERP021213	Unknown	Ireland	53	-8	Unknown	Unknown	2016	Klebsiella pneumoniae	922	922	KL24	Good	wzi24	O1v1	Very high	KPC-2	-	-	2	-	-	-	-	-	-	0	IncFII(pKPX1)_1 (100/100); IncFII(K)_1 (94.595/100); IncFIA(HI1)_1 (97.165/100); Col(pHAD28)_1 (92.366/100)
ERR1830482	ERR1830482	ERS1555958	ERP021213	Unknown	Ireland	53	-8	Unknown	Unknown	2016	Klebsiella pneumoniae	26	26	KL142	Very high	wzi377	O1v1	Very high	KPC-2	-	-	2	-	-	-	-	-	-	0	IncFII(K)_1 (97.973/100); IncFIB(pQil)_1 (100/100); IncFII(K)_1 (97.297/100); Col440I_1 (95.614/100); FIA(pBK30683)_1 (100/100); IncFIB(K)_1 (98.929/100); Col(pHAD28)_1 (92.366/100); Col(pHAD28)_1 (93.13/100)
ERR1830483	ERR1830483	ERS1555959	ERP021213	Unknown	Ireland	53	-8	Unknown	Unknown	2016	Klebsiella pneumoniae	610	610	KL55	Very high	wzi305	O3/O3a	Very high	OXA-48	-	-	2	-	-	-	ybt 9; ICEKp3	-	-	1	IncFII(K)_1 (100/100); IncL_1 (100/100); IncFIB(K)_1 (100/100)
ERR1830484	ERR1830484	ERS1555960	ERP021213	Unknown	Ireland	53	-8	Unknown	Unknown	2016	Klebsiella pneumoniae	20	20	KL28	Good	wzi84	O1v2	Very high	OXA-48	-	-	2	-	-	-	ybt 14; ICEKp5	-	-	1	IncL_1 (100/100); IncX3_1 (100/100); Col440I_1 (97.391/100); IncFIB(K)_1 (98.929/100); pKPC-CAV1320_1 (91.455/100)
ERR1830485	ERR1830485	ERS1555961	ERP021213	Unknown	Ireland	53	-8	Unknown	Unknown	2016	Klebsiella pneumoniae	834	834	KL123	Very high	-	O3/O3a	None	OXA-48	-	-	2	-	-	-	-	-	-	0	IncFII(K)_1 (100/100); IncFIB(K)(pCAV1099-114)_1 (99.643/100); IncL_1 (100/100); IncFIB(K)_1 (100/100); Col440I_1 (94.737/100)
ERR1840990	ERR1840990	ERS1560799	ERP021213	Unknown	Ireland	53	-8	Unknown	Unknown	2016	Klebsiella pneumoniae	45	45	KL24	Very high	wzi101	O2v1	Very high	OXA-48	CTX-M-15	-	2	-	-	-	ybt 10; ICEKp4	-	-	1	IncL_1 (100/100); FIA(pBK30683)_1 (99.661/100); IncFII(K)_1 (99.324/100); IncFIB(K)_1 (98.929/100); IncFII(pKP91)_1 (93.562/100); Col440I_1 (93.86/100)
ERR1840992	ERR1840992	ERS1560801	ERP021213	Unknown	Ireland	53	-8	Unknown	Unknown	2016	Klebsiella pneumoniae	922	922	KL24	Good	wzi24	O1v1	Very high	OXA-48	-	-	2	-	-	-	-	-	-	0	IncL_1 (100/100); IncFII(K)_1 (94.595/100); IncFII(K)_1 (97.297/100); IncFIB(pQil)_1 (100/100); IncFIA(HI1)_1 (97.165/100); IncFIB(K)_1 (98.929/100); IncFII(K)_1 (95.27/100); Col(pHAD28)_1 (94.656/100)
ERR1840993	ERR1840993	ERS1560802	ERP021213	Unknown	Ireland	53	-8	Unknown	Unknown	2016	Klebsiella pneumoniae	857	857	KL13	Good	wzi241	OL104	Good	OXA-48	CTX-M-15	-	2	-	-	-	-	-	-	0	IncFII(K)_1 (95.946/100); IncL_1 (100/100); IncFIB(K)_1 (98.929/100)
ERR1840995	ERR1840995	ERS1560804	ERP021213	Unknown	Ireland	53	-8	Unknown	Unknown	2016	Klebsiella pneumoniae	258	258	KL107	Very high	wzi154	O2v2	Very high	KPC-3	-	-	2	-	-	-	-	-	-	0	IncFII(K)_1 (100/100); IncFIB(pQil)_1 (100/100); IncFIB(K)_1 (100/100); ColRNAI_1 (100/100)
ERR1840996	ERR1840996	ERS1560805	ERP021213	Unknown	Ireland	53	-8	Unknown	Unknown	2016	Klebsiella pneumoniae	336	336	KL25	High	wzi141	O5	High	OXA-48	CTX-M-15	-	2	-	-	-	ybt 15; ICEKp11	-	-	1	IncL_1 (100/100); IncFII(K)_1 (99.324/100); IncFIB(K)_1 (98.929/100); Col440I_1 (93.86/100)
ERR1840997	ERR1840997	ERS1560806	ERP021213	Unknown	Ireland	53	-8	Unknown	Unknown	2016	Klebsiella pneumoniae	1373	1373	KL38	Very high	wzi96	O3b	Very high	OXA-48	CTX-M-15	-	2	-	-	-	ybt 8; ICEKp9	-	-	1	IncL_1 (100/100); IncFIB(K)_1 (98.929/100); IncFII(K)_1 (95.946/100)
ERR1840998	ERR1840998	ERS1560807	ERP021213	Unknown	Ireland	53	-8	Unknown	Unknown	2016	Klebsiella pneumoniae	25	25	KL2	Very high	wzi72	O1v2	Very high	OXA-48	-	-	2	iuc 3	-	-	-	-	-	3	IncFIB(pKPHS1)_1 (95.536/100); IncFIB(K)_1 (98.75/100); IncL_1 (100/100); FII(pBK30683)_1 (91.63/100); ColRNAI_1 (98.462/100); IncFII(K)_1 (98.649/100); IncFII(K)_1 (97.973/100)
ERR1841000	ERR1841000	ERS1560809	ERP021213	Unknown	Ireland	53	-8	Unknown	Unknown	2016	Klebsiella pneumoniae	1373	1373	KL38	Very high	wzi96	O3b	Very high	OXA-48	CTX-M-15	-	2	-	-	-	ybt 8; ICEKp9	-	-	1	IncL_1 (100/100); IncFIB(K)_1 (98.929/100); FII(pBK30683)_1 (91.63/100); IncFII(K)_1 (95.946/100)
ERR1841001	ERR1841001	ERS1560810	ERP021213	Unknown	Ireland	53	-8	Unknown	Unknown	2016	Klebsiella pneumoniae	3515	3515	KL107	None	wzi386	O3b	Good	OXA-48	-	-	2	-	-	-	-	-	-	0	IncFIB(pNDM-Mar)_1 (99.544/100); IncHI1B(pNDM-MAR)_1 (99.474/100); IncFII(K)_1 (97.973/100); IncL_1 (100/100); IncFIB(K)_1 (98.929/100); Col(pHAD28)_1 (93.13/100)
ERR1877990	ERR1877990	ERS1589288	ERP021734	Unknown	United Kingdom	54	-2	Unknown	Unknown	Unknown	Klebsiella pneumoniae	37	37	KL38	Good	wzi96	O3b	Very high	-	-	-	0	-	-	-	-	-	-	0	IncFIA(HI1)_1 (96.649/100); IncFII(K)_1 (97.315/100); IncFIB(K)_1 (98.929/100)
ERR1877991	ERR1877991	ERS1589289	ERP021734	Unknown	United Kingdom	54	-2	Unknown	Unknown	Unknown	Klebsiella pneumoniae	187	187	KL10	Good	wzi10	O5	Good	-	-	-	0	-	-	-	-	-	-	0
ERR1877992	ERR1877992	ERS1589290	ERP021734	Unknown	United Kingdom	54	-2	Unknown	Unknown	Unknown	Klebsiella pneumoniae	3048	3048	KL30	Good	wzi2	O1v1	Very high	-	-	-	0	-	-	-	-	-	-	0
ERR1877993	ERR1877993	ERS1589291	ERP021734	Unknown	United Kingdom	54	-2	Unknown	Unknown	Unknown	Klebsiella pneumoniae	3048	3048	KL30	Good	wzi2	O1v1	Very high	-	-	-	0	-	-	-	-	-	-	0
ERR1877994	ERR1877994	ERS1589292	ERP021734	Unknown	United Kingdom	54	-2	Unknown	Unknown	Unknown	Klebsiella pneumoniae	484	484	KL18	Very high	-	O1v1	Very high	-	-	-	0	-	-	-	-	-	-	0
ERR1877995	ERR1877995	ERS1589293	ERP021734	Unknown	United Kingdom	54	-2	Unknown	Unknown	Unknown	Klebsiella pneumoniae	484	484	KL18	Good	-	O1v1	Very high	-	-	-	0	-	-	-	-	-	-	0
ERR1878470	ERR1878470	ERS1281962	ERP021995	Unknown	United Kingdom	54	-2	Unknown	Unknown	2015	Klebsiella pneumoniae	2004	2004	KL107	None	wzi525	O4	None	-	CTX-M-15	-	1	-	-	-	-	-	-	0	IncFII(K)_1 (95.946/100); IncFIB(K)(pCAV1099-114)_1 (100/100)
ERR1878471	ERR1878471	ERS1281963	ERP021995	Unknown	United Kingdom	54	-2	Unknown	Unknown	2015	Klebsiella pneumoniae	2004	2004	KL107	None	wzi525	O4	None	-	CTX-M-15	-	1	-	-	-	-	-	-	0	IncFII(K)_1 (95.946/100); IncFIB(K)(pCAV1099-114)_1 (100/100)
ERR1878472	ERR1878472	ERS1281964	ERP021995	Unknown	United Kingdom	54	-2	Unknown	Unknown	2015	Klebsiella pneumoniae	2004	2004	KL107	None	wzi525	O4	None	-	CTX-M-15	-	1	-	-	-	-	-	-	0	IncFII(K)_1 (95.946/100); IncFIB(K)(pCAV1099-114)_1 (100/100)
ERR1878473	ERR1878473	ERS1281965	ERP021995	Unknown	United Kingdom	54	-2	Unknown	Unknown	2015	Klebsiella pneumoniae	2004	2004	KL107	None	wzi525	O4	None	-	CTX-M-15	-	1	-	-	-	-	-	-	0	IncFII(K)_1 (95.946/100); IncFIB(K)(pCAV1099-114)_1 (100/100)
ERR1878474	ERR1878474	ERS1281966	ERP021995	Unknown	United Kingdom	54	-2	Unknown	Unknown	2015	Klebsiella pneumoniae	2004	2004	KL107	None	wzi525	O4	None	-	CTX-M-15	-	1	-	-	-	-	-	-	0	IncFII(K)_1 (95.946/100); IncFIB(K)(pCAV1099-114)_1 (100/100)
ERR1878475	ERR1878475	ERS1281967	ERP021995	Unknown	United Kingdom	54	-2	Unknown	Unknown	2015	Klebsiella pneumoniae	307	307	KL102	Very high	wzi173	O2v2	Very high	-	CTX-M-15	-	1	-	-	-	-	-	-	0	IncFIB(pNDM-Mar)_1 (99.544/100); IncHI1B(pNDM-MAR)_1 (99.474/100); IncFIB(K)_1 (98.929/100); Col440I_1 (97.368/100)
ERR1878477	ERR1878477	ERS1281969	ERP021995	Unknown	United Kingdom	54	-2	Unknown	Unknown	2015	Klebsiella pneumoniae	307	307	KL102	Very high	wzi173	O2v2	Very high	-	CTX-M-15	-	1	-	-	-	-	-	-	0	IncFIB(pNDM-Mar)_1 (99.544/100); IncHI1B(pNDM-MAR)_1 (99.474/100); IncFIB(K)_1 (98.929/100); Col440I_1 (97.368/100)
ERR1878478	ERR1878478	ERS1281970	ERP021995	Unknown	United Kingdom	54	-2	Unknown	Unknown	2015	Klebsiella pneumoniae	307	307	KL102	Very high	wzi173	O2v2	Very high	-	CTX-M-15	-	1	-	-	-	-	-	-	0	IncHI1B(pNDM-MAR)_1 (99.474/100); IncFIB(pNDM-Mar)_1 (99.544/100); IncFIB(K)_1 (98.929/100); Col440I_1 (97.368/100)
ERR1878479	ERR1878479	ERS1281971	ERP021995	Unknown	United Kingdom	54	-2	Unknown	Unknown	2015	Klebsiella pneumoniae	307	307	KL102	Very high	wzi173	O2v2	Very high	-	CTX-M-15	-	1	-	-	-	-	-	-	0	IncFIB(pNDM-Mar)_1 (99.544/100); IncHI1B(pNDM-MAR)_1 (99.474/100); IncFIB(K)_1 (98.929/100); Col440I_1 (97.368/100)
ERR1878480	ERR1878480	ERS1281972	ERP021995	Unknown	United Kingdom	54	-2	Unknown	Unknown	2015	Klebsiella pneumoniae	307	307	KL102	Very high	wzi173	O2v2	Very high	-	CTX-M-15	-	1	-	-	-	-	-	-	0	IncFIB(pNDM-Mar)_1 (99.544/100); IncHI1B(pNDM-MAR)_1 (99.474/100); IncFIB(K)_1 (98.929/100); Col440I_1 (97.368/100)
ERR1878481	ERR1878481	ERS1281973	ERP021995	Unknown	United Kingdom	54	-2	Unknown	Unknown	2015	Klebsiella pneumoniae	307	307	KL102	Very high	wzi173	O2v2	Very high	-	CTX-M-15	-	1	-	-	-	-	-	-	0	IncFIB(K)_1 (98.929/100); IncHI1B(pNDM-MAR)_1 (99.474/100); IncFIB(pNDM-Mar)_1 (99.544/100); Col440I_1 (97.368/100)
ERR1878482	ERR1878482	ERS1281974	ERP021995	Unknown	United Kingdom	54	-2	Unknown	Unknown	2015	Klebsiella pneumoniae	307	307	KL102	Very high	wzi173	O2v2	Very high	-	CTX-M-15	-	1	-	-	-	-	-	-	0	IncFIB(pNDM-Mar)_1 (99.544/100); IncHI1B(pNDM-MAR)_1 (99.474/100); IncFIB(K)_1 (98.929/100); Col440I_1 (97.368/100)
ERR1878483	ERR1878483	ERS1281975	ERP021995	Unknown	United Kingdom	54	-2	Unknown	Unknown	2015	Klebsiella pneumoniae	307	307	KL102	Very high	wzi173	O2v2	Very high	-	CTX-M-15	-	1	-	-	-	-	-	-	0	IncFIB(pNDM-Mar)_1 (99.544/100); IncHI1B(pNDM-MAR)_1 (99.474/100); IncFIB(K)_1 (98.929/100); Col440I_1 (97.368/100)
ERR1878484	ERR1878484	ERS1281976	ERP021995	Unknown	United Kingdom	54	-2	Unknown	Unknown	2015	Klebsiella pneumoniae	307	307	KL102	Very high	wzi173	O2v2	Very high	-	CTX-M-15	-	1	-	-	-	-	-	-	0	IncFIB(pNDM-Mar)_1 (99.544/100); IncHI1B(pNDM-MAR)_1 (99.474/100); IncFIB(K)_1 (98.929/100); Col440I_1 (97.368/100)
ERR1878485	ERR1878485	ERS1281977	ERP021995	Unknown	United Kingdom	54	-2	Unknown	Unknown	2015	Klebsiella pneumoniae	268	268	KL20	Very high	wzi95	O2v1	Very high	-	CTX-M-15	-	1	-	-	-	ybt 9; ICEKp3	-	-	1	ColRNAI_1 (100/100)
ERR1878486	ERR1878486	ERS1281978	ERP021995	Unknown	United Kingdom	54	-2	Unknown	Unknown	2015	Klebsiella pneumoniae	268	268	KL20	Very high	wzi95	O2v1	Very high	-	CTX-M-15	-	1	-	-	-	ybt 9; ICEKp3	-	-	1	ColRNAI_1 (100/100)
ERR1878487	ERR1878487	ERS1281979	ERP021995	Unknown	United Kingdom	54	-2	Unknown	Unknown	2015	Klebsiella pneumoniae	268	268	KL20	Very high	wzi95	O2v1	Very high	-	CTX-M-15	-	1	-	-	-	ybt 9; ICEKp3	-	-	1	ColRNAI_1 (100/100)
ERR1878488	ERR1878488	ERS1281980	ERP021995	Unknown	United Kingdom	54	-2	Unknown	Unknown	2015	Klebsiella pneumoniae	268	268	KL20	Very high	wzi95	O2v1	Very high	-	CTX-M-15	-	1	-	-	-	ybt 9; ICEKp3	-	-	1	ColRNAI_1 (100/100)
ERR1878489	ERR1878489	ERS1281981	ERP021995	Unknown	United Kingdom	54	-2	Unknown	Unknown	2015	Klebsiella pneumoniae	268	268	KL20	Very high	wzi95	O2v1	Very high	-	CTX-M-15	-	1	-	-	-	ybt 9; ICEKp3	-	-	1	ColRNAI_1 (100/100)
ERR1878490	ERR1878490	ERS1281982	ERP021995	Unknown	United Kingdom	54	-2	Unknown	Unknown	2015	Klebsiella pneumoniae	307	307	KL102	Very high	wzi173	O2v2	Very high	-	CTX-M-15	-	1	-	-	-	-	-	-	0	IncFIB(pNDM-Mar)_1 (99.544/100); IncHI1B(pNDM-MAR)_1 (99.474/100); IncFIB(K)_1 (98.929/100); Col440I_1 (97.368/100)
ERR1878491	ERR1878491	ERS1281983	ERP021995	Unknown	United Kingdom	54	-2	Unknown	Unknown	2015	Klebsiella pneumoniae	307	307	KL102	Very high	wzi173	O2v2	Very high	-	CTX-M-15	-	1	-	-	-	-	-	-	0	IncFIB(K)_1 (98.929/100); IncHI1B(pNDM-MAR)_1 (99.474/100); IncFIB(pNDM-Mar)_1 (99.544/100); Col440I_1 (97.368/100)
ERR1878492	ERR1878492	ERS1281984	ERP021995	Unknown	United Kingdom	54	-2	Unknown	Unknown	2015	Klebsiella pneumoniae	258	258	KL106	Very high	wzi29	O2v2	Very high	KPC-2	SHV-12^	MgrB-60%	3	-	-	-	ybt 13; ICEKp2	-	-	1	IncX3_1 (100/100); IncFII(K)_1 (97.973/100); IncFIB(pQil)_1 (100/100); IncFIB(K)_1 (100/100); ColRNAI_1 (100/100)
ERR1878493	ERR1878493	ERS1281985	ERP021995	Unknown	United Kingdom	54	-2	Unknown	Unknown	2015	Klebsiella pneumoniae	874	874	KL45	Very high	wzi222	O1v2	Very high	-	CTX-M-15	-	1	-	-	-	-	-	-	0	IncFII(K)_1 (99.324/100); IncFIB(K)_1 (100/100); IncX4_1 (100/100); Col440I_1 (97.368/100); Col440I_1 (96.491/100)
ERR1878494	ERR1878494	ERS1281986	ERP021995	Unknown	United Kingdom	54	-2	Unknown	Unknown	2015	Klebsiella pneumoniae	874	874	KL45	Very high	wzi222	O1v2	Very high	-	CTX-M-15	-	1	-	-	-	-	-	-	0	IncFII(K)_1 (99.324/100); IncR_1 (100/100); IncFIB(K)_1 (100/100); IncX4_1 (100/100); Col440I_1 (97.368/100); Col440I_1 (96.491/100)
ERR1878495	ERR1878495	ERS1281987	ERP021995	Unknown	United Kingdom	54	-2	Unknown	Unknown	2015	Klebsiella pneumoniae	874	874	KL45	Very high	wzi222	O1v2	Very high	-	CTX-M-15	-	1	-	-	-	-	-	-	0	IncFII(K)_1 (99.324/100); IncR_1 (100/100); IncFIB(K)_1 (100/100); IncX4_1 (100/100); Col440I_1 (97.368/100); Col440I_1 (96.491/100)
ERR1878496	ERR1878496	ERS1281988	ERP021995	Unknown	United Kingdom	54	-2	Unknown	Unknown	2015	Klebsiella pneumoniae	258	258	KL106	Very high	wzi29	O2v2	Very high	KPC-2	SHV-12^	MgrB-60%	3	-	-	-	ybt 13; ICEKp2	-	-	1	IncX3_1 (100/100); IncFII(K)_1 (97.973/100); IncFIB(pQil)_1 (100/100); ColRNAI_1 (100/100); IncFIB(K)_1 (100/100)
ERR1878497	ERR1878497	ERS1281989	ERP021995	Unknown	United Kingdom	54	-2	Unknown	Unknown	2015	Klebsiella pneumoniae	874	874	KL45	Very high	wzi222	O1v2	Very high	-	CTX-M-15	-	1	-	-	-	-	-	-	0	IncFII(K)_1 (99.324/100); IncR_1 (100/100); IncFIB(K)_1 (100/100); IncX4_1 (100/100); Col440I_1 (97.368/100); Col440I_1 (96.491/100)
ERR1878498	ERR1878498	ERS1281990	ERP021995	Unknown	United Kingdom	54	-2	Unknown	Unknown	2015	Klebsiella pneumoniae	874	874	KL45	Very high	wzi222	O1v2	Very high	-	CTX-M-15	-	1	-	-	-	-	-	-	0	IncFII(K)_1 (99.324/100); IncR_1 (100/100); IncFIB(K)_1 (100/100); IncX4_1 (100/100); Col440I_1 (97.368/100); Col440I_1 (96.491/100)
ERR1878499	ERR1878499	ERS1281991	ERP021995	Unknown	United Kingdom	54	-2	Unknown	Unknown	2015	Klebsiella pneumoniae	874	874	KL45	Very high	wzi222	O1v2	Very high	-	CTX-M-15	-	1	-	-	-	-	-	-	0	IncFII(K)_1 (99.324/100); IncR_1 (100/100); IncFIB(K)_1 (100/100); IncX4_1 (100/100); Col440I_1 (97.368/100); Col440I_1 (96.491/100)
ERR1878500	ERR1878500	ERS1281992	ERP021995	Unknown	United Kingdom	54	-2	Unknown	Unknown	2015	Klebsiella pneumoniae	874	874	KL45	Very high	wzi222	O1v2	Very high	-	CTX-M-15	-	1	-	-	-	-	-	-	0	IncFII(K)_1 (99.324/100); IncFIB(K)_1 (100/100); IncR_1 (100/100); IncX4_1 (100/100); Col440I_1 (97.368/100); Col440I_1 (96.491/100)
ERR1878501	ERR1878501	ERS1281993	ERP021995	Unknown	United Kingdom	54	-2	Unknown	Unknown	2015	Klebsiella pneumoniae	307	307	KL102	Very high	wzi173	O2v2	Very high	-	CTX-M-15	-	1	-	-	-	-	-	-	0	IncFIB(K)_1 (98.929/100)
ERR1878502	ERR1878502	ERS1281994	ERP021995	Unknown	United Kingdom	54	-2	Unknown	Unknown	2015	Klebsiella pneumoniae	307	307	KL102	Very high	wzi173	O2v2	Very high	-	CTX-M-15?	-	1	-	-	-	-	-	-	0	IncFIB(K)_1 (98.929/100)
ERR1878503	ERR1878503	ERS1281995	ERP021995	Unknown	United Kingdom	54	-2	Unknown	Unknown	2015	Klebsiella pneumoniae	307	307	KL102	Very high	wzi173	O2v2	Very high	-	CTX-M-15	-	1	-	-	-	-	-	-	0	IncFIB(K)_1 (98.929/100)
ERR1878504	ERR1878504	ERS1281996	ERP021995	Unknown	United Kingdom	54	-2	Unknown	Unknown	2015	Klebsiella pneumoniae	307	307	KL102	Very high	wzi173	O2v2	Very high	-	CTX-M-15	-	1	-	-	-	-	-	-	0	IncFIB(K)_1 (98.929/100)
ERR1878505	ERR1878505	ERS1281997	ERP021995	Unknown	United Kingdom	54	-2	Unknown	Unknown	2015	Klebsiella pneumoniae	307	307	KL102	Very high	wzi173	O2v2	Very high	-	CTX-M-15	-	1	-	-	-	-	-	-	0	IncFIB(K)_1 (98.929/100)
ERR1878506	ERR1878506	ERS1281998	ERP021995	Unknown	United Kingdom	54	-2	Unknown	Unknown	2015	Klebsiella pneumoniae	268	268	KL20	Very high	wzi95	O2v1	Very high	-	CTX-M-15	-	1	-	-	-	ybt 9; ICEKp3	-	-	1	ColRNAI_1 (100/100)
ERR1878507	ERR1878507	ERS1281999	ERP021995	Unknown	United Kingdom	54	-2	Unknown	Unknown	2015	Klebsiella pneumoniae	268	268	KL20	Very high	wzi95	O2v1	Very high	-	CTX-M-15	-	1	-	-	-	ybt 9; ICEKp3	-	-	1	ColRNAI_1 (100/100)
ERR1878508	ERR1878508	ERS1282000	ERP021995	Unknown	United Kingdom	54	-2	Unknown	Unknown	2015	Klebsiella pneumoniae	268	268	KL20	Very high	wzi95	O2v1	Very high	-	CTX-M-15	-	1	-	-	-	ybt 9; ICEKp3	-	-	1	ColRNAI_1 (100/100)
ERR1878509	ERR1878509	ERS1282001	ERP021995	Unknown	United Kingdom	54	-2	Unknown	Unknown	2014	Klebsiella pneumoniae	1436	1436	KL128	Very high	wzi99	O3b	Very high	-	CTX-M-15	-	1	-	-	-	-	-	-	0	IncFII(K)_1 (95.946/100); IncFIB(K)_1 (98.929/100)
ERR1878510	ERR1878510	ERS1282002	ERP021995	Unknown	United Kingdom	54	-2	Unknown	Unknown	2014	Klebsiella pneumoniae	1436	1436	KL128	Very high	wzi99	O3b	Very high	-	CTX-M-15	-	1	-	-	-	-	-	-	0	IncFIB(K)_1 (98.929/100); IncFII(K)_1 (95.946/100)
ERR1878511	ERR1878511	ERS1282003	ERP021995	Unknown	United Kingdom	54	-2	Unknown	Unknown	2014	Klebsiella pneumoniae	1436	1436	KL128	Very high	wzi99	O3b	Very high	-	CTX-M-15	-	1	-	-	-	-	-	-	0	IncFII(K)_1 (95.946/100); IncFIB(K)_1 (98.929/100)
ERR1878512	ERR1878512	ERS1282004	ERP021995	Unknown	United Kingdom	54	-2	Unknown	Unknown	2014	Klebsiella pneumoniae	1436	1436	KL128	Very high	wzi99	O3b	Very high	-	CTX-M-15	-	1	-	-	-	-	-	-	0	IncFII(K)_1 (95.946/100); IncFIB(K)_1 (98.929/100)
ERR1878513	ERR1878513	ERS1282005	ERP021995	Unknown	United Kingdom	54	-2	Unknown	Unknown	2015	Klebsiella pneumoniae	2004	2004	KL107	None	wzi525	O4	None	-	CTX-M-15	-	1	-	-	-	-	-	-	0	IncFII(K)_1 (95.946/100); IncFIB(K)(pCAV1099-114)_1 (100/100)
ERR1878514	ERR1878514	ERS1282006	ERP021995	Unknown	United Kingdom	54	-2	Unknown	Unknown	2015	Klebsiella pneumoniae	2004	2004	KL107	None	wzi525	O4	None	-	CTX-M-15	-	1	-	-	-	-	-	-	0	IncFII(K)_1 (95.946/100); IncFIB(K)(pCAV1099-114)_1 (100/100)
ERR1878515	ERR1878515	ERS1282007	ERP021995	Unknown	United Kingdom	54	-2	Unknown	Unknown	2015	Klebsiella pneumoniae	2004	2004	KL107	None	wzi525	O4	None	-	CTX-M-15	-	1	-	-	-	-	-	-	0	IncFII(K)_1 (95.946/100); IncFIB(K)(pCAV1099-114)_1 (100/100)
ERR1878516	ERR1878516	ERS1282008	ERP021995	Unknown	United Kingdom	54	-2	Unknown	Unknown	2015	Klebsiella pneumoniae	2004	2004	KL107	None	wzi525	O4	None	-	CTX-M-15	-	1	-	-	-	-	-	-	0	IncFII(K)_1 (95.946/100); IncFIB(K)(pCAV1099-114)_1 (100/100)
ERR1878517	ERR1878517	ERS1282009	ERP021995	Unknown	United Kingdom	54	-2	Unknown	Unknown	2015	Klebsiella pneumoniae	2004	2004	KL107	None	wzi525	O4	None	-	CTX-M-15	-	1	-	-	-	-	-	-	0	IncFII(K)_1 (95.946/100); IncFIB(K)(pCAV1099-114)_1 (100/100)
ERR1878518	ERR1878518	ERS1282010	ERP021995	Unknown	United Kingdom	54	-2	Unknown	Unknown	2015	Klebsiella pneumoniae	268	268	KL20	Very high	wzi95	O2v1	Very high	-	CTX-M-15	-	1	-	-	-	ybt 9; ICEKp3	-	-	1	ColRNAI_1 (100/100)
ERR1878519	ERR1878519	ERS1282011	ERP021995	Unknown	United Kingdom	54	-2	Unknown	Unknown	2015	Klebsiella pneumoniae	268	268	KL20	Very high	wzi95	O2v1	Very high	-	CTX-M-15	-	1	-	-	-	ybt 9; ICEKp3	-	-	1	ColRNAI_1 (100/100)
ERR1878520	ERR1878520	ERS1282012	ERP021995	Unknown	United Kingdom	54	-2	Unknown	Unknown	2015	Klebsiella pneumoniae	268	268	KL20	Very high	wzi95	O2v1	Very high	-	CTX-M-15	-	1	-	-	-	ybt 9; ICEKp3	-	-	1	ColRNAI_1 (100/100)
ERR1878521	ERR1878521	ERS1282013	ERP021995	Unknown	United Kingdom	54	-2	Unknown	Unknown	2015	Klebsiella pneumoniae	268	268	KL20	Good	wzi95	O2v1	Very high	-	CTX-M-15	-	1	-	-	-	ybt 9; ICEKp3	-	-	1	ColRNAI_1 (100/100)
ERR1878522	ERR1878522	ERS1282014	ERP021995	Unknown	United Kingdom	54	-2	Unknown	Unknown	2015	Klebsiella pneumoniae	307	307	KL102	High	wzi173	O2v2	Very high	-	CTX-M-15	-	1	-	-	-	-	-	-	0	IncHI1B(pNDM-MAR)_1 (99.474/100); IncFIB(pNDM-Mar)_1 (99.544/100); IncFIB(K)_1 (98.929/100); Col440I_1 (97.368/100)
ERR1878523	ERR1878523	ERS1282015	ERP021995	Unknown	United Kingdom	54	-2	Unknown	Unknown	2015	Klebsiella pneumoniae	327	327	KL39	Very high	wzi39	O1v1	Very high	-	CTX-M-15	-	1	-	-	-	-	-	-	0	FIA(pBK30683)_1 (99.661/100); IncFIB(K)(pCAV1099-114)_1 (99.643/100)
ERR1878524	ERR1878524	ERS1282016	ERP021995	Unknown	United Kingdom	54	-2	Unknown	Unknown	2015	Klebsiella pneumoniae	307	307	KL102	High	wzi173	O2v2	Very high	-	CTX-M-15	-	1	-	-	-	-	-	-	0	IncFIB(K)_1 (98.929/100)
ERR1878525	ERR1878525	ERS1282017	ERP021995	Unknown	United Kingdom	54	-2	Unknown	Unknown	2015	Klebsiella pneumoniae	307	307	KL102	Very high	wzi173	O2v2	Very high	-	CTX-M-15	-	1	-	-	-	-	-	-	0	IncFIB(K)_1 (98.929/100)
ERR1878526	ERR1878526	ERS1282018	ERP021995	Unknown	United Kingdom	54	-2	Unknown	Unknown	2015	Klebsiella pneumoniae	307	307	KL102	Very high	wzi173	O2v2	Very high	-	CTX-M-15	-	1	-	-	-	-	-	-	0	IncFIB(K)_1 (98.929/100)
ERR1878527	ERR1878527	ERS1282019	ERP021995	Unknown	United Kingdom	54	-2	Unknown	Unknown	2015	Klebsiella pneumoniae	268	268	KL20	Very high	wzi95	O2v1	Good	-	CTX-M-15	-	1	-	-	-	ybt 9; ICEKp3	-	-	1	ColRNAI_1 (100/100)
ERR1878528	ERR1878528	ERS1282020	ERP021995	Unknown	United Kingdom	54	-2	Unknown	Unknown	2014	Klebsiella pneumoniae	1436	1436	KL128	Very high	wzi99	O3b	Very high	-	CTX-M-15	-	1	-	-	-	-	-	-	0	IncFIB(K)_1 (98.929/100); IncFII(K)_1 (95.946/100)
ERR1878529	ERR1878529	ERS1282021	ERP021995	Unknown	United Kingdom	54	-2	Unknown	Unknown	2014	Klebsiella pneumoniae	1436	1436	KL128	Very high	wzi99	O3b	Very high	-	CTX-M-15	-	1	-	-	-	-	-	-	0	IncFII(K)_1 (95.946/100); IncFIB(K)_1 (98.929/100)
ERR1878530	ERR1878530	ERS1282022	ERP021995	Unknown	United Kingdom	54	-2	Unknown	Unknown	2014	Klebsiella pneumoniae	1436	1436	KL128	Very high	wzi99	O3b	Very high	-	CTX-M-15	-	1	-	-	-	-	-	-	0	IncFII(K)_1 (95.946/100); IncFIB(K)_1 (98.929/100)
ERR1878531	ERR1878531	ERS1282023	ERP021995	Unknown	United Kingdom	54	-2	Unknown	Unknown	2015	Klebsiella pneumoniae	268	268	KL20	Very high	wzi95	O2v1	Very high	-	CTX-M-15	-	1	-	-	-	ybt 9; ICEKp3	-	-	1	ColRNAI_1 (100/100)
ERR1878532	ERR1878532	ERS1282024	ERP021995	Unknown	United Kingdom	54	-2	Unknown	Unknown	2014	Klebsiella pneumoniae	1436	1436	KL128	Very high	wzi99	O3b	Very high	-	CTX-M-15	-	1	-	-	-	-	-	-	0	IncFII(K)_1 (95.946/100); IncFIB(K)_1 (98.929/100)
ERR1911016	ERR1911016	ERS1645606	ERP022374	Unknown	Germany	51	10	8	7	2010	Klebsiella pneumoniae	258	258	KL106	Very high	wzi29	O2v2	Very high	KPC-2	-	-	2	-	-	-	-	-	-	0	IncX3_1 (100/100); IncFIB(pQil)_1 (100/100); IncFII(K)_1 (97.973/100); IncFIB(K)_1 (100/100); ColRNAI_1 (100/100)
ERR1911019	ERR1911019	ERS1645607	ERP022374	Unknown	Germany	51	10	15	7	2010	Klebsiella pneumoniae	258	258	KL106	Very high	wzi29	O2v2	Very high	KPC-2	-	MgrB-0%	3	-	-	-	-	-	-	0	IncX3_1 (100/100); IncFIB(pQil)_1 (100/100); IncFII(K)_1 (97.973/100); IncFIB(K)_1 (100/100); ColRNAI_1 (100/100)
ERR1911020	ERR1911020	ERS1645608	ERP022374	Unknown	Germany	51	10	14	9	2010	Klebsiella pneumoniae	258	258	KL106	Very high	wzi29	O2v2	Very high	KPC-2	-	-	2	-	-	-	-	-	-	0	IncFIB(pQil)_1 (100/100); IncFII(K)_1 (97.973/100); IncX3_1 (100/100); IncFIB(K)_1 (100/100); ColRNAI_1 (100/100)
ERR1911021	ERR1911021	ERS1645609	ERP022374	Unknown	Germany	51	10	12	10	2010	Klebsiella pneumoniae	258	258	KL106	Very high	wzi29	O2v2	Very high	KPC-2	-	-	2	-	-	-	-	-	-	0	IncFIB(pQil)_1 (100/100); IncFII(K)_1 (97.973/100); IncFIB(K)_1 (100/100); ColRNAI_1 (100/100); IncX3_1 (100/100)
ERR1911022	ERR1911022	ERS1645610	ERP022374	Unknown	Germany	51	10	26	10	2010	Klebsiella pneumoniae	258	258	KL106	Very high	wzi29	O2v2	Very high	KPC-2	-	-	2	-	-	-	-	-	-	0	IncX3_1 (100/100); IncFIB(pQil)_1 (100/100); IncFII(K)_1 (97.973/100); IncFIB(K)_1 (100/100); ColRNAI_1 (100/100)
ERR1911023	ERR1911023	ERS1645611	ERP022374	Unknown	Germany	51	10	14	10	2010	Klebsiella pneumoniae	258	258	KL106	Very high	wzi29	O2v2	Very high	KPC-2	-	-	2	-	-	-	-	-	-	0	IncX3_1 (100/100); IncFIB(pQil)_1 (100/100); IncFII(K)_1 (97.973/100); IncFIB(K)_1 (100/100); ColRNAI_1 (100/100)
ERR1911024	ERR1911024	ERS1645612	ERP022374	Unknown	Germany	51	10	15	11	2010	Klebsiella pneumoniae	258	258	KL106	Very high	wzi29	O2v2	Very high	KPC-2	-	-	2	-	-	-	-	-	-	0	IncFII(K)_1 (97.973/100); IncX3_1 (100/100); IncFIB(K)_1 (100/100); ColRNAI_1 (100/100)
ERR1911025	ERR1911025	ERS1645613	ERP022374	Unknown	Germany	51	10	8	11	2010	Klebsiella pneumoniae	258	258	KL106	Good	wzi29	O2v2	Very high	KPC-2	SHV-12	-	2	-	-	-	-	-	-	0	IncX3_1 (100/100); IncFIB(pQil)_1 (100/100); IncFII(K)_1 (97.973/100); ColRNAI_1 (100/100); IncFIB(K)_1 (100/100)
ERR1911026	ERR1911026	ERS1645614	ERP022374	Unknown	Germany	51	10	9	10	2010	Klebsiella pneumoniae	258	258	KL106	Very high	wzi29	O2v2	Very high	KPC-2	SHV-12	-	2	-	-	-	-	-	-	0	IncFIB(pQil)_1 (100/100); IncFII(K)_1 (97.973/100); IncX3_1 (100/100); IncFIB(K)_1 (100/100); ColRNAI_1 (100/100)
ERR1911027	ERR1911027	ERS1645615	ERP022374	Unknown	Germany	51	10	10	11	2010	Klebsiella pneumoniae	258	258	KL106	Very high	wzi29	O2v2	Very high	KPC-2	-	-	2	-	-	-	-	-	-	0	IncX3_1 (100/100); IncFIB(pQil)_1 (100/100); IncFII(K)_1 (97.973/100); IncFIB(K)_1 (100/100); ColRNAI_1 (100/100)
ERR1911028	ERR1911028	ERS1645616	ERP022374	Unknown	Germany	51	10	12	10	2010	Klebsiella pneumoniae	258	258	KL106	Very high	wzi29	O2v2	Very high	KPC-2	-	-	2	-	-	-	-	-	-	0	IncX3_1 (100/100); IncFIB(pQil)_1 (100/100); IncFII(K)_1 (97.973/100); IncFIB(K)_1 (100/100); ColRNAI_1 (100/100)
ERR1911029	ERR1911029	ERS1645617	ERP022374	Unknown	Germany	51	10	12	11	2010	Klebsiella pneumoniae	258	258	KL106	Good	wzi29	O2v2	Very high	KPC-2	-	-	2	-	-	-	-	-	-	0	IncX3_1 (100/100); IncFIB(pQil)_1 (100/100); IncFII(K)_1 (97.973/100); IncFIB(K)_1 (100/100); ColRNAI_1 (100/100)
ERR1911030	ERR1911030	ERS1645618	ERP022374	Unknown	Germany	51	10	17	11	2010	Klebsiella pneumoniae	258	258	KL106	Good	wzi29	O2v2	Very high	KPC-2	-	-	2	-	-	-	-	-	-	0	IncX3_1 (100/100); IncFII(K)_1 (97.973/100); IncFIB(pQil)_1 (100/100); IncFIB(K)_1 (100/100); ColRNAI_1 (100/100)
ERR1911032	ERR1911032	ERS1645620	ERP022374	Unknown	Germany	51	10	10	9	2010	Klebsiella pneumoniae	258	258	KL106	Very high	wzi29	O2v2	Very high	KPC-2	-	-	2	-	-	-	-	-	-	0	IncFII(K)_1 (97.973/100); IncX3_1 (100/100); IncFIB(pQil)_1 (100/100); IncFIB(K)_1 (100/100); ColRNAI_1 (100/100)
ERR1911033	ERR1911033	ERS1645621	ERP022374	Unknown	Germany	51	10	6	11	2010	Klebsiella pneumoniae	258	258	KL106	Very high	wzi29	O2v2	Very high	KPC-2	-	-	2	-	-	-	-	-	-	0	IncX3_1 (100/100); IncFIB(pQil)_1 (100/100); IncFII(K)_1 (97.973/100); IncFIB(K)_1 (100/100); ColRNAI_1 (100/100)
ERR1911034	ERR1911034	ERS1645622	ERP022374	Unknown	Germany	51	10	2	12	2010	Klebsiella pneumoniae	258	258	KL106	Good	wzi29	O2v2	Very high	KPC-2	SHV-12	-	2	-	-	-	-	-	-	0	IncX3_1 (100/100); IncFIB(pQil)_1 (100/100); IncFII(K)_1 (97.973/100); IncFIB(K)_1 (100/100); ColRNAI_1 (100/100)
ERR1911035	ERR1911035	ERS1645623	ERP022374	Unknown	Germany	51	10	3	12	2010	Klebsiella pneumoniae	258	258	KL106	Good	wzi29	O2v2	Very high	KPC-2	-	-	2	-	-	-	-	-	-	0	IncX3_1 (100/100); IncFII(K)_1 (97.973/100); IncFIB(pQil)_1 (100/100); IncFIB(K)_1 (100/100); ColRNAI_1 (100/100)
ERR1911036	ERR1911036	ERS1645624	ERP022374	Unknown	Germany	51	10	29	11	2010	Klebsiella pneumoniae	258	258	KL106	Very high	wzi29	O2v2	Very high	KPC-2	-	-	2	-	-	-	-	-	-	0	IncX3_1 (100/100); IncFIB(pQil)_1 (100/100); IncFII(K)_1 (97.973/100); IncFIB(K)_1 (100/100); ColRNAI_1 (100/100)
ERR1911037	ERR1911037	ERS1645625	ERP022374	Unknown	Germany	51	10	22	11	2010	Klebsiella pneumoniae	258	258	KL106	Very high	wzi29	O2v2	Very high	KPC-2	SHV-12^	-	2	-	-	-	-	-	-	0	IncX3_1 (100/100); IncFIB(pQil)_1 (100/100); IncFII(K)_1 (97.973/100); IncFIB(K)_1 (100/100); ColRNAI_1 (100/100)
ERR1911038	ERR1911038	ERS1645626	ERP022374	Unknown	Germany	51	10	12	9	2010	Klebsiella pneumoniae	258	258	KL106	Very high	wzi29	O2v2	Very high	KPC-2	-	-	2	-	-	-	-	-	-	0	IncFIB(pQil)_1 (100/100); IncFII(K)_1 (97.973/100); IncX3_1 (100/100); IncFIB(K)_1 (100/100); ColRNAI_1 (100/100)
ERR1911039	ERR1911039	ERS1645627	ERP022374	Unknown	Germany	51	10	22	11	2010	Klebsiella pneumoniae	258	258	KL106	Very high	wzi29	O2v2	Very high	KPC-2	SHV-12	-	2	-	-	-	-	-	-	0	IncFII(K)_1 (97.973/100); IncX3_1 (100/100); IncFIB(pQil)_1 (100/100); ColRNAI_1 (100/100)
ERR1911040	ERR1911040	ERS1645628	ERP022374	Unknown	Germany	51	10	7	1	2011	Klebsiella pneumoniae	258	258	KL106	Very high	wzi29	O2v2	Very high	KPC-2	SHV-12	-	2	-	-	-	-	-	-	0	IncFII(K)_1 (97.973/100); IncX3_1 (100/100); IncFIB(K)_1 (100/100); ColRNAI_1 (100/100)
ERR1911041	ERR1911041	ERS1645629	ERP022374	Unknown	Germany	51	10	2	1	2011	Klebsiella pneumoniae	258	258	KL106	Very high	wzi29	O2v2	Very high	KPC-2	-	-	2	-	-	-	-	-	-	0	IncFII(K)_1 (97.973/100); IncX3_1 (100/100); IncFIB(pQil)_1 (100/100); ColRNAI_1 (100/100); IncFIB(K)_1 (100/100)
ERR1911042	ERR1911042	ERS1645630	ERP022374	Unknown	Germany	51	10	10	1	2011	Klebsiella pneumoniae	258	258	KL106	Very high	wzi29	O2v2	Very high	KPC-2	-	-	2	-	-	-	-	-	-	0	IncFII(K)_1 (97.973/100); IncX3_1 (100/100); IncFIB(K)_1 (100/100); ColRNAI_1 (100/100)
ERR1911043	ERR1911043	ERS1645631	ERP022374	Unknown	Germany	51	10	17	1	2011	Klebsiella pneumoniae	258	258	KL106	Very high	wzi29	O2v2	Very high	KPC-2	-	-	2	-	-	-	-	-	-	0	IncX3_1 (100/100); IncFIB(pQil)_1 (100/100); IncFII(K)_1 (97.973/100); IncFIB(K)_1 (100/100); ColRNAI_1 (100/100)
ERR1911044	ERR1911044	ERS1645632	ERP022374	Unknown	Germany	51	10	30	1	2011	Klebsiella pneumoniae	258	258	KL106	Very high	wzi29	O2v2	Very high	KPC-2	SHV-12	-	2	-	-	-	-	-	-	0	IncFII(K)_1 (97.973/100); IncX3_1 (100/100); IncFIB(K)_1 (100/100); ColRNAI_1 (100/100)
ERR1911045	ERR1911045	ERS1645633	ERP022374	Unknown	Germany	51	10	24	1	2011	Klebsiella pneumoniae	258	258	KL106	Very high	wzi29	O2v2	Very high	KPC-2	-	-	2	-	-	-	-	-	-	0	IncX3_1 (100/100); IncFII(K)_1 (97.973/100); IncFIB(pQil)_1 (100/100); IncFIB(K)_1 (100/100); ColRNAI_1 (100/100)
ERR1911046	ERR1911046	ERS1645634	ERP022374	Unknown	Germany	51	10	28	1	2011	Klebsiella pneumoniae	258	258	KL106	Very high	wzi29	O2v2	Very high	KPC-2	SHV-129?	-	2	-	-	-	-	-	-	0	IncFII(K)_1 (97.973/100); IncFIB(K)_1 (100/100); IncX3_1 (100/100); IncFIB(pQil)_1 (100/100); ColRNAI_1 (100/100)
ERR1911047	ERR1911047	ERS1645635	ERP022374	Unknown	Germany	51	10	27	2	2011	Klebsiella pneumoniae	258	258	KL106	Good	wzi29	O2v2	Very high	KPC-2	SHV-129?	-	2	-	-	-	-	-	-	0	IncFIB(pQil)_1 (100/100); IncFII(K)_1 (97.973/100); IncX3_1 (100/100); IncFIB(K)_1 (100/100); ColRNAI_1 (100/100)
ERR1911048	ERR1911048	ERS1645636	ERP022374	Unknown	Germany	51	10	19	3	2011	Klebsiella pneumoniae	258	258	KL106	Very high	wzi29	O2v2	Very high	KPC-2	-	-	2	-	-	-	-	-	-	0	IncFIB(pQil)_1 (100/100); IncFII(K)_1 (97.973/100); IncX3_1 (100/100); IncFIB(K)_1 (100/100); ColRNAI_1 (100/100)
ERR1911049	ERR1911049	ERS1645637	ERP022374	Unknown	Germany	51	10	15	2	2011	Klebsiella pneumoniae	258	258	KL106	Very high	wzi29	O2v2	Very high	KPC-2	-	-	2	-	-	-	-	-	-	0	IncX3_1 (100/100); IncFIB(pQil)_1 (100/100); IncFII(K)_1 (97.973/100); IncFIB(K)_1 (100/100); ColRNAI_1 (100/100)
ERR1911050	ERR1911050	ERS1645638	ERP022374	Unknown	Germany	51	10	28	2	2011	Klebsiella pneumoniae	258	258	KL106	Very high	wzi29	O2v2	Very high	KPC-2	-	-	2	-	-	-	-	-	-	0	IncFII(K)_1 (97.973/100); IncX3_1 (100/100); IncFIB(pQil)_1 (100/100); ColRNAI_1 (100/100)
ERR1911051	ERR1911051	ERS1645639	ERP022374	Unknown	Germany	51	10	1	5	2011	Klebsiella pneumoniae	258	258	KL106	Very high	wzi29	O2v2	Very high	KPC-2	-	-	2	-	-	-	-	-	-	0	IncX3_1 (100/100); IncFIB(pQil)_1 (100/100); IncFII(K)_1 (97.973/100); IncFIB(K)_1 (100/100); ColRNAI_1 (100/100)
ERR1911052	ERR1911052	ERS1645640	ERP022374	Unknown	Germany	51	10	27	5	2011	Klebsiella pneumoniae	258	258	KL106	Very high	wzi29	O2v2	Very high	KPC-2	SHV-12	-	2	-	-	-	-	-	-	0	IncX3_1 (100/100); IncFIB(pQil)_1 (100/100); IncFII(K)_1 (97.973/100); IncFIB(K)_1 (100/100); ColRNAI_1 (100/100)
ERR1911053	ERR1911053	ERS1645641	ERP022374	Unknown	Germany	51	10	28	6	2011	Klebsiella pneumoniae	258	258	KL106	Good	wzi29	O2v2	Very high	KPC-2	-	-	2	-	-	-	-	-	-	0	IncFII(K)_1 (97.973/100); IncX3_1 (100/100); ColRNAI_1 (100/100); IncFIB(K)_1 (100/100)
ERR1911054	ERR1911054	ERS1645642	ERP022374	Unknown	Germany	51	10	1	9	2011	Klebsiella pneumoniae	258	258	KL106	Very high	wzi29	O2v2	Very high	KPC-2	SHV-129?	-	2	-	-	-	-	-	-	0	IncFII(K)_1 (97.973/100); IncX3_1 (100/100); IncFIB(K)_1 (100/100); ColRNAI_1 (100/100)
ERR1911055	ERR1911055	ERS1645643	ERP022374	Unknown	Germany	51	10	8	9	2011	Klebsiella pneumoniae	258	258	KL106	Good	wzi29	O2v2	Very high	KPC-2	-	-	2	-	-	-	-	-	-	0	IncFII(K)_1 (97.973/100); IncX3_1 (100/100); IncFIB(pQil)_1 (100/100); IncFIB(K)_1 (100/100); ColRNAI_1 (100/100)
ERR1911056	ERR1911056	ERS1645644	ERP022374	Unknown	Germany	51	10	14	9	2011	Klebsiella pneumoniae	258	258	KL106	Good	wzi29	O2v2	Very high	KPC-2	-	-	2	-	-	-	-	-	-	0	IncX3_1 (100/100); IncFIB(pQil)_1 (100/100); IncFII(K)_1 (97.973/100); IncFIB(K)_1 (100/100); ColRNAI_1 (100/100)
ERR1911057	ERR1911057	ERS1645645	ERP022374	Unknown	Germany	51	10	19	9	2011	Klebsiella pneumoniae	258	258	KL106	Good	wzi29	O2v2	Very high	KPC-2	-	-	2	-	-	-	-	-	-	0	IncX3_1 (100/100); IncFII(K)_1 (97.973/100); IncFIB(pQil)_1 (100/100); IncFIB(K)_1 (100/100); ColRNAI_1 (100/100)
ERR1911058	ERR1911058	ERS1645646	ERP022374	Unknown	Germany	51	10	3	10	2011	Klebsiella pneumoniae	258	258	KL106	Good	wzi29	O2v2	Very high	KPC-2	SHV-12	-	2	-	-	-	-	-	-	0	IncX3_1 (100/100); IncFIB(pQil)_1 (100/100); IncFII(K)_1 (97.973/100); IncFIB(K)_1 (100/100); ColRNAI_1 (100/100)
ERR1911059	ERR1911059	ERS1645647	ERP022374	Unknown	Germany	51	10	18	10	2011	Klebsiella pneumoniae	258	258	KL106	Very high	wzi29	O2v2	Very high	KPC-2	SHV-129?	-	2	-	-	-	-	-	-	0	IncFII(K)_1 (97.973/100); IncX3_1 (100/100); IncFIB(K)_1 (100/100); ColRNAI_1 (100/100)
ERR1911060	ERR1911060	ERS1645648	ERP022374	Unknown	Germany	51	10	21	10	2011	Klebsiella pneumoniae	258	258	KL106	Good	wzi29	O2v2	Very high	KPC-2	SHV-12	-	2	-	-	-	-	-	-	0	IncX3_1 (100/100); IncFII(K)_1 (97.973/100); IncFIB(pQil)_1 (100/100); IncFIB(K)_1 (100/100); ColRNAI_1 (100/100); Col(pHAD28)_1 (90.84/100)
ERR1911061	ERR1911061	ERS1645649	ERP022374	Unknown	Germany	51	10	24	11	2011	Klebsiella pneumoniae	258	258	KL106	Very high	wzi29	O2v2	Very high	KPC-2	SHV-12	-	2	-	-	-	-	-	-	0	IncFII(K)_1 (97.973/100); IncX3_1 (100/100); ColRNAI_1 (100/100); IncFIB(K)_1 (100/100)
ERR1911062	ERR1911062	ERS1645650	ERP022374	Unknown	Germany	51	10	27	11	2011	Klebsiella pneumoniae	258	258	KL106	Very high	wzi29	O2v2	Very high	KPC-2	SHV-12	-	2	-	-	-	-	-	-	0	IncFII(K)_1 (97.973/100); IncX3_1 (100/100); IncFIB(K)_1 (100/100); ColRNAI_1 (100/100)
ERR1911063	ERR1911063	ERS1645651	ERP022374	Unknown	Germany	51	10	5	12	2011	Klebsiella pneumoniae	258	258	KL106	Very high	wzi29	O2v2	Very high	KPC-2	-	-	2	-	-	-	-	-	-	0	IncFII(K)_1 (97.973/100); IncX3_1 (100/100); IncFIB(K)_1 (100/100); ColRNAI_1 (100/100)
ERR1911064	ERR1911064	ERS1645652	ERP022374	Unknown	Germany	51	10	5	12	2011	Klebsiella pneumoniae	258	258	KL106	Very high	wzi29	O2v2	Very high	KPC-2	-	-	2	-	-	-	-	-	-	0	IncFII(K)_1 (97.973/100); IncX3_1 (100/100); IncFIB(K)_1 (100/100); ColRNAI_1 (100/100); Col(pHAD28)_1 (90.84/100)
ERR1911065	ERR1911065	ERS1645653	ERP022374	Unknown	Germany	51	10	13	12	2011	Klebsiella pneumoniae	258	258	KL106	Very high	wzi29	O2v2	Very high	KPC-2	-	-	2	-	-	-	-	-	-	0	IncFII(K)_1 (97.973/100); IncX3_1 (100/100); IncFIB(K)_1 (100/100); ColRNAI_1 (100/100)
ERR1911066	ERR1911066	ERS1645654	ERP022374	Unknown	Germany	51	10	14	11	2011	Klebsiella pneumoniae	258	258	KL106	Very high	wzi29	O2v2	Very high	KPC-2	-	-	2	-	-	-	-	-	-	0	IncFII(K)_1 (97.973/100); IncX3_1 (100/100); IncFIB(K)_1 (100/100); ColRNAI_1 (100/100)
ERR1911067	ERR1911067	ERS1645655	ERP022374	Unknown	Germany	51	10	9	3	2011	Klebsiella pneumoniae	258	258	KL106	Very high	wzi29	O2v2	Very high	KPC-2	-	MgrB-79%	3	-	-	-	-	-	-	0	IncFII(K)_1 (97.973/100); IncX3_1 (100/100); IncFIB(K)_1 (100/100); ColRNAI_1 (100/100)
ERR1911068	ERR1911068	ERS1645656	ERP022374	Unknown	Germany	51	10	20	1	2012	Klebsiella pneumoniae	258	258	KL106	Very high	wzi29	O2v2	Very high	KPC-2	-	-	2	-	-	-	-	-	-	0	IncFII(K)_1 (97.973/100); IncX3_1 (100/100); IncFIB(K)_1 (100/100); ColRNAI_1 (100/100); IncFIB(pQil)_1 (99.865/100)
ERR1911069	ERR1911069	ERS1645657	ERP022374	Unknown	Germany	51	10	22	1	2012	Klebsiella pneumoniae	258	258	KL106	Very high	wzi29	O2v2	Very high	KPC-2	SHV-12	-	2	-	-	-	-	-	-	0	IncFII(K)_1 (97.973/100); IncX3_1 (100/100); ColRNAI_1 (100/100); IncFIB(K)_1 (100/100)
ERR1911070	ERR1911070	ERS1645658	ERP022374	Unknown	Germany	51	10	30	1	2012	Klebsiella pneumoniae	258	258	KL106	Very high	wzi29	O2v2	Very high	KPC-2	SHV-129?	-	2	-	-	-	-	-	-	0	IncFII(K)_1 (97.973/100); IncX3_1 (100/100); IncFIB(K)_1 (100/100); ColRNAI_1 (100/100)
ERR1911071	ERR1911071	ERS1645659	ERP022374	Unknown	Germany	51	10	12	3	2012	Klebsiella pneumoniae	258	258	KL106	Very high	wzi29	O2v2	Very high	KPC-2	-	-	2	-	-	-	-	-	-	0	IncFII(K)_1 (97.973/100); IncX3_1 (100/100); ColRNAI_1 (100/100); IncFIB(K)_1 (100/100)
ERR1911072	ERR1911072	ERS1645660	ERP022374	Unknown	Germany	51	10	6	4	2012	Klebsiella pneumoniae	258	258	KL106	Good	wzi29	O2v2	Very high	KPC-2	-	-	2	-	-	-	-	-	-	0	IncFII(K)_1 (97.973/100); IncX3_1 (100/100); ColRNAI_1 (100/100); IncFIB(K)_1 (100/100); Col440I_1 (95.614/100)
ERR1911073	ERR1911073	ERS1645661	ERP022374	Unknown	Germany	51	10	25	4	2012	Klebsiella pneumoniae	258	258	KL106	Good	wzi29	O2v2	Very high	KPC-2	-	-	2	-	-	-	-	-	-	0	IncX3_1 (100/100); IncFII(K)_1 (97.973/100); IncFIB(pQil)_1 (100/100); IncFIB(K)_1 (100/100); ColRNAI_1 (100/100)
ERR1911074	ERR1911074	ERS1645662	ERP022374	Unknown	Germany	51	10	24	5	2012	Klebsiella pneumoniae	258	258	KL106	Good	wzi29	O2v2	Very high	KPC-2	SHV-12	-	2	-	-	-	-	-	-	0	IncX3_1 (100/100); IncFIB(pQil)_1 (100/100); IncFII(K)_1 (97.973/100); IncFIB(K)_1 (100/100); ColRNAI_1 (100/100); Col(pHAD28)_1 (92.366/100); Col440II_1 (97.518/100)
ERR1911076	ERR1911076	ERS1645664	ERP022374	Unknown	Germany	51	10	29	5	2012	Klebsiella pneumoniae	258	258	KL106	Very high	wzi29	O2v2	Very high	KPC-2	SHV-129?	MgrB-79%	3	-	-	-	-	-	-	0	IncFII(K)_1 (97.973/100); IncX3_1 (100/100); ColRNAI_1 (100/100); IncFIB(K)_1 (100/100); Col(pHAD28)_1 (91.667/100); IncQ1_1 (98.745/100)
ERR1911077	ERR1911077	ERS1645665	ERP022374	Unknown	Germany	51	10	10	6	2012	Klebsiella pneumoniae	258	258	KL106	Good	wzi29	O2v2	Very high	KPC-2	-	MgrB-79%	3	-	-	-	-	-	-	0	IncFII(K)_1 (97.973/100); IncX3_1 (100/100); IncFIB(K)_1 (100/100); ColRNAI_1 (100/100)
ERR1911078	ERR1911078	ERS1645666	ERP022374	Unknown	Germany	51	10	21	6	2012	Klebsiella pneumoniae	258	258	KL106	Very high	wzi29	O2v2	Very high	KPC-2	CTX-M-15	MgrB-0%	3	-	-	-	-	-	-	0	IncFII(K)_1 (97.973/100); IncX3_1 (100/100); IncR_1 (100/100); IncFIB(K)_1 (100/100); ColRNAI_1 (100/100); FIA(pBK30683)_1 (94.915/100)
ERR1911079	ERR1911079	ERS1645667	ERP022374	Unknown	Germany	51	10	27	6	2012	Klebsiella pneumoniae	258	258	KL106	Very high	wzi29	O2v2	Very high	KPC-2	-	MgrB-79%	3	-	-	-	-	-	-	0	IncFII(K)_1 (97.973/100); IncX3_1 (100/100); IncFIB(K)_1 (100/100); ColRNAI_1 (100/100)
ERR1911080	ERR1911080	ERS1645668	ERP022374	Unknown	Germany	51	10	1	7	2012	Klebsiella pneumoniae	258	258	KL106	Good	wzi29	O2v2	Very high	KPC-2	-	MgrB-68%	3	-	-	-	-	-	-	0	IncX3_1 (100/100); IncFII(K)_1 (97.973/100); IncFIB(pQil)_1 (100/100); IncFIB(K)_1 (100/100); ColRNAI_1 (100/100)
ERR1911081	ERR1911081	ERS1645669	ERP022374	Unknown	Germany	51	10	7	7	2012	Klebsiella pneumoniae	258	258	KL106	Very high	wzi29	O2v2	Very high	KPC-2	-	MgrB-79%	3	-	-	-	-	-	-	0	IncFII(K)_1 (97.973/100); IncX3_1 (100/100); IncFIB(K)_1 (100/100); ColRNAI_1 (100/100)
ERR1911082	ERR1911082	ERS1645670	ERP022374	Unknown	Germany	51	10	2	7	2012	Klebsiella pneumoniae	258	258	KL106	Good	wzi29	O2v2	Very high	KPC-2	-	-	2	-	-	-	-	-	-	0	IncX3_1 (100/100); IncFII(K)_1 (97.973/100); IncFIB(pQil)_1 (100/100); ColRNAI_1 (100/100); IncFIB(K)_1 (100/100)
ERR1911083	ERR1911083	ERS1645671	ERP022374	Unknown	Germany	51	10	9	10	2012	Klebsiella pneumoniae	258	258	KL106	Very high	wzi29	O2v2	Very high	KPC-2	-	MgrB-79%	3	-	-	-	-	-	-	0	IncFII(K)_1 (97.973/100); IncX3_1 (100/100); ColRNAI_1 (100/100); IncFIB(K)_1 (100/100); Col440I_1 (95.614/100)
ERR1911085	ERR1911085	ERS1645673	ERP022374	Unknown	Germany	51	10	8	3	2011	Klebsiella pneumoniae	258	258	KL106	Very high	wzi29	O2v2	Very high	KPC-2	SHV-12	-	2	-	-	-	-	-	-	0	IncFII(K)_1 (97.973/100); IncX3_1 (100/100); IncFIB(K)_1 (100/100); ColRNAI_1 (100/100)
ERR1911086	ERR1911086	ERS1645674	ERP022374	Unknown	Germany	51	10	20	8	2012	Klebsiella pneumoniae	258	258	KL106	Good	wzi29	O2v2	Very high	KPC-2	SHV-129?	-	2	-	-	-	-	-	-	0	IncX3_1 (100/100); IncFII(K)_1 (97.973/100); IncFIB(pQil)_1 (100/100); IncFIB(K)_1 (100/100); ColRNAI_1 (100/100)
ERR1911087	ERR1911087	ERS1645675	ERP022374	Unknown	Germany	51	10	13	1	2013	Klebsiella pneumoniae	258	258	KL106	Good	wzi29	O2v2	Very high	KPC-2	SHV-129?	MgrB-79%	3	-	-	-	-	-	-	0	IncFII(K)_1 (97.973/100); IncX3_1 (100/100); IncFIB(K)_1 (100/100); ColRNAI_1 (100/100)
ERR1911088	ERR1911088	ERS1645676	ERP022374	Unknown	Germany	51	10	10	11	2012	Klebsiella pneumoniae	258	258	KL106	Very high	wzi29	O2v2	Very high	KPC-2	SHV-129?	MgrB-79%	3	-	-	-	-	-	-	0	IncFII(K)_1 (97.973/100); IncX3_1 (100/100); ColRNAI_1 (100/100); IncFIB(K)_1 (100/100)
ERR1911089	ERR1911089	ERS1645677	ERP022374	Unknown	Germany	51	10	2	7	2013	Klebsiella pneumoniae	258	258	KL106	Good	wzi29	O2v2	Very high	KPC-2	SHV-129?	-	2	-	-	-	-	-	-	0	IncFII(K)_1 (97.973/100); IncFIB(pQil)_1 (100/100); IncX3_1 (100/100); ColRNAI_1 (100/100); IncFIB(K)_1 (100/100)
ERR1911090	ERR1911090	ERS1645678	ERP022374	Unknown	Germany	51	10	25	12	2010	Klebsiella pneumoniae	258	258	KL106	Very high	wzi29	O2v2	Very high	KPC-2	-	-	2	-	-	-	-	-	-	0	IncFIB(pQil)_1 (100/100); IncFII(K)_1 (97.973/100); IncFIB(K)_1 (100/100); ColRNAI_1 (100/100)
ERR1911091	ERR1911091	ERS1645679	ERP022374	Unknown	Germany	51	10	15	9	2011	Klebsiella pneumoniae	258	258	KL106	Very high	wzi29	O2v2	Very high	KPC-2	-	-	2	-	-	-	-	-	-	0	IncFII(K)_1 (97.973/100); IncX3_1 (100/100); IncFIB(K)_1 (100/100); ColRNAI_1 (100/100)
ERR1911092	ERR1911092	ERS1645680	ERP022374	Unknown	Germany	51	10	25	2	2013	Klebsiella pneumoniae	258	258	KL106	Very high	wzi29	O2v2	Very high	KPC-2	-	MgrB-79%	3	-	-	-	-	-	-	0	IncFII(K)_1 (97.973/100); IncX3_1 (100/100); ColRNAI_1 (100/100); IncFIB(K)_1 (100/100)
ERR1911093	ERR1911093	ERS1645681	ERP022374	Unknown	Germany	51	10	9	3	2012	Klebsiella pneumoniae	258	258	KL106	Very high	wzi29	O2v2	Very high	KPC-2	-	-	2	-	-	-	-	-	-	0	IncFII(K)_1 (97.973/100); IncX3_1 (100/100); ColRNAI_1 (100/100); IncFIB(K)_1 (100/100)
ERR1911094	ERR1911094	ERS1645682	ERP022374	Unknown	Germany	51	10	25	2	2013	Klebsiella pneumoniae	258	258	KL106	Good	wzi29	O2v2	Very high	KPC-2	-	MgrB-79%	3	-	-	-	-	-	-	0	IncFII(K)_1 (97.973/100); IncX3_1 (100/100); ColRNAI_1 (100/100); IncFIB(K)_1 (100/100)
ERR1911095	ERR1911095	ERS1645683	ERP022374	Unknown	Germany	51	10	13	8	2012	Klebsiella pneumoniae	258	258	KL106	Good	wzi29	O2v2	Very high	KPC-2	-	-	2	-	-	-	-	-	-	0	IncX3_1 (100/100); IncFIB(pQil)_1 (100/100); IncFII(K)_1 (97.973/100); IncFIB(K)_1 (100/100); ColRNAI_1 (100/100)
ERR1911096	ERR1911096	ERS1645684	ERP022374	Unknown	Germany	51	10	25	2	2013	Klebsiella pneumoniae	258	258	KL106	Very high	wzi29	O2v2	Very high	KPC-2	SHV-12	MgrB-79%	3	-	-	-	-	-	-	0	IncFII(K)_1 (97.973/100); IncX3_1 (100/100); IncFIB(K)_1 (100/100); ColRNAI_1 (100/100)
ERR1911097	ERR1911097	ERS1645685	ERP022374	Unknown	Germany	51	10	2	4	2013	Klebsiella pneumoniae	258	258	KL106	Very high	wzi29	O2v2	Very high	KPC-2	SHV-12	MgrB-79%	3	-	-	-	-	-	-	0	IncFII(K)_1 (97.973/100); IncX3_1 (100/100); ColRNAI_1 (100/100); IncFIB(K)_1 (100/100)
ERR1911098	ERR1911098	ERS1645686	ERP022374	Unknown	Germany	51	10	10	9	2012	Klebsiella pneumoniae	258	258	KL106	Very high	wzi29	O2v2	Very high	KPC-2	SHV-12	MgrB-79%	3	-	-	-	-	-	-	0	IncFII(K)_1 (97.973/100); IncX3_1 (100/100); IncFIB(K)_1 (100/100); ColRNAI_1 (100/100)
ERR1911100	ERR1911100	ERS1645688	ERP022374	Unknown	Germany	51	10	24	6	2012	Klebsiella pneumoniae	258	258	KL106	Good	wzi29	O2v2	Very high	KPC-2	SHV-12	-	2	-	-	-	-	-	-	0	IncFII(K)_1 (97.973/100); IncX3_1 (100/100); ColRNAI_1 (100/100); IncFIB(K)_1 (100/100)
ERR1911101	ERR1911101	ERS1645689	ERP022374	Unknown	Germany	51	10	25	2	2013	Klebsiella pneumoniae	258	258	KL106	Very high	wzi29	O2v2	Very high	KPC-2	-	MgrB-79%	3	-	-	-	-	-	-	0	IncFII(K)_1 (97.973/100); IncX3_1 (100/100); ColRNAI_1 (100/100); IncFIB(K)_1 (100/100)
ERR1911102	ERR1911102	ERS1645690	ERP022374	Unknown	Germany	51	10	6	6	2012	Klebsiella pneumoniae	258	258	KL106	Very high	wzi29	O2v2	Very high	KPC-2	-	MgrB-79%	3	-	-	-	-	-	-	0	IncFII(K)_1 (97.973/100); IncX3_1 (100/100); IncFIB(K)_1 (100/100); ColRNAI_1 (100/100)
ERR1911103	ERR1911103	ERS1645691	ERP022374	Unknown	Germany	51	10	29	11	2012	Klebsiella pneumoniae	258	258	KL106	Very high	wzi29	O2v2	Very high	KPC-2	-	-	2	-	-	-	-	-	-	0	IncFII(K)_1 (97.973/100); ColRNAI_1 (100/100); IncFIB(K)_1 (100/100)
ERR1911104	ERR1911104	ERS1645692	ERP022374	Unknown	Germany	51	10	23	4	2011	Klebsiella pneumoniae	258	258	KL106	Good	wzi29	O2v2	Very high	KPC-2	-	-	2	-	-	-	-	-	-	0	IncFII(K)_1 (97.973/100); IncX3_1 (100/100); IncFIB(K)_1 (100/100); ColRNAI_1 (100/100)
ERR1911105	ERR1911105	ERS1645693	ERP022374	Unknown	Germany	51	10	10	1	2011	Klebsiella pneumoniae	258	258	KL106	Good	wzi29	O2v2	Very high	KPC-2	SHV-129?	-	2	-	-	-	-	-	-	0	IncX3_1 (100/100); IncFII(K)_1 (97.973/100); IncFIB(pQil)_1 (100/100); IncFIB(K)_1 (100/100); ColRNAI_1 (100/100)
ERR1911106	ERR1911106	ERS1645694	ERP022374	Unknown	Germany	51	10	14	3	2011	Klebsiella pneumoniae	258	258	KL106	Very high	wzi29	O2v2	Very high	KPC-2	-	-	2	-	-	-	-	-	-	0	IncX3_1 (100/100); IncFIB(pQil)_1 (100/100); IncFII(K)_1 (97.973/100); IncFIB(K)_1 (100/100); ColRNAI_1 (100/100)
ERR1911107	ERR1911107	ERS1645695	ERP022374	Unknown	Germany	51	10	14	3	2011	Klebsiella pneumoniae	258	258	KL106	Very high	wzi29	O2v2	Very high	KPC-2	-	-	2	-	-	-	-	-	-	0	IncX3_1 (100/100); IncFIB(pQil)_1 (100/100); IncFII(K)_1 (97.973/100); IncFIB(K)_1 (100/100); ColRNAI_1 (100/100)
ERR1911108	ERR1911108	ERS1645696	ERP022374	Unknown	Germany	51	10	9	9	2012	Klebsiella pneumoniae	258	258	KL106	Very high	wzi29	O2v2	Very high	KPC-2	SHV-12	-	2	-	-	-	-	-	-	0	IncFII(K)_1 (97.973/100); IncX3_1 (100/100); IncFIB(K)_1 (100/100); ColRNAI_1 (100/100)
ERR1911109	ERR1911109	ERS1645697	ERP022374	Unknown	Germany	51	10	9	7	2010	Klebsiella pneumoniae	258	258	KL106	Very high	wzi29	O2v2	Very high	KPC-2	-	-	2	-	-	-	-	-	-	0	IncX3_1 (100/100); IncFIB(pQil)_1 (100/100); IncFII(K)_1 (97.973/100); IncFIB(K)_1 (100/100); ColRNAI_1 (100/100)
ERR1911111	ERR1911111	ERS1645699	ERP022374	Unknown	Germany	51	10	18	8	2012	Klebsiella pneumoniae	258	258	KL106	Good	wzi29	O2v2	Very high	KPC-2	SHV-12	-	2	-	-	-	-	-	-	0	IncX3_1 (100/100); IncFII(K)_1 (97.973/100); IncFIB(pQil)_1 (100/100); ColRNAI_1 (100/100); IncFIB(K)_1 (100/100)
ERR1911112	ERR1911112	ERS1645700	ERP022374	Unknown	Germany	51	10	13	9	2010	Klebsiella pneumoniae	258	258	KL106	Very high	wzi29	O2v2	Very high	KPC-2	-	-	2	-	-	-	-	-	-	0	IncFIB(K)_1 (100/100); IncFII(K)_1 (97.973/100); IncX3_1 (100/100); IncFIB(pQil)_1 (100/100); ColRNAI_1 (100/100)
ERR1911113	ERR1911113	ERS1645701	ERP022374	Unknown	Germany	51	10	22	11	2011	Klebsiella pneumoniae	258	258	KL106	Very high	wzi29	O2v2	Very high	KPC-2	-	-	2	-	-	-	-	-	-	0	IncFII(K)_1 (97.973/100); IncX3_1 (100/100); ColRNAI_1 (100/100); IncFIB(K)_1 (100/100)
ERR1911114	ERR1911114	ERS1645702	ERP022374	Unknown	Germany	51	10	19	10	2012	Klebsiella pneumoniae	258	258	KL106	Very high	wzi29	O2v2	Very high	KPC-2	-	MgrB-79%	3	-	-	-	-	-	-	0	IncFII(K)_1 (97.973/100); IncX3_1 (100/100); ColRNAI_1 (100/100); IncFIB(K)_1 (100/100)
ERR1911115	ERR1911115	ERS1645703	ERP022374	Unknown	Germany	51	10	11	2	2012	Klebsiella pneumoniae	258	258	KL106	Very high	wzi29	O2v2	Very high	KPC-2	-	-	2	-	-	-	-	-	-	0	IncX3_1 (100/100); IncFII(K)_1 (97.973/100); IncFIB(pQil)_1 (100/100); IncFIB(K)_1 (100/100); ColRNAI_1 (100/100)
ERR1911116	ERR1911116	ERS1645704	ERP022374	Unknown	Germany	51	10	13	3	2013	Klebsiella pneumoniae	258	258	KL106	Very high	wzi29	O2v2	Very high	KPC-2	-	MgrB-79%	3	-	-	-	-	-	-	0	IncFII(K)_1 (97.973/100); IncX3_1 (100/100); ColRNAI_1 (100/100); IncFIB(K)_1 (100/100)
ERR1911117	ERR1911117	ERS1645705	ERP022374	Unknown	Germany	51	10	13	11	2010	Klebsiella pneumoniae	258	258	KL106	Very high	wzi29	O2v2	Very high	KPC-2	-	-	2	-	-	-	-	-	-	0	IncFII(K)_1 (97.973/100); IncFIB(K)_1 (100/100); IncX3_1 (100/100); IncFIB(pQil)_1 (100/100); ColRNAI_1 (100/100)
ERR1911118	ERR1911118	ERS1645706	ERP022374	Unknown	Germany	51	10	16	5	2011	Klebsiella pneumoniae	258	258	KL106	Very high	wzi29	O2v2	Very high	KPC-2	-	MgrB-60%	3	-	-	-	-	-	-	0	IncX3_1 (100/100); IncFIB(pQil)_1 (100/100); IncFII(K)_1 (97.973/100); IncFIB(K)_1 (100/100); ColRNAI_1 (100/100)
ERR1911119	ERR1911119	ERS1645707	ERP022374	Unknown	Germany	51	10	17	2	2011	Klebsiella pneumoniae	258	258	KL106	Good	wzi29	O2v2	Good	KPC-2	-	-	2	-	-	-	-	-	-	0	IncFII(K)_1 (97.973/100); IncX3_1 (100/100); IncFIB(K)_1 (100/100); ColRNAI_1 (100/100)
ERR1911120	ERR1911120	ERS1645708	ERP022374	Unknown	Germany	51	10	26	9	2012	Klebsiella pneumoniae	258	258	KL106	Very high	wzi29	O2v2	Very high	KPC-2	SHV-12	MgrB-79%	3	-	-	-	-	-	-	0	IncFII(K)_1 (97.973/100); IncX3_1 (100/100); ColRNAI_1 (100/100); IncFIB(K)_1 (100/100)
ERR1911122	ERR1911122	ERS1645710	ERP022374	Unknown	Germany	51	10	8	4	2011	Klebsiella pneumoniae	258	258	KL106	Very high	wzi29	O2v2	Very high	KPC-2	SHV-12	-	2	-	-	-	-	-	-	0	IncFIB(pQil)_1 (100/100); IncFII(K)_1 (97.973/100); IncX3_1 (100/100); IncFIB(K)_1 (100/100); ColRNAI_1 (100/100)
ERR1911123	ERR1911123	ERS1645711	ERP022374	Unknown	Germany	51	10	3	7	2013	Klebsiella pneumoniae	258	258	KL106	Good	wzi29	O2v2	Very high	KPC-2	-	-	2	-	-	-	-	-	-	0	IncFII(K)_1 (97.973/100); IncX3_1 (100/100); ColRNAI_1 (100/100); IncFIB(K)_1 (100/100)
ERR1911124	ERR1911124	ERS1645712	ERP022374	Unknown	Germany	51	10	24	8	2010	Klebsiella pneumoniae	258	258	KL106	Very high	wzi29	O2v2	Very high	KPC-2	-	-	2	-	-	-	-	-	-	0	IncX3_1 (100/100); IncFIB(pQil)_1 (100/100); IncFII(K)_1 (97.973/100); ColRNAI_1 (100/100); IncFIB(K)_1 (100/100)
ERR1911125	ERR1911125	ERS1645713	ERP022374	Unknown	Germany	51	10	28	5	2012	Klebsiella pneumoniae	258	258	KL106	Good	wzi29	O2v2	Very high	KPC-2	-	-	2	-	-	-	-	-	-	0	IncX3_1 (100/100); IncFII(K)_1 (97.973/100); IncFIB(pQil)_1 (100/100); ColRNAI_1 (100/100); IncFIB(K)_1 (100/100)
ERR1911126	ERR1911126	ERS1645714	ERP022374	Unknown	Germany	51	10	11	6	2012	Klebsiella pneumoniae	101	101	KL17	Very high	wzi137	O1v1	Very high	-	-	-	0	-	-	-	ybt 9; ICEKp3	-	-	1	IncFIB(K)_1 (100/100); IncR_1 (100/100); IncN_1 (100/100); FIA(pBK30683)_1 (94.915/100); Col440II_1 (96.809/100); Col(pHAD28)_1 (91.603/100); Col(pHAD28)_1 (93.13/100)
ERR1911127	ERR1911127	ERS1645715	ERP022374	Unknown	Germany	51	10	24	9	2012	Klebsiella pneumoniae	258	258	KL106	Very high	wzi29	O2v2	Very high	KPC-2	-	-	2	-	-	-	-	-	-	0	IncFII(K)_1 (97.973/100); IncX3_1 (100/100); ColRNAI_1 (100/100); IncFIB(K)_1 (100/100)
ERR1911128	ERR1911128	ERS1645716	ERP022374	Unknown	Germany	51	10	6	6	2012	Klebsiella pneumoniae	258	258	KL106	Very high	wzi29	O2v2	Very high	KPC-2	-	MgrB-79%	3	-	-	-	-	-	-	0	IncFII(K)_1 (97.973/100); IncX3_1 (100/100); ColRNAI_1 (100/100); IncFIB(K)_1 (100/100)
ERR1911129	ERR1911129	ERS1645717	ERP022374	Unknown	Germany	51	10	17	7	2012	Klebsiella pneumoniae	258	258	KL106	Very high	wzi29	O2v2	Very high	KPC-2	-	MgrB-79%	3	-	-	-	-	-	-	0	IncFII(K)_1 (97.973/100); IncX3_1 (100/100); IncI1-I(Gamma)_1 (99.296/100); IncFIB(K)_1 (100/100); ColRNAI_1 (100/100)
ERR1911130	ERR1911130	ERS1645718	ERP022374	Unknown	Germany	51	10	20	12	2010	Klebsiella pneumoniae	258	258	KL106	Very high	wzi29	O2v2	Very high	KPC-2	SHV-129?	-	2	-	-	-	-	-	-	0	IncFII(K)_1 (97.973/100); IncX3_1 (100/100); IncFIB(K)_1 (100/100); ColRNAI_1 (100/100)
ERR1911131	ERR1911131	ERS1645719	ERP022374	Unknown	Germany	51	10	15	9	2012	Klebsiella pneumoniae	101	101	KL17	Very high	wzi137	O1v1	Very high	-	CTX-M-15	-	1	-	-	-	ybt 9; ICEKp3	-	-	1	IncFIB(K)_1 (100/100); IncR_1 (100/100); Col440II_1 (96.809/100); Col(pHAD28)_1 (91.603/100); FIA(pBK30683)_1 (94.915/100); IncFII(K)_1 (97.973/100)
ERR1911132	ERR1911132	ERS1645720	ERP022374	Unknown	Germany	51	10	20	2	2013	Klebsiella pneumoniae	258	258	KL106	Very high	wzi29	O2v2	Very high	KPC-2	SHV-12	MgrB-79%	3	-	-	-	-	-	-	0	IncFII(K)_1 (97.973/100); IncX3_1 (100/100); ColRNAI_1 (100/100); IncFIB(K)_1 (100/100)
ERR1911133	ERR1911133	ERS1645721	ERP022374	Unknown	Germany	51	10	5	9	2012	Klebsiella pneumoniae	258	258	KL106	Good	wzi29	O2v2	Very high	KPC-2	-	-	2	-	-	-	-	-	-	0	IncX3_1 (100/100); IncFII(K)_1 (97.973/100); IncFIB(pQil)_1 (100/100); IncFIB(K)_1 (100/100); ColRNAI_1 (100/100)
ERR193670	ERR193670	ERS184255	ERP001917,ERP007023	Unknown	United Kingdom	54	-2	Unknown	Unknown	2010	Klebsiella pneumoniae	3713	3713	KL10	Good	wzi10	O1/O2v1	Very high	-	CTX-M-15	-	1	-	-	-	-	-	-	0	IncFIB(K)_1 (99.464/100); IncR_1 (100/100); IncFII_1 (100/100)
ERR1950689	ERR1950689	ERS1696274	ERP021839	Unknown	Spain	40	-3	Unknown	Unknown	2012	Klebsiella pneumoniae	1200	1200	KL27	None	-	O4	Very high	KPC-2	-	-	2	-	-	-	-	-	-	0	IncFII(K)_1 (97.973/100); IncFIB(pQil)_1 (99.865/100); IncFIB(K)(pCAV1099-114)_1 (99.643/100); IncFII(K)_1 (95.27/100); IncN_1 (99.611/100); IncR_1 (99.602/100); Col440I_1 (95.614/100)
ERR1981101	ERR1981101	ERS1739785	ERP021213	Unknown	Ireland	53	-8	Unknown	Unknown	2016	Klebsiella pneumoniae	111	111	KL63	High	wzi63	O1v2	Very high	NDM-1	CTX-M-15	-	2	-	-	-	ybt 14; ICEKp5	-	-	1	IncFIA(HI1)_1 (97.165/100); IncFIB(K)(pCAV1099-114)_1 (100/100)
ERR1981102	ERR1981102	ERS1739786	ERP021213	Unknown	Ireland	53	-8	Unknown	Unknown	2016	Klebsiella pneumoniae	11	11	KL24	Good	wzi24	O2v1	Very high	NDM-19	-	-	2	-	-	-	-	-	-	0	IncX3_1 (100/100); IncFIB(K)_1 (98.75/100); IncFII(K)_1 (97.973/100); IncHI1B(pNDM-MAR)_1 (100/100)
ERR1981103	ERR1981103	ERS1739787	ERP021213	Unknown	Ireland	53	-8	Unknown	Unknown	2016	Klebsiella pneumoniae	3181	3181	KL54	Very high	wzi117	O1/O2v1	Very high	NDM-1	-	-	2	-	-	-	-	-	-	0	IncFIB(pQil)_1 (100/100); IncFIB(K)(pCAV1099-114)_1 (100/100); IncFII(K)_1 (97.973/100); ColRNAI_1 (100/100)
ERR1981104	ERR1981104	ERS1739812	ERP021213	Unknown	Ireland	53	-8	Unknown	Unknown	2016	Klebsiella pneumoniae	48	48	KL62	Good	wzi62	O1v1	Very high	NDM-5	CTX-M-14^	-	2	-	-	-	ybt 9; ICEKp3	-	-	1	IncFIB(K)_1 (98.75/100); Col(pHAD28)_1 (92.366/100); Col(pHAD28)_1 (92.366/100)
ERR2008054	ERR2008054	ERS1788425	ERP023526	Unknown	Netherlands	52.3167	5.55	Unknown	Unknown	Unknown	Klebsiella pneumoniae	873	873	KL52	Good	wzi50	OL101	Good	NDM-1	CTX-M-15	-	2	-	-	-	-	-	-	0	IncC_1 (100/100); IncFII(K)_1 (100/100); IncFIB(K)_1 (98.929/100)
ERR2008055	ERR2008055	ERS1788426	ERP023526	Unknown	Netherlands	52.3167	5.55	Unknown	Unknown	Unknown	Klebsiella pneumoniae	873	873	KL52	Good	wzi50	OL101	Good	NDM-1	CTX-M-15	-	2	-	-	-	-	-	-	0	IncC_1 (100/100); IncFIB(K)_1 (98.929/100); IncFII(K)_1 (100/100)
ERR2008056	ERR2008056	ERS1788427	ERP023526	Unknown	Netherlands	52.3167	5.55	Unknown	Unknown	Unknown	Klebsiella pneumoniae	873	873	KL52	Good	wzi50	OL101	Good	NDM-1	CTX-M-15	-	2	-	-	-	-	-	-	0	IncC_1 (100/100); IncFIB(K)_1 (98.929/100); IncFII(K)_1 (100/100)
ERR2008057	ERR2008057	ERS1788428	ERP023526	Unknown	Netherlands	52.3167	5.55	Unknown	Unknown	Unknown	Klebsiella pneumoniae	873	873	KL52	Good	wzi50	OL101	Good	NDM-1	CTX-M-15	-	2	-	-	-	-	-	-	0	IncFIB(K)_1 (98.929/100); IncFII(K)_1 (100/100); IncC_1 (100/100)
ERR2008058	ERR2008058	ERS1788429	ERP023526	Unknown	Netherlands	52.3167	5.55	Unknown	Unknown	Unknown	Klebsiella pneumoniae	873	873	KL52	Good	wzi50	OL101	Good	NDM-1	CTX-M-15	-	2	-	-	-	-	-	-	0	IncFII(K)_1 (100/100); IncFIB(K)_1 (98.929/100); IncC_1 (100/100)
ERR2008059	ERR2008059	ERS1788430	ERP023526	Unknown	Netherlands	52.3167	5.55	Unknown	Unknown	Unknown	Klebsiella pneumoniae	873	873	KL52	Good	wzi50	OL101	Good	NDM-1	CTX-M-15	-	2	-	-	-	-	-	-	0	IncFII(K)_1 (100/100); IncFIB(K)_1 (98.929/100); IncC_1 (100/100)
ERR2008060	ERR2008060	ERS1788431	ERP023526	Unknown	Netherlands	52.3167	5.55	Unknown	Unknown	Unknown	Klebsiella pneumoniae	873	873	KL52	Good	wzi50	OL101	Good	NDM-1	CTX-M-15	-	2	-	-	-	-	-	-	0	IncFIB(K)_1 (98.929/100); IncFII(K)_1 (100/100); IncC_1 (100/100)
ERR2008062	ERR2008062	ERS1788433	ERP023526	Unknown	Netherlands	52.3167	5.55	Unknown	Unknown	Unknown	Klebsiella pneumoniae	873	873	KL52	Good	wzi50	OL101	Good	NDM-1	CTX-M-15	-	2	-	-	-	-	-	-	0	IncC_1 (100/100); IncFII(K)_1 (100/100); IncFIB(K)_1 (98.929/100)
ERR2008063	ERR2008063	ERS1788434	ERP023526	Unknown	Netherlands	52.3167	5.55	Unknown	Unknown	Unknown	Klebsiella pneumoniae	873	873	KL52	Good	wzi50	OL101	Good	NDM-1	CTX-M-15	-	2	-	-	-	-	-	-	0	IncC_1 (100/100); IncFII(K)_1 (100/100); IncFIB(K)_1 (98.929/100)
ERR2008064	ERR2008064	ERS1788435	ERP023526	Unknown	Netherlands	52.3167	5.55	Unknown	Unknown	Unknown	Klebsiella pneumoniae	873	873	KL52	Good	wzi50	OL101	Good	NDM-1	CTX-M-15	-	2	-	-	-	-	-	-	0	IncFIB(K)_1 (98.929/100); IncFII(K)_1 (100/100); IncC_1 (100/100)
ERR2008065	ERR2008065	ERS1788436	ERP023526	Unknown	Netherlands	52.3167	5.55	Unknown	Unknown	Unknown	Klebsiella pneumoniae	873	873	KL52	Good	wzi50	OL101	Good	NDM-1	CTX-M-15	-	2	-	-	-	-	-	-	0	IncC_1 (100/100); IncFII(K)_1 (100/100); IncFIB(K)_1 (98.929/100)
ERR2008066	ERR2008066	ERS1788437	ERP023526	Unknown	Netherlands	52.3167	5.55	Unknown	Unknown	Unknown	Klebsiella pneumoniae	873	873	KL52	Good	wzi50	OL101	Good	NDM-1	CTX-M-15	-	2	-	-	-	-	-	-	0	IncC_1 (100/100); IncFII(K)_1 (100/100); IncFIB(K)_1 (98.929/100)
ERR2008067	ERR2008067	ERS1788438	ERP023526	Unknown	Netherlands	52.3167	5.55	Unknown	Unknown	Unknown	Klebsiella pneumoniae	873	873	KL52	Good	wzi50	OL101	Good	NDM-1	CTX-M-15	-	2	-	-	-	-	-	-	0	IncC_1 (100/100); IncFIB(K)_1 (98.929/100); IncFII(K)_1 (100/100)
ERR2008068	ERR2008068	ERS1788439	ERP023526	Unknown	Netherlands	52.3167	5.55	Unknown	Unknown	Unknown	Klebsiella pneumoniae	873	873	KL52	Good	wzi50	OL101	Good	NDM-1	CTX-M-15	-	2	-	-	-	-	-	-	0	IncC_1 (100/100); IncFII(K)_1 (100/100); IncFIB(K)_1 (98.929/100)
ERR2008069	ERR2008069	ERS1788440	ERP023526	Unknown	Netherlands	52.3167	5.55	Unknown	Unknown	Unknown	Klebsiella pneumoniae	873	873	KL52	Good	wzi50	OL101	Good	NDM-1	CTX-M-15	-	2	-	-	-	-	-	-	0	IncFIB(K)_1 (98.929/100); IncFII(K)_1 (100/100); IncC_1 (100/100)
ERR2008073	ERR2008073	ERS1788444	ERP023526	Unknown	Netherlands	52.3167	5.55	Unknown	Unknown	Unknown	Klebsiella pneumoniae	873	873	KL52	Good	wzi50	OL101	Good	NDM-1	CTX-M-15	-	2	-	-	-	-	-	-	0	IncFIB(K)_1 (98.929/100); IncFII(K)_1 (100/100); IncC_1 (100/100)
ERR2008074	ERR2008074	ERS1788445	ERP023526	Unknown	Netherlands	52.3167	5.55	Unknown	Unknown	Unknown	Klebsiella pneumoniae	873	873	KL52	Good	wzi50	OL101	Good	NDM-1	CTX-M-15	-	2	-	-	-	-	-	-	0	IncFIB(K)_1 (98.929/100); IncFII(K)_1 (100/100); IncC_1 (100/100)
ERR2008077	ERR2008077	ERS1788448	ERP023526	Unknown	Netherlands	52.3167	5.55	Unknown	Unknown	Unknown	Klebsiella pneumoniae	873	873	KL52	Good	wzi50	OL101	Good	NDM-1	-	-	2	-	-	-	-	-	-	0	IncC_1 (100/100); IncFIB(K)_1 (98.929/100); IncFII(K)_1 (100/100)
ERR2008078	ERR2008078	ERS1788449	ERP023526	Unknown	Netherlands	52.3167	5.55	Unknown	Unknown	Unknown	Klebsiella pneumoniae	873	873	KL52	Good	wzi50	OL101	Good	NDM-1	CTX-M-15	-	2	-	-	-	-	-	-	0	IncFIB(K)_1 (98.929/100); IncFII(K)_1 (100/100); IncC_1 (100/100)
ERR2008080	ERR2008080	ERS1788451	ERP023526	Unknown	Netherlands	52.3167	5.55	Unknown	Unknown	Unknown	Klebsiella pneumoniae	873	873	KL52	Good	wzi50	OL101	Good	NDM-1	-	-	2	-	-	-	-	-	-	0	IncC_1 (100/100); IncFII(K)_1 (100/100); IncFIB(K)_1 (98.929/100)
ERR2008082	ERR2008082	ERS1788453	ERP023526	Unknown	Netherlands	52.3167	5.55	Unknown	Unknown	Unknown	Klebsiella pneumoniae	873	873	KL52	Good	wzi50	OL101	Good	NDM-1	-	-	2	-	-	-	-	-	-	0	IncC_1 (100/100); IncFIB(K)_1 (98.929/100); IncFII(K)_1 (100/100)
ERR2008085	ERR2008085	ERS1788456	ERP023526	Unknown	Netherlands	52.3167	5.55	Unknown	Unknown	Unknown	Klebsiella pneumoniae	873	873	KL52	Good	wzi50	OL101	Good	NDM-1	CTX-M-15	-	2	-	-	-	-	-	-	0	IncFII(K)_1 (100/100); IncFIB(K)_1 (98.929/100); IncC_1 (100/100)
ERR2008087	ERR2008087	ERS1788458	ERP023526	Unknown	Netherlands	52.3167	5.55	Unknown	Unknown	Unknown	Klebsiella pneumoniae	873	873	KL52	Good	wzi50	OL101	Good	NDM-1	CTX-M-15	-	2	-	-	-	-	-	-	0	IncC_1 (100/100); IncFII(K)_1 (100/100); IncFIB(K)_1 (98.929/100)
ERR2008088	ERR2008088	ERS1788459	ERP023526	Unknown	Netherlands	52.3167	5.55	Unknown	Unknown	Unknown	Klebsiella pneumoniae	873	873	KL52	Good	wzi50	OL101	Good	NDM-1	CTX-M-15	-	2	-	-	-	-	-	-	0	IncFIB(K)_1 (98.929/100); IncFII(K)_1 (100/100); IncC_1 (100/100)
ERR2008089	ERR2008089	ERS1788460	ERP023526	Unknown	Netherlands	52.3167	5.55	Unknown	Unknown	Unknown	Klebsiella pneumoniae	873	873	KL52	Good	wzi50	OL101	Good	NDM-1	CTX-M-15	-	2	-	-	-	-	-	-	0	IncFII(K)_1 (100/100); IncFIB(K)_1 (98.929/100); IncC_1 (100/100)
ERR2008090	ERR2008090	ERS1788461	ERP023526	Unknown	Netherlands	52.3167	5.55	Unknown	Unknown	Unknown	Klebsiella pneumoniae	873	873	KL52	Good	wzi50	OL101	Good	NDM-1	CTX-M-15	-	2	-	-	-	-	-	-	0	IncC_1 (100/100); IncFIB(K)_1 (98.929/100); IncFII(K)_1 (100/100)
ERR2008091	ERR2008091	ERS1788462	ERP023526	Unknown	Netherlands	52.3167	5.55	Unknown	Unknown	Unknown	Klebsiella pneumoniae	873	873	KL52	Good	wzi50	OL101	Good	NDM-1	-	-	2	-	-	-	-	-	-	0	IncFII(K)_1 (100/100); IncFIB(K)_1 (98.929/100); IncC_1 (100/100)
ERR2008092	ERR2008092	ERS1788463	ERP023526	Unknown	Netherlands	52.3167	5.55	Unknown	Unknown	Unknown	Klebsiella pneumoniae	873	873	KL52	Good	wzi50	OL101	Good	NDM-1	CTX-M-15	-	2	-	-	-	-	-	-	0	IncFIB(K)_1 (98.929/100); IncFII(K)_1 (100/100); IncC_1 (100/100); Col(IMGS31)_1 (98.99/100); Col3M_1 (98.726/100)
ERR2008093	ERR2008093	ERS1788464	ERP023526	Unknown	Netherlands	52.3167	5.55	Unknown	Unknown	Unknown	Klebsiella pneumoniae	873	873	KL52	Good	wzi50	OL101	Good	NDM-1	CTX-M-15	-	2	-	-	-	-	-	-	0	IncFIB(K)_1 (98.929/100); IncFII(K)_1 (100/100); IncC_1 (100/100); Col(pHAD28)_1 (91.667/100); Col3M_1 (98.726/100); Col440II_1 (97.163/100); Col440I_1 (95.614/100); Col(BS512)_1 (100/100); Col(pHAD28)_1 (93.13/100); Col(IMGS31)_1 (98.99/100)
ERR2008094	ERR2008094	ERS1788465	ERP023526	Unknown	Netherlands	52.3167	5.55	Unknown	Unknown	Unknown	Klebsiella pneumoniae	873	873	KL52	Good	wzi50	OL101	Good	NDM-1	CTX-M-15	-	2	-	-	-	-	-	-	0	IncFII(K)_1 (100/100); IncFIB(K)_1 (98.929/100); IncC_1 (100/100)
ERR2008095	ERR2008095	ERS1788466	ERP023526	Unknown	Netherlands	52.3167	5.55	Unknown	Unknown	Unknown	Klebsiella pneumoniae	873	873	KL52	Good	wzi50	OL101	Good	NDM-1	CTX-M-15	-	2	-	-	-	-	-	-	0	IncFIB(K)_1 (98.929/100); IncFII(K)_1 (100/100); IncC_1 (100/100)
ERR2008096	ERR2008096	ERS1788467	ERP023526	Unknown	Netherlands	52.3167	5.55	Unknown	Unknown	Unknown	Klebsiella pneumoniae	873	873	KL52	Good	wzi50	OL101	Good	NDM-1	-	-	2	-	-	-	-	-	-	0	IncFIB(K)_1 (98.929/100); IncFII(K)_1 (100/100); IncC_1 (100/100)
ERR2008097	ERR2008097	ERS1788468	ERP023526	Unknown	Netherlands	52.3167	5.55	Unknown	Unknown	Unknown	Klebsiella pneumoniae	873	873	KL52	Good	wzi50	OL101	Good	NDM-1	CTX-M-15	-	2	-	-	-	-	-	-	0	IncFIB(K)_1 (98.929/100); IncFII(K)_1 (100/100); IncC_1 (100/100)
ERR2106417	ERR2106417	ERS1887872	ERP021213	Unknown	Ireland	53	-8	Unknown	Unknown	2017	Klebsiella pneumoniae	14	14	KL16	Very high	wzi16	O1v1	Very high	OXA-48	-	-	2	-	-	-	ybt 10; ICEKp4	-	-	1	IncL_1 (100/100); IncFII(K)_1 (100/100); IncFIB(K)_1 (100/100); IncFIA(HI1)_1 (96.649/100); Col(pHAD28)_1 (93.13/100)
ERR2106418	ERR2106418	ERS1887873	ERP021213	Unknown	Ireland	53	-8	Unknown	Unknown	2017	Klebsiella pneumoniae	528	528	KL46	Good	wzi26	OL104	Good	OXA-48	-	-	2	-	-	-	-	-	-	0	IncFIB(pNDM-Mar)_1 (100/100); IncHI1B(pNDM-MAR)_1 (99.298/100); IncL_1 (100/100); IncFIB(K)_1 (98.929/100); IncR_1 (99.203/100); Col440I_1 (94.737/100)
ERR2106419	ERR2106419	ERS1887874	ERP021213	Unknown	Ireland	53	-8	Unknown	Unknown	2017	Klebsiella pneumoniae	11	11	KL15	Very high	wzi50	O4	Very high	NDM-1	CTX-M-15	-	2	-	-	-	ybt 9; ICEKp3	-	-	1	IncFII(K)_1 (100/100); IncFIB(K)_1 (100/100); Col440I_1 (97.368/100); Col440I_1 (96.491/100); Col(pHAD28)_1 (92.366/100)
ERR2106420	ERR2106420	ERS1887875	ERP021213	Unknown	Ireland	53	-8	Unknown	Unknown	2017	Klebsiella pneumoniae	2974	2974	KL27	Very high	wzi187	O3/O3a	Very high	OXA-48	-	-	2	-	-	-	-	-	-	0	IncL_1 (100/100); IncFIB(K)_1 (100/100); Col(pHAD28)_1 (94.656/100)
ERR2106615	ERR2106615	ERS1888688	ERP021213	Unknown	Ireland	53	-8	Unknown	Unknown	2017	Klebsiella pneumoniae	512	512	KL107	Very high	wzi154	O2v2	Very high	KPC-3	-	MgrB-62%	3	-	-	-	-	-	-	0	IncFII(K)_1 (100/100); IncFIB(pQil)_1 (100/100); ColRNAI_1 (100/100)
ERR2109180	ERR2109180	ERS1892203	ERP021213	Unknown	Ireland	53	-8	Unknown	Unknown	2017	Klebsiella pneumoniae	14	14	KL2	Very high	wzi2	O1v1	Very high	OXA-48	-	-	2	-	-	-	-	-	-	0	IncL_1 (100/100); IncFIB(K)_1 (98.929/100)
ERR2109182	ERR2109182	ERS1892205	ERP021213	Unknown	Ireland	53	-8	Unknown	Unknown	2016	Klebsiella pneumoniae	323	323	KL21	Low	wzi262	OL104	Good	KPC-2	-	-	2	-	-	-	-	-	-	0	IncFIB(pQil)_1 (100/100); IncFIB(K)_1 (98.929/100); IncFII(K)_1 (97.973/100); IncFII(K)_1 (95.946/100)
ERR2109183	ERR2109183	ERS1892206	ERP021213	Unknown	Ireland	53	-8	Unknown	Unknown	2017	Klebsiella pneumoniae	512	512	KL107	Good	wzi154	O2v2	Very high	KPC-3	-	MgrB-87%	3	-	-	-	-	-	-	0	IncFII(K)_1 (100/100); IncFIB(K)_1 (100/100); ColRNAI_1 (100/100)
ERR2109184	ERR2109184	ERS1892207	ERP021213	Unknown	Ireland	53	-8	Unknown	Unknown	2016	Klebsiella pneumoniae	307	307	KL102	High	wzi173	O2v2	Good	NDM-1	-	-	2	-	-	-	-	-	-	0	IncFII(K)_1 (97.973/100); IncFIB(pQil)_1 (100/100); IncN_1 (99.805/100); Col(pHAD28)_1 (93.13/100)
ERR2118023	ERR2118023	ERS1914832	ERP021213	Unknown	Ireland	53	-8	Unknown	Unknown	2016	Klebsiella pneumoniae	25	25	KL2	Very high	wzi72	O1v2	Very high	OXA-48	-	-	2	iuc 3	-	-	-	-	-	3	IncFIB(pKPHS1)_1 (95.536/100); IncFIB(K)_1 (98.75/100); IncL_1 (100/100); FII(pBK30683)_1 (91.63/100); ColRNAI_1 (98.462/100)
ERR2118024	ERR2118024	ERS1914833	ERP021213	Unknown	Ireland	53	-8	Unknown	Unknown	2016	Klebsiella pneumoniae	441	441	KL133	None	wzi396	O2v2	Good	OXA-181	CTX-M-15	-	2	-	-	-	-	-	-	0	IncX3_1 (100/100)
ERR2118025	ERR2118025	ERS1914834	ERP021213	Unknown	Ireland	53	-8	Unknown	Unknown	2016	Klebsiella pneumoniae	48	48	KL62	Good	wzi62	O1v1	Very high	NDM-5;OXA-48	CTX-M-14^	-	2	-	-	-	ybt 9; ICEKp3	-	-	1	IncFIB(K)_1 (98.75/100); IncL_1 (100/100); Col(pHAD28)_1 (92.366/100); Col(pHAD28)_1 (92.366/100)
ERR2118026	ERR2118026	ERS1914835	ERP021213	Unknown	Ireland	53	-8	Unknown	Unknown	2016	Klebsiella pneumoniae	111	111	KL63	Very high	wzi63	O1v2	Very high	NDM-1	CTX-M-15	-	2	-	-	-	ybt 14; ICEKp5	-	-	1	repA(pKOX)_1 (100/100); IncFIA(HI1)_1 (97.165/100); IncFIB(K)(pCAV1099-114)_1 (100/100); pSL483_1 (100/100)
ERR2118027	ERR2118027	ERS1914836	ERP021213	Unknown	Ireland	53	-8	Unknown	Unknown	2016	Klebsiella pneumoniae	48	48	KL62	Good	wzi62	O1v1	Very high	NDM-5	CTX-M-14^	-	2	-	-	-	ybt 9; ICEKp3	-	-	1	IncFIB(K)_1 (98.75/100); Col(pHAD28)_1 (92.366/100); Col(pHAD28)_1 (92.366/100)
ERR2118028	ERR2118028	ERS1914837	ERP021213	Unknown	Ireland	53	-8	Unknown	Unknown	2016	Klebsiella pneumoniae	48	48	KL62	Good	wzi62	O1v1	Very high	NDM-5	CTX-M-14^	-	2	-	-	-	ybt 9; ICEKp3	-	-	1	IncFIB(K)_1 (98.75/100); Col(pHAD28)_1 (92.366/100); Col(pHAD28)_1 (92.366/100)
ERR2118029	ERR2118029	ERS1914838	ERP021213	Unknown	Ireland	53	-8	Unknown	Unknown	2017	Klebsiella pneumoniae	309	309	KL42	Very high	wzi42	O4	Very high	OXA-48	-	-	2	-	-	-	ybt 10; ICEKp4	-	-	1	IncL_1 (100/100); IncFIB(pQil)_1 (99.865/100); Col(pHAD28)_1 (92.424/100)
ERR2118030	ERR2118030	ERS1914839	ERP021213	Unknown	Ireland	53	-8	Unknown	Unknown	2017	Klebsiella pneumoniae	309	309	KL42	Very high	wzi42	O4	Very high	OXA-48	-	-	2	-	-	-	ybt 10; ICEKp4	-	-	1	IncL_1 (100/100); IncFIB(pQil)_1 (99.865/100); Col(pHAD28)_1 (92.424/100)
ERR2118031	ERR2118031	ERS1914840	ERP021213	Unknown	Ireland	53	-8	Unknown	Unknown	2017	Klebsiella pneumoniae	3521	3521	KL151	Good	-	OL103	High	OXA-48	-	-	2	-	-	-	-	-	-	0	IncL_1 (100/100); IncFIB(K)(pCAV1099-114)_1 (99.821/100); IncHI1B(pNDM-MAR)_1 (99.474/100)
ERR2118032	ERR2118032	ERS1914841	ERP021213	Unknown	Ireland	53	-8	Unknown	Unknown	2017	Klebsiella pneumoniae	336	336	KL25	High	wzi141	O5	High	OXA-48	CTX-M-15	-	2	-	-	-	ybt 15; ICEKp11	-	-	1	IncL_1 (100/100); IncFII(K)_1 (99.324/100); IncFIB(K)_1 (98.929/100); Col440I_1 (93.86/100)
ERR2118034	ERR2118034	ERS1914843	ERP021213	Unknown	Ireland	53	-8	Unknown	Unknown	2017	Klebsiella pneumoniae	11	11	KL15	Very high	wzi50	O4	Very high	OXA-48	CTX-M-15	-	2	-	-	-	ybt 9; ICEKp3	-	-	1	Col440I_1 (91.228/100); Col440I_1 (97.368/100); IncFIB(K)_1 (100/100); IncN_1 (99.805/100)
ERR2118035	ERR2118035	ERS1914844	ERP021213	Unknown	Ireland	53	-8	Unknown	Unknown	2017	Klebsiella pneumoniae	11	11	KL15	Very high	wzi50	O4	Very high	OXA-48	CTX-M-15	-	2	-	-	-	ybt 9; ICEKp3	-	-	1	IncFIB(K)_1 (100/100); Col(pHAD28)_1 (92.366/100); Col440I_1 (97.368/100); IncN_1 (99.805/100)
ERR2118036	ERR2118036	ERS1914845	ERP021213	Unknown	Ireland	53	-8	Unknown	Unknown	2017	Klebsiella pneumoniae	151	151	KL30	Very high	wzi2	O1v2	Very high	OXA-48	-	-	2	-	-	-	ybt 4; plasmid	-	-	1	IncL_1 (100/100); IncFIB(K)(pCAV1099-114)_1 (100/100); Col(pHAD28)_1 (91.603/100)
ERR2118037	ERR2118037	ERS1914846	ERP021213	Unknown	Ireland	53	-8	Unknown	Unknown	2017	Klebsiella pneumoniae	323	323	KL21	Good	wzi262	OL104	Good	KPC-2	-	-	2	-	-	-	-	-	-	0	IncFIB(pQil)_1 (100/100); IncFIB(K)_1 (98.929/100); IncFII(K)_1 (97.973/100); IncFII(K)_1 (95.946/100)
ERR2118038	ERR2118038	ERS1914847	ERP021213	Unknown	Ireland	53	-8	Unknown	Unknown	2017	Klebsiella pneumoniae	258	258	KL107	None	-	O2v2	Very high	KPC-3	-	-	2	-	-	-	-	-	-	0	IncX3_1 (100/100); IncFIB(pQil)_1 (100/100); IncFII(K)_1 (97.973/100); IncFII(K)_1 (100/100); IncFIB(K)_1 (100/100); ColRNAI_1 (100/100)
ERR2118039	ERR2118039	ERS1914848	ERP021213	Unknown	Ireland	53	-8	Unknown	Unknown	2017	Klebsiella pneumoniae	528	528	KL46	Good	wzi26	OL104	Good	OXA-48	-	-	2	-	-	-	-	-	-	0	IncFIB(pNDM-Mar)_1 (100/100); IncHI1B(pNDM-MAR)_1 (99.298/100); IncL_1 (100/100); IncFIB(K)_1 (98.929/100); IncR_1 (99.203/100); Col440I_1 (94.737/100)
ERR2118040	ERR2118040	ERS1914849	ERP021213	Unknown	Ireland	53	-8	Unknown	Unknown	2017	Klebsiella pneumoniae	14	14	KL16	Very high	wzi16	O1v1	Very high	OXA-48	-	-	2	-	-	-	ybt 10; ICEKp4	-	-	1	IncL_1 (100/100); IncFII(K)_1 (100/100); IncFIB(K)_1 (100/100); IncFIA(HI1)_1 (96.649/100); Col(pHAD28)_1 (93.13/100)
ERR2130428	ERR2130428	ERS1932956	ERP021213	Unknown	Ireland	53	-8	Unknown	Unknown	2016	Klebsiella pneumoniae	48	48	KL62	Good	wzi62	O1v1	Very high	NDM-5	CTX-M-14^	-	2	-	-	-	ybt 9; ICEKp3	-	-	1	IncFIB(K)_1 (98.75/100); Col(pHAD28)_1 (92.366/100); Col(pHAD28)_1 (92.366/100)
ERR2189827	ERR2189827	ERS1992685	ERP023363	Unknown	Poland	52	19	Unknown	Unknown	Unknown	Klebsiella pneumoniae	512	512	KL107	Very high	wzi154	O2v2	Good	KPC-3	-	-	2	-	-	-	-	-	-	0	IncFIB(K)_1 (100/100); IncFII(K)_1 (97.973/100); IncX3_1 (100/100); ColRNAI_1 (100/100)
ERR2189828	ERR2189828	ERS1992686	ERP023363	Unknown	Poland	52	19	Unknown	Unknown	Unknown	Klebsiella pneumoniae	512	512	KL107	Very high	wzi154	O2v2	Good	KPC-3	-	-	2	-	-	-	-	-	-	0	IncX3_1 (100/100); IncFII(K)_1 (97.973/100); ColRNAI_1 (100/100); IncFIB(K)_1 (100/100)
ERR2189829	ERR2189829	ERS1992687	ERP023363	Unknown	Poland	52	19	Unknown	Unknown	Unknown	Klebsiella pneumoniae	15	15	KL112	Very high	wzi93	O1v1	Very high	NDM-1	CTX-M-15	-	2	-	-	-	-	-	-	0	IncFII(K)_1 (97.973/100); IncFII(pKPX1)_1 (93.264/100); IncFIB(pQil)_1 (100/100); IncR_1 (100/100); Col(pHAD28)_1 (92.366/100); Col440I_1 (95.614/100); ColpVC_1 (98.446/100)
ERR2189830	ERR2189830	ERS1992688	ERP023363	Unknown	Poland	52	19	Unknown	Unknown	Unknown	Klebsiella pneumoniae	15	15	KL112	Very high	wzi93	O1v1	Very high	NDM-1	CTX-M-15	-	2	-	-	-	-	-	-	0	IncFII(K)_1 (97.973/100); IncFII(pKPX1)_1 (93.264/100); IncFIB(pQil)_1 (100/100); IncR_1 (100/100); Col(pHAD28)_1 (92.366/100); Col440I_1 (95.614/100); ColpVC_1 (98.446/100)
ERR2189837	ERR2189837	ERS1992695	ERP023363	Unknown	Singapore	1.3	103.8	Unknown	Unknown	Unknown	Klebsiella pneumoniae	512	512	KL107	Good	wzi154	O2v2	Good	KPC-3	-	-	2	-	-	-	-	-	-	0	IncX3_1 (100/100); IncFII(K)_1 (97.973/100); IncFIB(K)_1 (100/100); ColRNAI_1 (100/100)
ERR2189838	ERR2189838	ERS1992696	ERP023363	Unknown	Singapore	1.3	103.8	Unknown	Unknown	Unknown	Klebsiella pneumoniae	512	512	KL107	Good	wzi154	O2v2	Good	KPC-3	-	-	2	-	-	-	-	-	-	0	IncFII(K)_1 (97.973/100); IncX3_1 (99.733/100); IncFIB(K)_1 (100/100)
ERR2189839	ERR2189839	ERS1992697	ERP023363	Unknown	Singapore	1.3	103.8	Unknown	Unknown	Unknown	Klebsiella pneumoniae	15	15	KL112	Good	wzi93	O1v1	Very high	NDM-1	CTX-M-15	-	2	-	-	-	-	-	-	0	IncFII(pKPX1)_1 (93.264/100); IncFII(K)_1 (97.973/100); IncFIB(pQil)_1 (100/100); IncR_1 (100/100); Col(pHAD28)_1 (92.366/100); Col440I_1 (95.614/100); ColpVC_1 (98.446/100)
ERR2189840	ERR2189840	ERS1992698	ERP023363	Unknown	Singapore	1.3	103.8	Unknown	Unknown	Unknown	Klebsiella pneumoniae	15	15	KL112	None	wzi93	O1v1	Very high	NDM-1	CTX-M-15	-	2	-	-	-	-	-	-	0	IncFII(pKPX1)_1 (93.264/100); IncFII(K)_1 (97.973/100); IncFIB(pQil)_1 (100/100); IncR_1 (100/100); Col(pHAD28)_1 (92.366/100); Col440I_1 (95.614/100); ColpVC_1 (98.446/100)
ERR2189845	ERR2189845	ERS1992704	ERP023363	Unknown	Singapore	1.3	103.8	Unknown	Unknown	Unknown	Klebsiella pneumoniae	512	512	KL107	Very high	wzi154	O2v2	Good	KPC-3	-	-	2	-	-	-	-	-	-	0	IncFIB(K)_1 (100/100); IncX3_1 (100/100); IncFII(K)_1 (97.973/100); ColRNAI_1 (100/100)
ERR2189846	ERR2189846	ERS1992705	ERP023363	Unknown	Singapore	1.3	103.8	Unknown	Unknown	Unknown	Klebsiella pneumoniae	512	512	KL107	Very high	wzi154	O2v2	Good	KPC-3	-	-	2	-	-	-	-	-	-	0	IncX3_1 (100/100); IncFII(K)_1 (97.973/100); ColRNAI_1 (100/100); IncFIB(K)_1 (100/100)
ERR2189847	ERR2189847	ERS1992706	ERP023363	Unknown	Singapore	1.3	103.8	Unknown	Unknown	Unknown	Klebsiella pneumoniae	15	15	KL112	Very high	wzi93	O1v1	Very high	NDM-1	CTX-M-15	-	2	-	-	-	-	-	-	0	IncFII(pKPX1)_1 (93.264/100); IncFII(K)_1 (97.973/100); IncFIB(pQil)_1 (100/100); IncR_1 (100/100); Col(pHAD28)_1 (92.366/100); Col440I_1 (95.614/100)
ERR2189848	ERR2189848	ERS1992707	ERP023363	Unknown	Singapore	1.3	103.8	Unknown	Unknown	Unknown	Klebsiella pneumoniae	15	15	KL112	Very high	wzi93	O1v1	Very high	NDM-1	CTX-M-15	-	2	-	-	-	-	-	-	0	IncFII(pKPX1)_1 (93.264/100); IncFII(K)_1 (97.973/100); IncFIB(pQil)_1 (100/100); IncR_1 (100/100); Col(pHAD28)_1 (92.366/100); Col440I_1 (95.614/100); ColpVC_1 (98.446/100)
ERR2189857	ERR2189857	ERS1992716	ERP023363	Unknown	Switzerland	46.7986	8.23197	Unknown	Unknown	Unknown	Klebsiella pneumoniae	512	512	KL107	Very high	wzi154	O2v2	Good	KPC-3	-	-	2	-	-	-	-	-	-	0	IncFIB(K)_1 (100/100); IncX3_1 (100/100); IncFII(K)_1 (97.973/100); ColRNAI_1 (100/100)
ERR2189858	ERR2189858	ERS1992718	ERP023363	Unknown	Switzerland	46.7986	8.23197	Unknown	Unknown	Unknown	Klebsiella pneumoniae	512	512	KL107	Good	wzi154	O2v2	Good	KPC-3	-	-	2	-	-	-	-	-	-	0	IncFIB(K)_1 (100/100); IncX3_1 (100/100); IncFII(K)_1 (97.973/100); ColRNAI_1 (100/100)
ERR2189859	ERR2189859	ERS1992719	ERP023363	Unknown	Switzerland	46.7986	8.23197	Unknown	Unknown	Unknown	Klebsiella pneumoniae	15	15	KL112	Very high	wzi93	O1v1	Very high	NDM-1	CTX-M-15	-	2	-	-	-	-	-	-	0	IncFII(K)_1 (97.973/100); IncFIB(pQil)_1 (100/100); IncFII(pKPX1)_1 (93.264/100); IncR_1 (100/100); Col(pHAD28)_1 (92.366/100); Col440I_1 (95.614/100); ColpVC_1 (98.446/100)
ERR2189860	ERR2189860	ERS1992720	ERP023363	Unknown	Switzerland	46.7986	8.23197	Unknown	Unknown	Unknown	Klebsiella pneumoniae	15	15	KL112	Good	wzi93	O1v1	Very high	NDM-1	CTX-M-15	-	2	-	-	-	-	-	-	0	IncFII(pKPX1)_1 (93.264/100); IncFII(K)_1 (97.973/100); IncFIB(pQil)_1 (100/100); IncR_1 (100/100); Col(pHAD28)_1 (92.366/100); Col440I_1 (95.614/100); ColpVC_1 (98.446/100)
ERR2189861	ERR2189861	ERS1992721	ERP023363	Unknown	United Kingdom	54	-2	Unknown	Unknown	Unknown	Klebsiella pneumoniae	512	512	KL107	Good	wzi154	O2v2	Good	KPC-3	-	-	2	-	-	-	-	-	-	0	IncX3_1 (100/100); IncFII(K)_1 (97.973/100); IncFIB(K)_1 (100/100); ColRNAI_1 (100/100)
ERR2189862	ERR2189862	ERS1992722	ERP023363	Unknown	United Kingdom	54	-2	Unknown	Unknown	Unknown	Klebsiella pneumoniae	512	512	KL107	Good	wzi154	O2v2	Good	KPC-3	-	-	2	-	-	-	-	-	-	0	IncFII(K)_1 (97.973/100); ColRNAI_1 (100/100); IncFIB(K)_1 (100/100); IncX3_1 (100/100)
ERR2189864	ERR2189864	ERS1992724	ERP023363	Unknown	United Kingdom	54	-2	Unknown	Unknown	Unknown	Klebsiella pneumoniae	15	15	KL112	Very high	wzi93	O1v1	Very high	NDM-1	CTX-M-15	-	2	-	-	-	-	-	-	0	IncFII(pKPX1)_1 (93.264/100); IncFII(K)_1 (97.973/100); IncFIB(pQil)_1 (100/100); IncR_1 (100/100); Col(pHAD28)_1 (92.366/100); Col440I_1 (95.614/100); ColpVC_1 (98.446/100)
ERR2189900	ERR2189900	ERS1992761	ERP023363	Unknown	USA	40	-100	Unknown	Unknown	Unknown	Klebsiella pneumoniae	512	512	KL107	Good	wzi154	O2v2	Good	KPC-3	-	-	2	-	-	-	-	-	-	0	IncX3_1 (100/100); IncFII(K)_1 (97.973/100); IncFIB(K)_1 (100/100); ColRNAI_1 (100/100)
ERR2189901	ERR2189901	ERS1992763	ERP023363	Unknown	USA	40	-100	Unknown	Unknown	Unknown	Klebsiella pneumoniae	512	512	KL107	Good	wzi154	O2v2	Good	KPC-3	-	-	2	-	-	-	-	-	-	0	IncX3_1 (100/100); IncFII(K)_1 (97.973/100); IncFIB(K)_1 (100/100); ColRNAI_1 (100/100)
ERR2189902	ERR2189902	ERS1992764	ERP023363	Unknown	USA	40	-100	Unknown	Unknown	Unknown	Klebsiella pneumoniae	15	15	KL112	None	wzi93	O1v1	Very high	NDM-1	CTX-M-15;SHV-12	-	2	-	-	-	-	-	-	0	IncFII(pKPX1)_1 (93.264/100); IncFII(K)_1 (97.973/100); IncFIB(pQil)_1 (100/100); IncR_1 (100/100); Col(pHAD28)_1 (92.366/100); Col440I_1 (95.614/100); ColpVC_1 (98.446/100)
ERR2189903	ERR2189903	ERS1992765	ERP023363	Unknown	USA	40	-100	Unknown	Unknown	Unknown	Klebsiella pneumoniae	15	15	KL112	Very high	wzi93	O1v1	Very high	NDM-1	CTX-M-15	-	2	-	-	-	-	-	-	0	IncFII(pKPX1)_1 (93.264/100); IncFII(K)_1 (97.973/100); IncFIB(pQil)_1 (100/100); IncR_1 (100/100); Col(pHAD28)_1 (92.366/100); Col440I_1 (95.614/100); ColpVC_1 (98.446/100)
ERR2189912	ERR2189912	ERS1992774	ERP023363	Unknown	USA	40	-100	Unknown	Unknown	Unknown	Klebsiella pneumoniae	512	512	KL107	Very high	wzi154	O2v2	Good	KPC-3	-	-	2	-	-	-	-	-	-	0	IncFIB(K)_1 (100/100); IncX3_1 (100/100); IncFII(K)_1 (97.973/100); ColRNAI_1 (100/100)
ERR2189913	ERR2189913	ERS1992775	ERP023363	Unknown	USA	40	-100	Unknown	Unknown	Unknown	Klebsiella pneumoniae	512	512	KL107	Very high	wzi154	O2v2	Good	KPC-3	-	-	2	-	-	-	-	-	-	0	IncX3_1 (100/100); IncFII(K)_1 (97.973/100); IncFIB(K)_1 (100/100); ColRNAI_1 (100/100)
ERR2189914	ERR2189914	ERS1992776	ERP023363	Unknown	USA	40	-100	Unknown	Unknown	Unknown	Klebsiella pneumoniae	15	15	KL112	Very high	wzi93	O1v1	Very high	NDM-1	CTX-M-15	-	2	-	-	-	-	-	-	0	IncFII(pKPX1)_1 (93.264/100); IncFIB(pQil)_1 (100/100); IncR_1 (100/100); IncFII(K)_1 (97.973/100); Col(pHAD28)_1 (92.366/100); Col440I_1 (95.614/100); ColpVC_1 (98.446/100)
ERR2189915	ERR2189915	ERS1992777	ERP023363	Unknown	USA	40	-100	Unknown	Unknown	Unknown	Klebsiella pneumoniae	15	15	KL112	Very high	wzi93	O1v1	Very high	NDM-1	CTX-M-15	-	2	-	-	-	-	-	-	0	IncFII(pKPX1)_1 (93.264/100); IncFII(K)_1 (97.973/100); IncFIB(pQil)_1 (100/100); IncR_1 (100/100); Col(pHAD28)_1 (92.366/100); Col440I_1 (95.614/100); ColpVC_1 (98.446/100)
ERR2189924	ERR2189924	ERS1992787	ERP023363	Unknown	USA	40	-100	Unknown	Unknown	Unknown	Klebsiella pneumoniae	512	512	KL107	Very high	wzi154	O2v2	Good	KPC-3	-	-	2	-	-	-	-	-	-	0	IncFIB(K)_1 (100/100); IncX3_1 (100/100); IncFII(K)_1 (97.973/100); ColRNAI_1 (100/100)
ERR2189925	ERR2189925	ERS1992788	ERP023363	Unknown	USA	40	-100	Unknown	Unknown	Unknown	Klebsiella pneumoniae	512	512	KL107	Very high	wzi154	O2v2	Good	KPC-3	-	-	2	-	-	-	-	-	-	0	IncFIB(K)_1 (100/100); IncFII(K)_1 (97.973/100); ColRNAI_1 (100/100); IncX3_1 (100/100)
ERR2189926	ERR2189926	ERS1992789	ERP023363	Unknown	USA	40	-100	Unknown	Unknown	Unknown	Klebsiella pneumoniae	15	15	KL112	High	wzi93	O1v1	Very high	NDM-1	CTX-M-15	-	2	-	-	-	-	-	-	0	IncFII(pKPX1)_1 (93.264/100); IncFII(K)_1 (97.973/100); IncFIB(pQil)_1 (100/100); IncR_1 (100/100); Col(pHAD28)_1 (92.366/100); Col440I_1 (95.614/100); ColpVC_1 (98.446/100)
ERR2189927	ERR2189927	ERS1992790	ERP023363	Unknown	USA	40	-100	Unknown	Unknown	Unknown	Klebsiella pneumoniae	15	15	KL112	Very high	wzi93	O1v1	Very high	NDM-1	CTX-M-15	-	2	-	-	-	-	-	-	0	IncFII(K)_1 (97.973/100); IncFIB(pQil)_1 (100/100); IncFII(pKPX1)_1 (93.264/100); IncR_1 (100/100); Col(pHAD28)_1 (92.366/100); Col440I_1 (95.614/100); ColpVC_1 (98.446/100)
ERR2189936	ERR2189936	ERS1992800	ERP023363	Unknown	Australia	-25	135	Unknown	Unknown	Unknown	Klebsiella pneumoniae	512	512	KL107	Good	wzi154	O2v2	Good	KPC-3	-	-	2	-	-	-	-	-	-	0	IncX3_1 (100/100); IncFII(K)_1 (97.973/100); ColRNAI_1 (100/100); IncFIB(K)_1 (100/100)
ERR2189937	ERR2189937	ERS1992801	ERP023363	Unknown	Australia	-25	135	Unknown	Unknown	Unknown	Klebsiella pneumoniae	512	512	KL107	Very high	wzi154	O2v2	Good	KPC-3	-	-	2	-	-	-	-	-	-	0	IncX3_1 (100/100); IncFII(K)_1 (97.973/100); IncFIB(K)_1 (100/100); ColRNAI_1 (100/100)
ERR2189938	ERR2189938	ERS1992802	ERP023363	Unknown	Australia	-25	135	Unknown	Unknown	Unknown	Klebsiella pneumoniae	15	15	KL112	None	wzi93	O1v1	Very high	NDM-1	CTX-M-15	-	2	-	-	-	-	-	-	0	IncFII(pKPX1)_1 (93.264/100); IncFII(K)_1 (97.973/100); IncFIB(pQil)_1 (100/100); IncR_1 (100/100); Col(pHAD28)_1 (92.366/100); Col440I_1 (95.614/100); ColpVC_1 (98.446/100)
ERR2189939	ERR2189939	ERS1992803	ERP023363	Unknown	Australia	-25	135	Unknown	Unknown	Unknown	Klebsiella pneumoniae	15	15	KL112	Very high	wzi93	O1v1	Very high	NDM-1	CTX-M-15	-	2	-	-	-	-	-	-	0	IncFII(pKPX1)_1 (93.264/100); IncFII(K)_1 (97.973/100); IncFIB(pQil)_1 (100/100); IncR_1 (100/100); Col(pHAD28)_1 (92.366/100); Col440I_1 (95.614/100); ColpVC_1 (98.446/100)
ERR2189948	ERR2189948	ERS1992812	ERP023363	Unknown	Australia	-25	135	Unknown	Unknown	Unknown	Klebsiella pneumoniae	512	512	KL107	Good	wzi154	O2v2	Good	KPC-3	-	-	2	-	-	-	-	-	-	0	IncFIB(K)_1 (100/100); IncX3_1 (100/100); IncFII(K)_1 (97.973/100); ColRNAI_1 (100/100)
ERR2189949	ERR2189949	ERS1992813	ERP023363	Unknown	Australia	-25	135	Unknown	Unknown	Unknown	Klebsiella pneumoniae	512	512	KL107	Very high	wzi154	O2v2	Good	KPC-3	-	-	2	-	-	-	-	-	-	0	IncX3_1 (100/100); IncFII(K)_1 (97.973/100); IncFIB(K)_1 (100/100); ColRNAI_1 (100/100)
ERR2189950	ERR2189950	ERS1992814	ERP023363	Unknown	Australia	-25	135	Unknown	Unknown	Unknown	Klebsiella pneumoniae	15	15	KL112	Very high	wzi93	O1v1	Very high	NDM-1	CTX-M-15	-	2	-	-	-	-	-	-	0	IncFII(pKPX1)_1 (93.264/100); IncFII(K)_1 (97.973/100); IncFIB(pQil)_1 (100/100); IncR_1 (100/100); Col(pHAD28)_1 (92.366/100); Col440I_1 (95.614/100)
ERR2189951	ERR2189951	ERS1992815	ERP023363	Unknown	Australia	-25	135	Unknown	Unknown	Unknown	Klebsiella pneumoniae	15	15	KL112	Very high	wzi93	O1v1	Very high	NDM-1	CTX-M-15	-	2	-	-	-	-	-	-	0	IncFII(pKPX1)_1 (93.264/100); IncFII(K)_1 (97.973/100); IncFIB(pQil)_1 (100/100); IncR_1 (100/100); Col(pHAD28)_1 (92.366/100); Col440I_1 (95.614/100); ColpVC_1 (98.446/100)
ERR2189960	ERR2189960	ERS1992825	ERP023363	Unknown	Australia	-25	135	Unknown	Unknown	Unknown	Klebsiella pneumoniae	512	512	KL107	Very high	wzi154	O2v2	Good	KPC-3	-	-	2	-	-	-	-	-	-	0	IncFII(K)_1 (97.973/100); IncFIB(K)_1 (100/100); ColRNAI_1 (100/100); IncX3_1 (100/100)
ERR2189961	ERR2189961	ERS1992826	ERP023363	Unknown	Australia	-25	135	Unknown	Unknown	Unknown	Klebsiella pneumoniae	512	512	KL107	Very high	wzi154	O2v2	Good	KPC-3	-	-	2	-	-	-	-	-	-	0	IncX3_1 (100/100); IncFII(K)_1 (97.973/100); ColRNAI_1 (100/100); IncFIB(K)_1 (100/100)
ERR2189962	ERR2189962	ERS1992827	ERP023363	Unknown	Australia	-25	135	Unknown	Unknown	Unknown	Klebsiella pneumoniae	15	15	KL112	Very high	wzi93	O1v1	Very high	NDM-1	CTX-M-15;SHV-5^	-	2	-	-	-	-	-	-	0	IncFII(K)_1 (97.973/100); IncFIB(pQil)_1 (100/100); IncFII(pKPX1)_1 (93.264/100); IncR_1 (100/100); Col(pHAD28)_1 (92.366/100); Col440I_1 (95.614/100); ColpVC_1 (98.446/100)
ERR2189963	ERR2189963	ERS1992828	ERP023363	Unknown	Australia	-25	135	Unknown	Unknown	Unknown	Klebsiella pneumoniae	15	15	KL112	Very high	wzi93	O1v1	Very high	NDM-1	CTX-M-15	-	2	-	-	-	-	-	-	0	IncFII(pKPX1)_1 (93.264/100); IncFII(K)_1 (97.973/100); IncFIB(pQil)_1 (100/100); IncR_1 (100/100); Col(pHAD28)_1 (92.366/100); Col440I_1 (95.614/100); ColpVC_1 (98.446/100)
ERR2189972	ERR2189972	ERS1992838	ERP023363	Unknown	Austria	48	14	Unknown	Unknown	Unknown	Klebsiella pneumoniae	512	512	KL107	Very high	wzi154	O2v2	Good	KPC-3	-	-	2	-	-	-	-	-	-	0	IncFIB(K)_1 (100/100); IncX3_1 (100/100); IncFII(K)_1 (97.973/100); ColRNAI_1 (100/100)
ERR2189973	ERR2189973	ERS1992839	ERP023363	Unknown	Austria	48	14	Unknown	Unknown	Unknown	Klebsiella pneumoniae	512	512	KL107	Good	wzi154	O2v2	Good	KPC-3	-	-	2	-	-	-	-	-	-	0	IncX3_1 (100/100); IncFII(K)_1 (97.973/100); IncFIB(K)_1 (100/100); ColRNAI_1 (100/100)
ERR2189974	ERR2189974	ERS1992840	ERP023363	Unknown	Austria	48	14	Unknown	Unknown	Unknown	Klebsiella pneumoniae	15	15	KL112	Very high	wzi93	O1v1	Very high	NDM-1	CTX-M-15	-	2	-	-	-	-	-	-	0	IncFII(pKPX1)_1 (93.264/100); IncFII(K)_1 (97.973/100); IncFIB(pQil)_1 (100/100); Col(pHAD28)_1 (92.366/100); Col(pHAD28)_1 (92.366/100); IncR_1 (100/100); Col440I_1 (95.614/100); ColpVC_1 (98.446/100)
ERR2189975	ERR2189975	ERS1992841	ERP023363	Unknown	Austria	48	14	Unknown	Unknown	Unknown	Klebsiella pneumoniae	15	15	KL112	Good	wzi93	O1v1	Very high	NDM-1	CTX-M-15	-	2	-	-	-	-	-	-	0	IncFII(pKPX1)_1 (93.264/100); IncFII(K)_1 (97.973/100); IncFIB(pQil)_1 (100/100); IncR_1 (100/100); Col(pHAD28)_1 (92.366/100); Col440I_1 (95.614/100); ColpVC_1 (98.446/100)
ERR2189984	ERR2189984	ERS1992850	ERP023363	Unknown	Belgium	51	5	Unknown	Unknown	Unknown	Klebsiella pneumoniae	512	512	KL107	Very high	wzi154	O2v2	Good	KPC-3	-	-	2	-	-	-	-	-	-	0	IncX3_1 (100/100); IncFII(K)_1 (97.973/100); IncFIB(K)_1 (100/100); ColRNAI_1 (100/100)
ERR2189985	ERR2189985	ERS1992851	ERP023363	Unknown	Belgium	51	5	Unknown	Unknown	Unknown	Klebsiella pneumoniae	512	512	KL107	Very high	wzi154	O2v2	Good	KPC-3	-	-	2	-	-	-	-	-	-	0	IncFII(K)_1 (97.973/100); IncX3_1 (100/100); IncFIB(K)_1 (100/100); ColRNAI_1 (100/100)
ERR2189986	ERR2189986	ERS1992852	ERP023363	Unknown	Belgium	51	5	Unknown	Unknown	Unknown	Klebsiella pneumoniae	15	15	KL112	Very high	wzi93	O1v1	Very high	NDM-1	CTX-M-15	-	2	-	-	-	-	-	-	0	IncFII(pKPX1)_1 (93.264/100); IncFII(K)_1 (97.973/100); IncFIB(pQil)_1 (100/100); IncR_1 (100/100); Col(pHAD28)_1 (92.366/100); Col440I_1 (95.614/100); ColpVC_1 (98.446/100)
ERR2189987	ERR2189987	ERS1992854	ERP023363	Unknown	Belgium	51	5	Unknown	Unknown	Unknown	Klebsiella pneumoniae	15	15	KL112	Very high	wzi93	O1v1	Very high	NDM-1	CTX-M-15	-	2	-	-	-	-	-	-	0	IncFII(pKPX1)_1 (93.264/100); IncFII(K)_1 (97.973/100); IncFIB(pQil)_1 (100/100); IncR_1 (100/100); Col(pHAD28)_1 (92.366/100); Col440I_1 (95.614/100); ColpVC_1 (98.446/100)
ERR2190002	ERR2190002	ERS1992870	ERP023363	Unknown	Canada	56	-109	Unknown	Unknown	Unknown	Klebsiella pneumoniae	512	512	KL107	Very high	wzi154	O2v2	Good	KPC-3	-	-	2	-	-	-	-	-	-	0	IncFIB(K)_1 (100/100); IncX3_1 (100/100); IncFII(K)_1 (97.973/100); ColRNAI_1 (100/100)
ERR2190003	ERR2190003	ERS1992871	ERP023363	Unknown	Canada	56	-109	Unknown	Unknown	Unknown	Klebsiella pneumoniae	512	512	KL107	Very high	wzi154	O2v2	Good	KPC-3	-	-	2	-	-	-	-	-	-	0	IncX3_1 (100/100); IncFII(K)_1 (97.973/100); IncFIB(K)_1 (100/100); ColRNAI_1 (100/100)
ERR2190004	ERR2190004	ERS1992872	ERP023363	Unknown	Canada	56	-109	Unknown	Unknown	Unknown	Klebsiella pneumoniae	15	15	KL112	Good	wzi93	O1v1	Very high	NDM-1	CTX-M-15	-	2	-	-	-	-	-	-	0	IncFII(pKPX1)_1 (93.264/100); IncFII(K)_1 (97.973/100); IncFIB(pQil)_1 (100/100); IncR_1 (100/100); Col(pHAD28)_1 (92.366/100); Col440I_1 (95.614/100); ColpVC_1 (98.446/100)
ERR2190005	ERR2190005	ERS1992873	ERP023363	Unknown	Canada	56	-109	Unknown	Unknown	Unknown	Klebsiella pneumoniae	15	15	KL112	Good	wzi93	O1v1	Very high	NDM-1	CTX-M-15	-	2	-	-	-	-	-	-	0	IncFII(pKPX1)_1 (93.264/100); IncFII(K)_1 (97.973/100); IncFIB(pQil)_1 (100/100); IncR_1 (100/100); Col(pHAD28)_1 (92.366/100); Col440I_1 (95.614/100); ColpVC_1 (98.446/100)
ERR2190014	ERR2190014	ERS1992882	ERP023363	Unknown	Canada	56	-109	Unknown	Unknown	Unknown	Klebsiella pneumoniae	512	512	KL107	Very high	wzi154	O2v2	Good	KPC-3	-	-	2	-	-	-	-	-	-	0	IncFIB(K)_1 (100/100); IncX3_1 (100/100); IncFII(K)_1 (97.973/100); ColRNAI_1 (100/100)
ERR2190015	ERR2190015	ERS1992883	ERP023363	Unknown	Canada	56	-109	Unknown	Unknown	Unknown	Klebsiella pneumoniae	512	512	KL107	Very high	wzi154	O2v2	Good	KPC-3	-	-	2	-	-	-	-	-	-	0	IncFIB(K)_1 (100/100); IncFII(K)_1 (97.973/100); IncX3_1 (100/100); ColRNAI_1 (100/100)
ERR2190016	ERR2190016	ERS1992884	ERP023363	Unknown	Canada	56	-109	Unknown	Unknown	Unknown	Klebsiella pneumoniae	15	15	KL112	Very high	wzi93	O1v1	Very high	NDM-1	CTX-M-15	-	2	-	-	-	-	-	-	0	IncFII(pKPX1)_1 (93.264/100); IncFII(K)_1 (97.973/100); IncFIB(pQil)_1 (100/100); IncR_1 (100/100); Col(pHAD28)_1 (92.366/100); Col440I_1 (95.614/100); ColpVC_1 (98.446/100)
ERR2190017	ERR2190017	ERS1992885	ERP023363	Unknown	Canada	56	-109	Unknown	Unknown	Unknown	Klebsiella pneumoniae	15	15	KL112	Very high	wzi93	O1v1	Very high	NDM-1	CTX-M-15	-	2	-	-	-	-	-	-	0	IncFII(pKPX1)_1 (93.264/100); IncFII(K)_1 (97.973/100); IncFIB(pQil)_1 (100/100); IncR_1 (100/100); Col(pHAD28)_1 (92.366/100); Col440I_1 (95.614/100); ColpVC_1 (98.446/100)
ERR2190024	ERR2190024	ERS1992893	ERP023363	Unknown	Denmark	56	10	Unknown	Unknown	Unknown	Klebsiella pneumoniae	512	512	KL107	Very high	wzi154	O2v2	Good	KPC-3	-	-	2	-	-	-	-	-	-	0	IncX3_1 (100/100); IncFII(K)_1 (97.973/100); IncFIB(K)_1 (100/100); ColRNAI_1 (100/100)
ERR2190025	ERR2190025	ERS1992894	ERP023363	Unknown	Denmark	56	10	Unknown	Unknown	Unknown	Klebsiella pneumoniae	512	512	KL107	Very high	wzi154	O2v2	Good	KPC-3	-	-	2	-	-	-	-	-	-	0	IncX3_1 (100/100); IncFII(K)_1 (97.973/100); IncFIB(K)_1 (100/100); ColRNAI_1 (100/100)
ERR2190026	ERR2190026	ERS1992895	ERP023363	Unknown	Denmark	56	10	Unknown	Unknown	Unknown	Klebsiella pneumoniae	15	15	KL112	Good	wzi93	O1v1	Very high	NDM-1	CTX-M-15	-	2	-	-	-	-	-	-	0	IncFII(pKPX1)_1 (93.264/100); IncFII(K)_1 (97.973/100); IncFIB(pQil)_1 (100/100); IncR_1 (100/100); Col(pHAD28)_1 (92.366/100); Col440I_1 (95.614/100); ColpVC_1 (98.446/100)
ERR2190044	ERR2190044	ERS1992914	ERP023363	Unknown	Denmark	56	10	Unknown	Unknown	Unknown	Klebsiella pneumoniae	512	512	KL107	High	wzi154	O2v2	Good	KPC-3	-	-	2	-	-	-	-	-	-	0	IncX3_1 (100/100); IncFII(K)_1 (97.973/100); IncFIB(K)_1 (100/100); ColRNAI_1 (100/100)
ERR2190045	ERR2190045	ERS1992915	ERP023363	Unknown	Denmark	56	10	Unknown	Unknown	Unknown	Klebsiella pneumoniae	512	512	KL107	Very high	wzi154	O2v2	Good	KPC-3	-	-	2	-	-	-	-	-	-	0	IncX3_1 (100/100); IncFII(K)_1 (97.973/100); IncFIB(K)_1 (100/100); ColRNAI_1 (100/100)
ERR2190046	ERR2190046	ERS1992916	ERP023363	Unknown	Denmark	56	10	Unknown	Unknown	Unknown	Klebsiella pneumoniae	15	15	KL112	Very high	wzi93	O1v1	Very high	NDM-1	CTX-M-15	-	2	-	-	-	-	-	-	0	IncFII(pKPX1)_1 (93.264/100); IncFIB(pQil)_1 (100/100); IncFII(K)_1 (97.973/100); IncR_1 (100/100); Col(pHAD28)_1 (92.366/100); Col440I_1 (95.614/100); ColpVC_1 (98.446/100)
ERR2190047	ERR2190047	ERS1992917	ERP023363	Unknown	Denmark	56	10	Unknown	Unknown	Unknown	Klebsiella pneumoniae	15	15	KL112	Very high	wzi93	O1v1	Very high	NDM-1	CTX-M-15	-	2	-	-	-	-	-	-	0	IncFII(pKPX1)_1 (93.264/100); IncFII(K)_1 (97.973/100); IncFIB(pQil)_1 (100/100); IncR_1 (100/100); Col(pHAD28)_1 (92.366/100); Col440I_1 (95.614/100); ColpVC_1 (98.446/100)
ERR2190056	ERR2190056	ERS1992927	ERP023363	Unknown	Finland	64	26	Unknown	Unknown	Unknown	Klebsiella pneumoniae	512	512	KL107	Good	wzi154	O2v2	Good	KPC-3	-	-	2	-	-	-	-	-	-	0	IncX3_1 (100/100); IncFII(K)_1 (97.973/100); ColRNAI_1 (100/100); IncFIB(K)_1 (100/100)
ERR2190057	ERR2190057	ERS1992928	ERP023363	Unknown	Finland	64	26	Unknown	Unknown	Unknown	Klebsiella pneumoniae	512	512	KL107	Good	wzi154	O2v2	Good	KPC-3	-	-	2	-	-	-	-	-	-	0	IncX3_1 (100/100); IncFII(K)_1 (97.973/100); IncFIB(K)_1 (100/100); ColRNAI_1 (100/100)
ERR2190058	ERR2190058	ERS1992929	ERP023363	Unknown	Finland	64	26	Unknown	Unknown	Unknown	Klebsiella pneumoniae	15	15	KL112	Very high	wzi93	O1v1	Very high	NDM-1	CTX-M-15	-	2	-	-	-	-	-	-	0	IncFII(pKPX1)_1 (93.264/100); IncFII(K)_1 (97.973/100); IncFIB(pQil)_1 (100/100); IncR_1 (100/100); Col(pHAD28)_1 (92.366/100); Col440I_1 (95.614/100); ColpVC_1 (98.446/100)
ERR2190059	ERR2190059	ERS1992930	ERP023363	Unknown	Finland	64	26	Unknown	Unknown	Unknown	Klebsiella pneumoniae	15	15	KL112	Very high	wzi93	O1v1	Very high	NDM-1	CTX-M-15	-	2	-	-	-	-	-	-	0	IncFII(pKPX1)_1 (93.264/100); IncFII(K)_1 (97.973/100); IncFIB(pQil)_1 (100/100); IncR_1 (100/100); Col(pHAD28)_1 (92.366/100); Col440I_1 (95.614/100); ColpVC_1 (98.446/100)
ERR2190068	ERR2190068	ERS1992939	ERP023363	Unknown	France	47	2	Unknown	Unknown	Unknown	Klebsiella pneumoniae	512	512	KL107	Very high	wzi154	O2v2	Good	KPC-3	-	-	2	-	-	-	-	-	-	0	IncFII(K)_1 (97.973/100); ColRNAI_1 (100/100); IncX3_1 (100/100); IncFIB(K)_1 (100/100)
ERR2190069	ERR2190069	ERS1992940	ERP023363	Unknown	France	47	2	Unknown	Unknown	Unknown	Klebsiella pneumoniae	512	512	KL107	Very high	wzi154	O2v2	Good	KPC-3	-	-	2	-	-	-	-	-	-	0	IncX3_1 (100/100); IncFII(K)_1 (97.973/100); IncFIB(K)_1 (100/100); ColRNAI_1 (100/100)
ERR2190070	ERR2190070	ERS1992942	ERP023363	Unknown	France	47	2	Unknown	Unknown	Unknown	Klebsiella pneumoniae	15	15	KL112	Very high	wzi93	O1v1	Very high	NDM-1	CTX-M-15	-	2	-	-	-	-	-	-	0	IncFII(pKPX1)_1 (93.264/100); IncFII(K)_1 (97.973/100); IncFIB(pQil)_1 (100/100); Col(pHAD28)_1 (92.366/100); IncR_1 (100/100); Col440I_1 (95.614/100); ColpVC_1 (98.446/100)
ERR2190071	ERR2190071	ERS1992943	ERP023363	Unknown	France	47	2	Unknown	Unknown	Unknown	Klebsiella pneumoniae	15	15	KL112	Very high	wzi93	O1v1	Very high	NDM-1	CTX-M-15	-	2	-	-	-	-	-	-	0	IncFII(pKPX1)_1 (93.264/100); IncFII(K)_1 (97.973/100); IncFIB(pQil)_1 (100/100); Col(pHAD28)_1 (92.366/100); Col440I_1 (95.614/100); IncR_1 (100/100); ColpVC_1 (98.446/100)
ERR2190080	ERR2190080	ERS1992952	ERP023363	Unknown	Germany	51	10	Unknown	Unknown	Unknown	Klebsiella pneumoniae	512	512	KL107	Very high	wzi154	O2v2	Good	KPC-3	-	-	2	-	-	-	-	-	-	0	IncFIB(K)_1 (100/100); IncX3_1 (100/100); IncFII(K)_1 (97.973/100); ColRNAI_1 (100/100)
ERR2190081	ERR2190081	ERS1992953	ERP023363	Unknown	Germany	51	10	Unknown	Unknown	Unknown	Klebsiella pneumoniae	512	512	KL107	Very high	wzi154	O2v2	Good	KPC-3	-	-	2	-	-	-	-	-	-	0	IncFIB(K)_1 (100/100); IncX3_1 (100/100); IncFII(K)_1 (97.973/100); ColRNAI_1 (100/100)
ERR2190082	ERR2190082	ERS1992954	ERP023363	Unknown	Germany	51	10	Unknown	Unknown	Unknown	Klebsiella pneumoniae	15	15	KL112	Very high	wzi93	O1v1	Very high	NDM-1	CTX-M-15	-	2	-	-	-	-	-	-	0	IncFII(K)_1 (97.973/100); IncFIB(pQil)_1 (100/100); IncFII(pKPX1)_1 (93.264/100); IncR_1 (100/100); Col(pHAD28)_1 (92.366/100); Col440I_1 (95.614/100); ColpVC_1 (98.446/100)
ERR2190083	ERR2190083	ERS1992955	ERP023363	Unknown	Germany	51	10	Unknown	Unknown	Unknown	Klebsiella pneumoniae	15	15	KL112	Very high	wzi93	O1v1	Very high	NDM-1	CTX-M-15	-	2	-	-	-	-	-	-	0	IncFIB(pQil)_1 (100/100); IncFII(K)_1 (97.973/100); IncFII(pKPX1)_1 (93.264/100); IncR_1 (100/100); Col(pHAD28)_1 (92.366/100); Col440I_1 (95.614/100); ColpVC_1 (98.446/100)
ERR2190095	ERR2190095	ERS1992968	ERP023363	Unknown	Germany	51	10	Unknown	Unknown	Unknown	Klebsiella pneumoniae	15	15	KL112	None	wzi93	O1v1	Good	NDM-1	CTX-M-15	-	2	-	-	-	-	-	-	0	IncFII(pKPX1)_1 (93.264/100); IncFIB(pQil)_1 (100/100); IncFII(K)_1 (97.973/100); IncR_1 (100/100); Col(pHAD28)_1 (92.366/100); Col440I_1 (95.614/100); ColpVC_1 (98.446/100)
ERR2190104	ERR2190104	ERS1992978	ERP023363	Unknown	Germany	51	10	Unknown	Unknown	Unknown	Klebsiella pneumoniae	512	512	KL107	Very high	wzi154	O2v2	Good	KPC-3	-	-	2	-	-	-	-	-	-	0	IncX3_1 (100/100); IncFII(K)_1 (97.973/100); IncFIB(K)_1 (100/100); ColRNAI_1 (100/100)
ERR2190105	ERR2190105	ERS1992979	ERP023363	Unknown	Germany	51	10	Unknown	Unknown	Unknown	Klebsiella pneumoniae	512	512	KL107	Very high	wzi154	O2v2	Good	KPC-3	-	-	2	-	-	-	-	-	-	0	IncX3_1 (100/100); IncFII(K)_1 (97.973/100); IncFIB(K)_1 (100/100); ColRNAI_1 (100/100)
ERR2190106	ERR2190106	ERS1992980	ERP023363	Unknown	Germany	51	10	Unknown	Unknown	Unknown	Klebsiella pneumoniae	15	15	KL112	Very high	wzi93	O1v1	Very high	NDM-1	CTX-M-15	-	2	-	-	-	-	-	-	0	IncFII(pKPX1)_1 (93.264/100); IncFII(K)_1 (97.973/100); IncFIB(pQil)_1 (100/100); Col(pHAD28)_1 (92.366/100); Col(pHAD28)_1 (92.366/100); IncR_1 (100/100); Col440I_1 (95.614/100); ColpVC_1 (98.446/100)
ERR2190107	ERR2190107	ERS1992981	ERP023363	Unknown	Germany	51	10	Unknown	Unknown	Unknown	Klebsiella pneumoniae	15	15	KL112	Very high	wzi93	O1v1	Very high	NDM-1	CTX-M-15	-	2	-	-	-	-	-	-	0	IncFII(pKPX1)_1 (93.264/100); IncFII(K)_1 (97.973/100); IncFIB(pQil)_1 (100/100); IncR_1 (100/100); Col(pHAD28)_1 (92.366/100); Col440I_1 (95.614/100); ColpVC_1 (98.446/100)
ERR2190112	ERR2190112	ERS1992986	ERP023363	Unknown	Hong Kong	22.2783	114.159	Unknown	Unknown	Unknown	Klebsiella pneumoniae	512	512	KL107	Very high	wzi154	O2v2	Good	KPC-3	-	-	2	-	-	-	-	-	-	0	IncX3_1 (100/100); IncFII(K)_1 (97.973/100); IncFIB(K)_1 (100/100); ColRNAI_1 (100/100); ColpVC_1 (98.446/100)
ERR2190113	ERR2190113	ERS1992987	ERP023363	Unknown	Hong Kong	22.2783	114.159	Unknown	Unknown	Unknown	Klebsiella pneumoniae	512	512	KL107	Very high	wzi154	O2v2	Good	KPC-3	-	-	2	-	-	-	-	-	-	0	IncX3_1 (100/100); IncFII(K)_1 (97.973/100); IncFIB(K)_1 (100/100); ColRNAI_1 (100/100)
ERR2190114	ERR2190114	ERS1992988	ERP023363	Unknown	Hong Kong	22.2783	114.159	Unknown	Unknown	Unknown	Klebsiella pneumoniae	15	15	KL112	Very high	wzi93	O1v1	Very high	NDM-1	CTX-M-15	-	2	-	-	-	-	-	-	0	IncFIB(pQil)_1 (100/100); IncFII(K)_1 (97.973/100); IncFII(pKPX1)_1 (93.264/100); IncR_1 (100/100); Col(pHAD28)_1 (92.366/100); Col440I_1 (95.614/100); ColpVC_1 (98.446/100)
ERR2190115	ERR2190115	ERS1992989	ERP023363	Unknown	Hong Kong	22.2783	114.159	Unknown	Unknown	Unknown	Klebsiella pneumoniae	15	15	KL112	Very high	wzi93	O1v1	Very high	NDM-1	CTX-M-15;SHV-12	-	2	-	-	-	-	-	-	0	IncFII(K)_1 (97.973/100); IncFIB(pQil)_1 (100/100); IncFII(pKPX1)_1 (93.264/100); IncR_1 (100/100); Col(pHAD28)_1 (92.366/100); Col440I_1 (95.614/100); ColpVC_1 (98.446/100)
ERR2190124	ERR2190124	ERS1992999	ERP023363	Unknown	Italy	43	12	Unknown	Unknown	Unknown	Klebsiella pneumoniae	512	512	KL107	Very high	wzi154	O2v2	Good	KPC-3	-	-	2	-	-	-	-	-	-	0	IncFIB(K)_1 (100/100); IncX3_1 (100/100); IncFII(K)_1 (97.973/100); ColRNAI_1 (100/100)
ERR2190125	ERR2190125	ERS1993000	ERP023363	Unknown	Italy	43	12	Unknown	Unknown	Unknown	Klebsiella pneumoniae	512	512	KL107	Very high	wzi154	O2v2	Good	KPC-3	-	-	2	-	-	-	-	-	-	0	IncFIB(K)_1 (100/100); IncX3_1 (100/100); IncFII(K)_1 (97.973/100); ColRNAI_1 (100/100)
ERR2190126	ERR2190126	ERS1993001	ERP023363	Unknown	Italy	43	12	Unknown	Unknown	Unknown	Klebsiella pneumoniae	15	15	KL112	Very high	wzi93	O1v1	Very high	NDM-1	CTX-M-15;SHV-12	-	2	-	-	-	-	-	-	0	IncFII(pKPX1)_1 (93.264/100); IncFII(K)_1 (97.973/100); IncFIB(pQil)_1 (100/100); IncR_1 (100/100); Col(pHAD28)_1 (92.366/100); Col440I_1 (95.614/100); ColpVC_1 (98.446/100)
ERR2190127	ERR2190127	ERS1993002	ERP023363	Unknown	Italy	43	12	Unknown	Unknown	Unknown	Klebsiella pneumoniae	15	15	KL112	Very high	wzi93	O1v1	Very high	NDM-1	CTX-M-15	-	2	-	-	-	-	-	-	0	IncFII(pKPX1)_1 (93.264/100); IncFII(K)_1 (97.973/100); IncFIB(pQil)_1 (100/100); IncR_1 (100/100); Col(pHAD28)_1 (92.366/100); Col440I_1 (95.614/100); ColpVC_1 (98.446/100)
ERR2190136	ERR2190136	ERS1993011	ERP023363	Unknown	Italy	43	12	Unknown	Unknown	Unknown	Klebsiella pneumoniae	512	512	KL107	Good	wzi154	O2v2	Good	KPC-3	-	-	2	-	-	-	-	-	-	0	IncX3_1 (100/100); IncFII(K)_1 (97.973/100); IncFIB(K)_1 (100/100); ColRNAI_1 (100/100)
ERR2190137	ERR2190137	ERS1993012	ERP023363	Unknown	Italy	43	12	Unknown	Unknown	Unknown	Klebsiella pneumoniae	512	512	KL107	Good	wzi154	O2v2	Good	KPC-3	-	-	2	-	-	-	-	-	-	0	IncFII(K)_1 (97.973/100); IncFIB(K)_1 (100/100); ColRNAI_1 (100/100); IncX3_1 (100/100)
ERR2190138	ERR2190138	ERS1993013	ERP023363	Unknown	Italy	43	12	Unknown	Unknown	Unknown	Klebsiella pneumoniae	15	15	KL112	None	wzi93	O1v1	Good	NDM-1	CTX-M-15;SHV-12	-	2	-	-	-	-	-	-	0	IncFII(K)_1 (97.973/100); IncFIB(pQil)_1 (100/100); IncFII(pKPX1)_1 (93.264/100); IncR_1 (100/100); Col(pHAD28)_1 (92.366/100); Col440I_1 (95.614/100); ColpVC_1 (98.446/100)
ERR2190139	ERR2190139	ERS1993014	ERP023363	Unknown	Italy	43	12	Unknown	Unknown	Unknown	Klebsiella pneumoniae	15	15	KL112	None	wzi93	O1v1	Good	NDM-1	CTX-M-15	-	2	-	-	-	-	-	-	0	IncFII(K)_1 (97.973/100); IncFII(pKPX1)_1 (93.264/100); IncFIB(pQil)_1 (100/100); IncR_1 (100/100); Col(pHAD28)_1 (92.366/100); Col440I_1 (95.614/100); ColpVC_1 (98.446/100)
ERR2190156	ERR2190156	ERS1993032	ERP023363	Unknown	Italy	43	12	Unknown	Unknown	Unknown	Klebsiella pneumoniae	512	512	KL107	Very high	wzi154	O2v2	Good	KPC-3	-	-	2	-	-	-	-	-	-	0	IncFIB(K)_1 (100/100); IncX3_1 (100/100); IncFII(K)_1 (97.973/100); ColRNAI_1 (100/100); ColpVC_1 (98.446/100)
ERR2190157	ERR2190157	ERS1993034	ERP023363	Unknown	Italy	43	12	Unknown	Unknown	Unknown	Klebsiella pneumoniae	512	512	KL107	Very high	wzi154	O2v2	Good	KPC-3	-	-	2	-	-	-	-	-	-	0	IncX3_1 (100/100); IncFII(K)_1 (97.973/100); IncFIB(K)_1 (100/100); ColRNAI_1 (100/100)
ERR2190158	ERR2190158	ERS1993035	ERP023363	Unknown	Italy	43	12	Unknown	Unknown	Unknown	Klebsiella pneumoniae	15	15	KL112	Very high	wzi93	O1v1	Very high	NDM-1	CTX-M-15	-	2	-	-	-	-	-	-	0	IncFII(pKPX1)_1 (93.264/100); IncFII(K)_1 (97.973/100); IncFIB(pQil)_1 (100/100); IncR_1 (100/100); Col(pHAD28)_1 (92.366/100); Col440I_1 (95.614/100); ColpVC_1 (98.446/100)
ERR2190159	ERR2190159	ERS1993036	ERP023363	Unknown	Italy	43	12	Unknown	Unknown	Unknown	Klebsiella pneumoniae	15	15	KL112	Very high	wzi93	O1v1	Very high	NDM-1	CTX-M-15	-	2	-	-	-	-	-	-	0	IncFII(pKPX1)_1 (93.264/100); IncFII(K)_1 (97.973/100); IncFIB(pQil)_1 (100/100); IncR_1 (100/100); Col(pHAD28)_1 (92.366/100); Col440I_1 (95.614/100); ColpVC_1 (98.446/100)
ERR2190164	ERR2190164	ERS1993041	ERP023363	Unknown	Italy	43	12	Unknown	Unknown	Unknown	Klebsiella pneumoniae	512	512	KL107	Very high	wzi154	O2v2	Good	KPC-3	-	-	2	-	-	-	-	-	-	0	IncX3_1 (100/100); IncFII(K)_1 (97.973/100); IncFIB(K)_1 (100/100); ColRNAI_1 (100/100)
ERR2190165	ERR2190165	ERS1993042	ERP023363	Unknown	Italy	43	12	Unknown	Unknown	Unknown	Klebsiella pneumoniae	512	512	KL107	Very high	wzi154	O2v2	Good	KPC-3	-	-	2	-	-	-	-	-	-	0	IncX3_1 (100/100); IncFII(K)_1 (97.973/100); IncFIB(K)_1 (100/100); ColRNAI_1 (100/100)
ERR2190166	ERR2190166	ERS1993043	ERP023363	Unknown	Italy	43	12	Unknown	Unknown	Unknown	Klebsiella pneumoniae	15	15	KL112	Very high	wzi93	O1v1	Very high	NDM-1	CTX-M-15	-	2	-	-	-	-	-	-	0	IncFII(pKPX1)_1 (93.264/100); IncFII(K)_1 (97.973/100); IncFIB(pQil)_1 (100/100); Col440I_1 (95.614/100); Col440I_1 (95.614/100); IncR_1 (100/100); Col(pHAD28)_1 (92.366/100)
ERR2190167	ERR2190167	ERS1993044	ERP023363	Unknown	Italy	43	12	Unknown	Unknown	Unknown	Klebsiella pneumoniae	15	15	KL112	Very high	wzi93	O1v1	Very high	NDM-1	CTX-M-15	-	2	-	-	-	-	-	-	0	IncFII(pKPX1)_1 (93.264/100); IncFII(K)_1 (97.973/100); IncFIB(pQil)_1 (100/100); IncR_1 (100/100); Col(pHAD28)_1 (92.366/100); Col440I_1 (95.614/100); ColpVC_1 (98.446/100)
ERR2190202	ERR2190202	ERS1993081	ERP023363	Unknown	Luxembourg	49.77	6.13	Unknown	Unknown	Unknown	Klebsiella pneumoniae	512	512	KL107	Very high	wzi154	O2v2	Good	KPC-3	-	-	2	-	-	-	-	-	-	0	IncFIB(K)_1 (100/100); IncX3_1 (100/100); IncFII(K)_1 (97.973/100); ColRNAI_1 (100/100)
ERR2190203	ERR2190203	ERS1993082	ERP023363	Unknown	Luxembourg	49.77	6.13	Unknown	Unknown	Unknown	Klebsiella pneumoniae	512	512	KL107	Very high	wzi154	O2v2	Good	KPC-3	-	-	2	-	-	-	-	-	-	0	IncX3_1 (100/100); IncFII(K)_1 (97.973/100); ColRNAI_1 (100/100); IncFIB(K)_1 (100/100)
ERR2190204	ERR2190204	ERS1993083	ERP023363	Unknown	Luxembourg	49.77	6.13	Unknown	Unknown	Unknown	Klebsiella pneumoniae	15	15	KL112	Very high	wzi93	O1v1	Very high	NDM-1	CTX-M-15	-	2	-	-	-	-	-	-	0	IncFII(pKPX1)_1 (93.264/100); IncFII(K)_1 (97.973/100); IncFIB(pQil)_1 (100/100); IncR_1 (100/100); Col(pHAD28)_1 (92.366/100); Col440I_1 (95.614/100); ColpVC_1 (98.446/100)
ERR2190205	ERR2190205	ERS1993084	ERP023363	Unknown	Luxembourg	49.77	6.13	Unknown	Unknown	Unknown	Klebsiella pneumoniae	15	15	KL112	Good	wzi93	O1v1	Very high	NDM-1	CTX-M-15	-	2	-	-	-	-	-	-	0	IncFII(pKPX1)_1 (93.264/100); IncFII(K)_1 (97.973/100); IncFIB(pQil)_1 (100/100); IncR_1 (100/100); Col(pHAD28)_1 (92.366/100); Col440I_1 (95.614/100); ColpVC_1 (98.446/100)
ERR2190210	ERR2190210	ERS1993089	ERP023363	Unknown	Mexico	23.3167	-102.367	Unknown	Unknown	Unknown	Klebsiella pneumoniae	512	512	KL107	Very high	wzi154	O2v2	Good	KPC-3	-	-	2	-	-	-	-	-	-	0	IncFIB(K)_1 (100/100); IncX3_1 (100/100); IncFII(K)_1 (97.973/100); ColRNAI_1 (100/100); ColpVC_1 (98.446/100)
ERR2190211	ERR2190211	ERS1993090	ERP023363	Unknown	Mexico	23.3167	-102.367	Unknown	Unknown	Unknown	Klebsiella pneumoniae	512	512	KL107	Good	wzi154	O2v2	Good	KPC-3	-	-	2	-	-	-	-	-	-	0	IncFII(K)_1 (97.973/100); IncFIB(K)_1 (100/100); ColRNAI_1 (100/100); IncX3_1 (100/100)
ERR2190212	ERR2190212	ERS1993091	ERP023363	Unknown	Mexico	23.3167	-102.367	Unknown	Unknown	Unknown	Klebsiella pneumoniae	15	15	KL112	Good	wzi93	O1v1	Very high	NDM-1	CTX-M-15	-	2	-	-	-	-	-	-	0	IncFII(pKPX1)_1 (93.264/100); IncFII(K)_1 (97.973/100); IncFIB(pQil)_1 (100/100); IncR_1 (100/100); Col(pHAD28)_1 (92.366/100); Col440I_1 (95.614/100); ColpVC_1 (98.446/100)
ERR2190213	ERR2190213	ERS1993092	ERP023363	Unknown	Mexico	23.3167	-102.367	Unknown	Unknown	Unknown	Klebsiella pneumoniae	15	15	KL112	None	wzi93	O1v1	Very high	NDM-1	CTX-M-15	-	2	-	-	-	-	-	-	0	IncFIB(pQil)_1 (100/100); IncFII(K)_1 (97.973/100); IncFII(pKPX1)_1 (93.264/100); IncR_1 (100/100); Col(pHAD28)_1 (92.366/100); Col440I_1 (95.614/100)
ERR2190221	ERR2190221	ERS1993101	ERP023363	Unknown	Netherlands	52.3167	5.55	Unknown	Unknown	Unknown	Klebsiella pneumoniae	512	512	KL107	Very high	wzi154	O2v2	Good	KPC-3	-	-	2	-	-	-	-	-	-	0	IncFIB(K)_1 (100/100); IncX3_1 (100/100); IncFII(K)_1 (97.973/100); ColRNAI_1 (100/100)
ERR2190222	ERR2190222	ERS1993102	ERP023363	Unknown	Netherlands	52.3167	5.55	Unknown	Unknown	Unknown	Klebsiella pneumoniae	512	512	KL107	Good	wzi154	O2v2	Good	KPC-3	-	-	2	-	-	-	-	-	-	0	IncFIB(K)_1 (100/100); IncX3_1 (100/100); IncFII(K)_1 (97.973/100); ColRNAI_1 (100/100)
ERR2190223	ERR2190223	ERS1993103	ERP023363	Unknown	Netherlands	52.3167	5.55	Unknown	Unknown	Unknown	Klebsiella pneumoniae	15	15	KL112	Good	wzi93	O1v1	Very high	NDM-1	CTX-M-15	-	2	-	-	-	-	-	-	0	IncFII(pKPX1)_1 (93.264/100); IncFII(K)_1 (97.973/100); IncFIB(pQil)_1 (100/100); IncR_1 (100/100); Col(pHAD28)_1 (92.366/100); Col440I_1 (95.614/100); ColpVC_1 (98.446/100)
ERR2190224	ERR2190224	ERS1993104	ERP023363	Unknown	Netherlands	52.3167	5.55	Unknown	Unknown	Unknown	Klebsiella pneumoniae	15	15	KL112	Very high	wzi93	O1v1	Very high	NDM-1	CTX-M-15	-	2	-	-	-	-	-	-	0	IncFII(pKPX1)_1 (93.264/100); IncFII(K)_1 (97.973/100); IncFIB(pQil)_1 (100/100); IncR_1 (100/100); Col(pHAD28)_1 (92.366/100); Col440I_1 (95.614/100); ColpVC_1 (98.446/100)
ERR2232559	ERR2232559	ERS2070013	ERP104945	Human	Germany	51	10	Unknown	Unknown	2015	Klebsiella pneumoniae	16	16	KL51	None	wzi50	O3b	Very high	-	CTX-M-15	-	1	-	-	-	ybt 10; ICEKp4	-	-	1	IncFII(K)_1 (97.973/100); IncFIB(K)_1 (98.75/100); Col(pHAD28)_1 (92.366/100); Col440II_1 (100/100)
ERR2232560	ERR2232560	ERS2070014	ERP104945	Human	Germany	51	10	Unknown	Unknown	2015	Klebsiella pneumoniae	397	397	KL158	None	wzi475	O1v1	Very high	-	CTX-M-15	-	1	-	-	-	ybt 4; plasmid	-	-	1	IncFIB(pKPHS1)_1 (95.536/100); IncI1-I(Gamma)_1 (100/100); IncFII_1 (100/100); IncFIB(K)(pCAV1099-114)_1 (100/100); Col(MG828)_1 (91.985/100)
ERR2272685	ERR2272685	ERS2162668	ERP106500	Unknown	Spain	40	-3	Unknown	Unknown	2011	Klebsiella pneumoniae	5	5	KL121	High	wzi122	O1v1	Very high	-	-	-	0	iuc 3	-	iro 3	ybt 2; ICEKp1	rmp 3; ICEKp1	-	4	IncFIB(K)_1 (98.929/100); Col(pHAD28)_1 (92.366/100)
ERR2272686	ERR2272686	ERS2162666	ERP106500	Unknown	Spain	40	-3	Unknown	Unknown	2009	Klebsiella pneumoniae	5	5	KL121	Very high	wzi122	O1v1	Very high	-	-	-	0	iuc 3	-	iro 3	ybt 2; ICEKp1	rmp 3; ICEKp1	-	4	IncFIB(pKPHS1)_1 (95.714/100); IncFIB(K)_1 (98.929/100)
ERR2272687	ERR2272687	ERS2162667	ERP106500	Unknown	Spain	40	-3	Unknown	Unknown	2013	Klebsiella pneumoniae	416	416	KL30	Very high	wzi273	O1v2	Very high	-	-	-	0	-	-	-	-	-	-	0	IncFII(K)_1 (97.297/100); IncFIB(K)_1 (98.929/100); Col(pHAD28)_1 (93.13/100)
ERR2273886	ERR2273886	ERS2166165	ERP106407	Unknown	Brazil	-15.7717	-47.873	Unknown	Unknown	2015	Klebsiella pneumoniae	11	11	KL64	None	wzi64	O2v1	None	KPC-2	-	-	2	-	-	-	ybt 9; ICEKp3	-	-	1	IncFIB(pKPHS1)_1 (96.607/100); IncC_1 (98.561/100); IncR_1 (100/100); IncN_1 (99.416/100); ColRNAI_1 (100/100); Col(pHAD28)_1 (91.667/100)
ERR2276758	ERR2276758	ERS2169801	ERP106586	Unknown	Cambodia	12.7333	105.667	30	1	2014	Klebsiella pneumoniae	1411	1411	KL61	None	wzi46	O5	Good	-	CTX-M-15	-	1	-	-	-	-	-	-	0	IncFIB(K)(pCAV1099-114)_1 (99.643/100); FIA(pBK30683)_1 (99.661/100); IncHI1B(pNDM-MAR)_1 (99.474/100)
ERR2303388	ERR2303388	ERS2201510	ERP106839	Unknown	Cambodia	12.7333	105.667	3	3	2014	Klebsiella pneumoniae	502	502	KL15	Good	wzi50	O4	Very high	-	CTX-M-3	-	1	-	-	-	-	-	-	0	pKPC-CAV1321_1 (100/100); IncFII(K)_1 (97.973/100); IncFIB(K)_1 (98.929/100); IncN_1 (99.805/100)
ERR2303389	ERR2303389	ERS2201511	ERP106839	Unknown	Cambodia	12.7333	105.667	17	2	2014	Klebsiella pneumoniae	252	252	KL8	None	-	O1/O2v2	Good	-	CTX-M-15	-	1	-	-	-	-	-	-	0	IncFII(K)_1 (98.649/100); IncFIB(K)(pCAV1099-114)_1 (99.643/100); IncR_1 (99.203/100); IncFII(K)_1 (95.27/100); Col440I_1 (96.491/100)
ERR2303390	ERR2303390	ERS2201512	ERP106839	Unknown	Cambodia	12.7333	105.667	8	1	2014	Klebsiella pneumoniae	309	309	KL109	Good	wzi343	O1v2	Very high	-	CTX-M-63	-	1	-	-	-	-	-	-	0	IncFIB(pNDM-Mar)_1 (99.544/100); IncFII(K)_1 (98.649/100); IncFIB(K)_1 (99.107/100); Col(pHAD28)_1 (91.667/100); Col(pHAD28)_1 (100/100)
ERR2303391	ERR2303391	ERS2201513	ERP106839	Unknown	Cambodia	12.7333	105.667	3	3	2014	Klebsiella pneumoniae	29	29	KL54	Good	wzi115	O1v2	Very high	-	CTX-M-15;CTX-M-63	-	1	-	-	-	-	-	-	0	FIA(pBK30683)_1 (99.661/100); IncFIB(pNDM-Mar)_1 (99.544/100); IncFIB(K)_1 (98.929/100)
ERR2303392	ERR2303392	ERS2201514	ERP106839	Unknown	Cambodia	12.7333	105.667	27	1	2014	Klebsiella pneumoniae	309	309	KL109	Good	wzi343	O1v2	Very high	-	CTX-M-63	-	1	-	-	-	-	-	-	0	IncFIB(pNDM-Mar)_1 (99.544/100); IncFII(K)_1 (98.649/100); Col(pHAD28)_1 (91.667/100); Col(pHAD28)_1 (100/100)
ERR2303393	ERR2303393	ERS2201515	ERP106839	Unknown	Cambodia	12.7333	105.667	17	2	2014	Klebsiella pneumoniae	1411	1411	KL61	None	wzi46	O5	Good	-	CTX-M-14;CTX-M-15	-	1	-	-	-	-	-	-	0	FIA(pBK30683)_1 (99.661/100); IncFIB(K)(pCAV1099-114)_1 (99.643/100); IncHI1B(pNDM-MAR)_1 (99.474/100)
ERR2303394	ERR2303394	ERS2201516	ERP106839	Unknown	Cambodia	12.7333	105.667	24	2	2014	Klebsiella pneumoniae	950	950	KL7	Low	wzi7	O1v1	Very high	-	CTX-M-15	-	1	-	-	-	-	-	-	0	IncFIB(pNDM-Mar)_1 (100/100); IncFIB(K)_1 (98.929/100); IncFII(K)_1 (98.649/100)
ERR2303395	ERR2303395	ERS2201517	ERP106839	Unknown	Cambodia	12.7333	105.667	24	2	2014	Klebsiella pneumoniae	950	950	KL7	Good	wzi7	O1v1	Very high	-	CTX-M-15	-	1	-	-	-	-	-	-	0	IncFIB(pNDM-Mar)_1 (100/100); IncFII(K)_1 (98.649/100); IncFIB(K)_1 (98.929/100)
[truncated: 13,245 more rows]

## Sheet: K. quasipneumoniae
Display name (Pathogenwatch)	Sequencing run ID (ENA)	Sample ID (ENA)	Project ID (ENA)	Host	Country	Latitude	Longitude	Day	Month	Year	Species (Speciator)	ST (Pathogenwatch)	ST (Kleborate)	K locus	K locus confidence	wzi	O locus	O locus confidence	Carbapenem resistance markers	ESBL resistance markers	Colistin resistance markers	Resistance score	Aerobactin	Colibactin	Salmochelin	Yersiniabactin	rmpADC	rmpA2	Virulence score	Replicon types
[truncated: 583 more rows]

[truncated: 11 more sheets: K. variicola, K. quasivariicola, K.aerogenes, K. oxytoca, K. michiganensis, K. grimontii, K. pasteurii, K. huaxiensis, K. planticola, K. ornithinolytica, K. electrica]
